# Supplementary material for: Major Traditional Probiotics: Comparative Genomic Analyses and Roles in Gut Microbiome of Eight Cohorts
Source: Front Microbiol. 2019 Apr 9;10:712. doi: 10.3389/fmicb.2019.00712 (PMC6465617; doi:10.3389/fmicb.2019.00712)
Supplement: TABLE S1 — Detailed genomic information for all the 444 strains. [file Table_1.XLSX]

## Sheet: Genomic information 
Name			HMP standards					CheckM		Genomic signatures										Source
Strain	(Sub)Species	(Sub)Species_full_name	ctgInGenome(%)	ctgN50	scafN50	ctgAvgLen	CoregeneCount	Completeness	Contamination	scafNum	scafLen	GapNum	GapLen	scafMax	GC(%)	ctgNum	ctgLen	ctgMax	gene_number	Genbank_accession_number	Isolation_source
Bi.lactis.646	Bi.lactis	Bifidobacterium animalis subsp. lactis	99.9	151613	151613	91585	66	99.78	0	21	1923287	0	0	388623	60.48	21	1923287	388623	1540	GCA_001892925.1	Human_gut
Bi.lactis.AD011	Bi.lactis	Bifidobacterium animalis subsp. lactis	100	1933695	1933695	1933695	66	99.85	0.44	1	1933695	0	0	1933695	60.49	1	1933695	1933695	1546	GCA_000021425.1	Unknown
Bi.lactis.ATCC27536	Bi.lactis	Bifidobacterium animalis subsp. lactis	99.91	69951	200471	45531	66	100	0	18	1912453	24	112	530789	60.46	42	1912341	332169	1515	GCA_001263975.1	Human_gut
Bi.lactis.ATCC27673	Bi.lactis	Bifidobacterium animalis subsp. lactis	100	1963012	1963012	1963012	66	99.71	0	1	1963012	0	0	1963012	60.63	1	1963012	1963012	1575	GCA_000471945.1	Unknown
Bi.lactis.ATCC27674	Bi.lactis	Bifidobacterium animalis subsp. lactis	99.9	84350	200547	49031	66	100	0	18	1912379	21	134	530832	60.47	39	1912245	331964	1516	GCA_001263985.1	Human_gut
Bi.lactis.B420	Bi.lactis	Bifidobacterium animalis subsp. lactis	100	1938595	1938595	1938595	66	100	0	1	1938595	0	0	1938595	60.48	1	1938595	1938595	1528	GCA_000277325.1	Unknown
Bi.lactis.BB-12	Bi.lactis	Bifidobacterium animalis subsp. lactis	100	1942198	1942198	1942198	66	100	0	1	1942198	0	0	1942198	60.48	1	1942198	1942198	1529	GCA_000025245.1	Unknown
Bi.lactis.BF052	Bi.lactis	Bifidobacterium animalis subsp. lactis	100	1938624	1938624	1938624	66	100	0	1	1938624	0	0	1938624	60.48	1	1938624	1938624	1525	GCA_000818055.1	Human_gut
Bi.lactis.BLC1	Bi.lactis	Bifidobacterium animalis subsp. lactis	100	1938583	1938583	1938583	66	100	0	1	1938583	0	0	1938583	60.48	1	1938583	1938583	1524	GCA_000224965.2	Unknown
Bi.lactis.BM25	Bi.lactis	Bifidobacterium animalis subsp. lactis	99.88	151294	151294	79960	66	98.08	0	24	1919059	0	0	320799	60.46	24	1919059	320799	1626	GCA_002803775.1	Dairy
Bi.lactis.BS01	Bi.lactis	Bifidobacterium animalis subsp. lactis	99.98	514882	1929725	276055	66	100	0	2	1932595	5	208	1929725	60.49	7	1932387	636107	1538	GCA_000240765.1	Unknown
Bi.lactis.Bi-07	Bi.lactis	Bifidobacterium animalis subsp. lactis	100	1938822	1938822	1938822	66	100	0	1	1938822	0	0	1938822	60.48	1	1938822	1938822	1526	GCA_000277345.1	Unknown
Bi.lactis.Bl-04	Bi.lactis	Bifidobacterium animalis subsp. lactis	100	1876439	1938709	969354	66	100	0	1	1938709	1	1	1938709	60.48	2	1938708	1876439	1525	GCA_000022705.1	Unknown
Bi.lactis.Bl12	Bi.lactis	Bifidobacterium animalis subsp. lactis	100	1938606	1938606	1938606	66	100	0	1	1938606	0	0	1938606	60.48	1	1938606	1938606	1524	GCA_000414215.1	Unknown
Bi.lactis.CECT8145	Bi.lactis	Bifidobacterium animalis subsp. lactis	98.75	149259	1923368	61870	66	99.67	0.59	9	1941550	22	23566	1923368	60.47	31	1917984	322919	1525	GCA_000612705.1	Unknown
Bi.lactis.CNCMI-2494	Bi.lactis	Bifidobacterium animalis subsp. lactis	100	1943113	1943113	1943113	66	100	0	1	1943113	0	0	1943113	60.49	1	1943113	1943113	1529	GCA_000220885.1	Unknown
Bi.lactis.DSM10140	Bi.lactis	Bifidobacterium animalis subsp. lactis	100	1876213	1938483	969241	66	100	0	1	1938483	1	1	1938483	60.48	2	1938482	1876213	1529	GCA_000022965.1	Unknown
Bi.lactis.HN019	Bi.lactis	Bifidobacterium animalis subsp. lactis	99.91	182000	182000	106306	66	100	0	18	1913512	0	0	531162	60.47	18	1913512	531162	1508	GCA_000172535.1	Unknown
Bi.lactis.KLDS2.0603	Bi.lactis	Bifidobacterium animalis subsp. lactis	100	1946899	1946899	1946899	66	100	0	1	1946899	0	0	1946899	60.48	1	1946899	1946899	1526	GCA_000816205.1	Human_gut
Bi.lactis.LMGP-17502.1	Bi.lactis	Bifidobacterium animalis subsp. lactis	99.93	200925	200925	127819	66	100	0	15	1917294	0	0	769380	60.47	15	1917294	769380	1521	GCA_002914815.1	Food
Bi.lactis.LMGP-17502.2	Bi.lactis	Bifidobacterium animalis subsp. lactis	99.94	200039	200848	127765	66	100	0	13	1916489	2	2	801091	60.47	15	1916487	753819	1519	GCA_002914895.1	Food
Bi.lactis.V9	Bi.lactis	Bifidobacterium animalis subsp. lactis	100	1944050	1944050	1944050	66	100	0	1	1944050	0	0	1944050	60.49	1	1944050	1944050	1530	GCA_000092765.1	Unknown
Bi.infantis.157F	Bi.infantis	Bifidobacterium longum subsp. infantis	99.99	2400312	2400312	802943	66	100	0	3	2408831	0	0	2400312	60.08	3	2408831	2400312	1925	GCA_000196575.1	Unknown
Bi.infantis.1888B	Bi.infantis	Bifidobacterium longum subsp. infantis	99.9	184126	184126	67887	66	100	0.92	26	2579732	12	13	283728	59.4	38	2579719	283728	2019	GCA_002076025.1	Human_gut
Bi.infantis.ATCC15697	Bi.infantis	Bifidobacterium longum subsp. infantis	100	2832748	2832748	2832748	66	100	0	1	2832748	0	0	2832748	59.86	1	2832748	2832748	2391	GCA_000020425.1	Unknown
Bi.infantis.BIB1401242951	Bi.infantis	Bifidobacterium longum subsp. infantis	99.82	109297	109297	55750	66	100	0	50	2787528	0	0	268309	59.8	50	2787528	268309	2346	GCA_000825105.1	Drug
Bi.infantis.BIB1401272845a	Bi.infantis	Bifidobacterium longum subsp. infantis	99.82	101948	101948	55830	66	100	0	50	2791524	0	0	268317	59.81	50	2791524	268317	2349	GCA_000825125.1	Drug
Bi.infantis.BIB1401272845b	Bi.infantis	Bifidobacterium longum subsp. infantis	99.8	100267	100267	49764	66	100	0	56	2786838	0	0	268365	59.82	56	2786838	268365	2356	GCA_000825145.1	Drug
Bi.infantis.BIC1206122787	Bi.infantis	Bifidobacterium longum subsp. infantis	99.8	93859	93859	48930	66	100	0	57	2789037	0	0	248236	59.82	57	2789037	248236	2349	GCA_000825005.1	Human_associated
Bi.infantis.BIC1307292462	Bi.infantis	Bifidobacterium longum subsp. infantis	99.77	83230	83230	42347	66	100	4.92	68	2879623	0	0	187453	59.88	68	2879623	187453	2397	GCA_000825025.1	Drug
Bi.infantis.BIC1401111250	Bi.infantis	Bifidobacterium longum subsp. infantis	99.79	93549	93549	46564	66	100	0	60	2793888	0	0	268333	59.81	60	2793888	268333	2346	GCA_000825045.1	Human_associated
Bi.infantis.BIC1401212621a	Bi.infantis	Bifidobacterium longum subsp. infantis	99.82	101329	101329	54736	66	100	0	51	2791569	0	0	268373	59.82	51	2791569	268373	2357	GCA_000825065.1	Drug
Bi.infantis.BIC1401212621b	Bi.infantis	Bifidobacterium longum subsp. infantis	99.81	93689	93689	52257	66	100	0	54	2821883	0	0	268365	59.91	54	2821883	268365	2369	GCA_000825085.1	Drug
Bi.infantis.BT1	Bi.infantis	Bifidobacterium longum subsp. infantis	100	2578115	2578115	2578115	66	100	0.46	1	2578115	0	0	2578115	59.39	1	2578115	2578115	2025	GCA_001281305.1	Human_gut
Bi.infantis.CCUG52486	Bi.infantis	Bifidobacterium longum subsp. infantis	98.81	171444	476126	38942	66	99.85	0	22	2480850	41	27482	859734	60.17	63	2453368	247824	1981	GCA_000155415.1	Human_associated
Bi.infantis.CECT7210	Bi.infantis	Bifidobacterium longum subsp. infantis	100	2467698	2467698	2467698	66	100	0.12	1	2467698	0	0	2467698	59.94	1	2467698	2467698	1994	GCA_001051015.2	Unknown
Bi.infantis.DSM20088	Bi.infantis	Bifidobacterium longum subsp. infantis	99.48	54700	54700	18852	66	100	0	147	2771389	0	0	121834	59.81	147	2771389	121834	2282	GCA_000771105.1	Unknown
Bi.infantis.EK3	Bi.infantis	Bifidobacterium longum subsp. infantis	99.83	118335	179236	47475	66	100	0.92	37	2564330	17	649	315514	59.39	54	2563681	182911	2037	GCA_000730125.1	Human_gut
Bi.infantis.IN-F29	Bi.infantis	Bifidobacterium longum subsp. infantis	99.82	131188	131188	53914	66	100	0.58	49	2641833	0	0	241278	59.87	49	2641833	241278	2069	GCA_001686125.1	Human_gut
Bi.infantis.JCM1222	Bi.infantis	Bifidobacterium longum subsp. infantis	100	2828958	2828958	2828958	66	100	0	1	2828958	0	0	2828958	59.86	1	2828958	2828958	2385	GCA_000269965.1	Unknown
Bi.infantis.TPY12-1	Bi.infantis	Bifidobacterium longum subsp. infantis	99.58	90619	110118	37596	66	99.54	0.46	40	2638888	30	7103	307128	59.75	70	2631785	163755	2159	GCA_001870755.1	Human_gut
Bi.longum.1-5B	Bi.longum	Bifidobacterium longum subsp. longum	99.9	209169	286860	90994	66	100	0	21	2366205	5	350	628207	60.1	26	2365855	419036	1854	GCA_000730105.1	Human_gut
Bi.longum.1-6B	Bi.longum	Bifidobacterium longum subsp. longum	99.37	58499	58499	15712	66	100	0.9	171	2686768	0	0	151461	59.63	171	2686768	151461	2080	GCA_000261245.1	Human_associated
Bi.longum.17-1B	Bi.longum	Bifidobacterium longum subsp. longum	99.93	247559	415603	123279	66	100	0.46	16	2465851	4	264	526941	60.25	20	2465587	526941	1979	GCA_000730035.1	Human_gut
Bi.longum.2-2B	Bi.longum	Bifidobacterium longum subsp. longum	99.47	39901	39901	17861	66	99.73	0.23	141	2625697	6	6	181566	59.72	147	2625691	181566	2075	GCA_000261205.1	Human_associated
Bi.longum.296B	Bi.longum	Bifidobacterium longum subsp. longum	99.83	225299	225299	56329	66	100	0	40	2253175	0	0	327846	59.86	40	2253175	327846	1730	GCA_001892965.1	Human_gut
Bi.longum.35B	Bi.longum	Bifidobacterium longum subsp. longum	99.49	57033	57033	18353	66	99.19	0	131	2514431	6	6	159070	60.09	137	2514425	159070	1958	GCA_000261225.1	Human_associated
Bi.longum.44B	Bi.longum	Bifidobacterium longum subsp. longum	99.76	90207	90207	39987	66	99.83	0	62	2559217	2	2	239837	59.71	64	2559215	239837	2047	GCA_000261265.1	Human_associated
Bi.longum.7	Bi.longum	Bifidobacterium longum subsp. longum	99.87	133967	133967	72054	66	100	0	31	2233680	0	0	195462	59.98	31	2233680	195462	1742	GCA_001447975.1	Probiotic
Bi.longum.7-1B	Bi.longum	Bifidobacterium longum subsp. longum	99.87	218291	435415	65016	66	100	0	30	2405843	7	240	856996	59.82	37	2405603	435415	1872	GCA_000730055.1	Human_gut
Bi.longum.72B	Bi.longum	Bifidobacterium longum subsp. longum	99.85	186419	289932	52753	66	100	0.46	30	2374452	15	555	541969	60.26	45	2373897	276035	1922	GCA_000730045.1	Human_gut
Bi.longum.9	Bi.longum	Bifidobacterium longum subsp. longum	99.87	154491	154491	72057	66	100	0	31	2233772	0	0	340870	59.98	31	2233772	340870	1746	GCA_001447955.1	Probiotic
Bi.longum.AH1206	Bi.longum	Bifidobacterium longum subsp. longum	100	2421287	2421287	2421287	66	99.54	0	1	2421287	0	0	2421287	60.19	1	2421287	2421287	1959	GCA_001725985.1	Human_gut
Bi.longum.ATCC55813	Bi.longum	Bifidobacterium longum subsp. longum	98.93	137057	323391	51086	66	100	0	20	2373482	26	23501	630786	60.25	46	2349981	325479	1797	GCA_000003135.1	Human_associated
Bi.longum.BBMN68	Bi.longum	Bifidobacterium longum subsp. longum	100	2265943	2265943	2265943	66	100	0	1	2265943	0	0	2265943	59.95	1	2265943	2265943	1750	GCA_000166315.1	Unknown
Bi.longum.BLOI2	Bi.longum	Bifidobacterium longum subsp. longum	99.71	67974	67974	23701	66	100	0.46	72	2417590	30	40	235631	59.96	102	2417550	235609	1871	GCA_001275745.1	Human_gut
Bi.longum.CCUG30698	Bi.longum	Bifidobacterium longum subsp. longum	100	2458004	2458004	2458004	66	99.46	0	1	2458004	0	0	2458004	60.22	1	2458004	2458004	1981	GCA_001446275.1	Human_gut
Bi.longum.CECT7347	Bi.longum	Bifidobacterium longum subsp. longum	99.47	39694	39694	18463	66	99.23	1.17	126	2326463	0	0	148677	60.05	126	2326463	148677	1782	GCA_001050555.1	Unknown
Bi.longum.CMCCP0001	Bi.longum	Bifidobacterium longum subsp. longum	99.64	34158	77347	17945	66	99.31	0.46	72	2424349	63	1668	168927	59.75	135	2422681	116517	1855	GCA_000410595.1	Unknown
Bi.longum.EK13	Bi.longum	Bifidobacterium longum subsp. longum	99.81	219701	303761	44162	66	100	0	38	2474041	18	944	621162	60.04	56	2473097	462251	1980	GCA_000730135.1	Human_gut
Bi.longum.EK5	Bi.longum	Bifidobacterium longum subsp. longum	99.85	254810	254810	58702	66	100	0	28	2231287	10	608	513082	59.72	38	2230679	512762	1718	GCA_000730025.1	Human_gut
Bi.longum.F8	Bi.longum	Bifidobacterium longum subsp. longum	99.48	230054	2384987	112980	66	99.29	0	1	2384987	20	12402	2384987	59.93	21	2372585	580034	1834	GCA_000210755.1	Unknown
Bi.longum.GT15	Bi.longum	Bifidobacterium longum subsp. longum	100	2337521	2337521	2337521	66	100	0	1	2337521	0	0	2337521	59.97	1	2337521	2337521	1844	GCA_000772485.1	Human_gut
Bi.longum.JCM1217	Bi.longum	Bifidobacterium longum subsp. longum	100	2385164	2385164	2385164	66	100	0	1	2385164	0	0	2385164	60.33	1	2385164	2385164	1866	GCA_000196555.1	Unknown
Bi.longum.JDM301	Bi.longum	Bifidobacterium longum subsp. longum	100	2477838	2477838	2477838	66	99.54	0.46	1	2477838	0	0	2477838	59.81	1	2477838	2477838	1930	GCA_000092325.1	Unknown
Bi.longum.KACC91563	Bi.longum	Bifidobacterium longum subsp. longum	99.99	1884394	2385301	342251	66	100	0	3	2395764	4	4	2385301	59.82	7	2395760	1884394	1853	GCA_000219455.1	Unknown
Bi.longum.LMG13197	Bi.longum	Bifidobacterium longum subsp. longum	99.97	725431	725431	298087	66	99.65	0	8	2384703	0	0	1052891	60.33	8	2384703	1052891	1856	GCA_000741245.1	Human_gut
Bi.longum.LO-06	Bi.longum	Bifidobacterium longum subsp. longum	99.73	71981	71981	36899	66	99.54	0.58	66	2435337	0	0	329128	60.04	66	2435337	329128	1900	GCA_001686145.1	Human_gut
Bi.longum.LO-10	Bi.longum	Bifidobacterium longum subsp. longum	99.72	113109	113109	35253	66	100	0	72	2538225	0	0	274710	60.28	72	2538225	274710	1995	GCA_001686165.1	Human_gut
Bi.longum.LO-C29	Bi.longum	Bifidobacterium longum subsp. longum	99.81	112159	112159	51742	66	100	2.76	48	2483626	0	0	224145	59.99	48	2483626	224145	1913	GCA_001686205.1	Human_gut
Bi.longum.LO-K29a	Bi.longum	Bifidobacterium longum subsp. longum	99.7	92520	92520	32623	66	100	0.58	75	2446728	0	0	267579	59.99	75	2446728	267579	1891	GCA_001686225.1	Human_gut
Bi.longum.LO-K29b	Bi.longum	Bifidobacterium longum subsp. longum	99.7	92304	92304	32872	66	100	0	72	2366855	0	0	283312	60.13	72	2366855	283312	1816	GCA_001686245.1	Human_gut
Bi.longum.MC-42	Bi.longum	Bifidobacterium longum subsp. longum	99.86	168675	199336	69328	66	100	0	29	2288251	4	424	399624	59.82	33	2287827	399624	1765	GCA_001516925.1	Human_gut
Bi.longum.NCIMB8809	Bi.longum	Bifidobacterium longum subsp. longum	100	2340989	2340989	2340989	66	100	0	1	2340989	0	0	2340989	60.11	1	2340989	2340989	1843	GCA_001446255.1	Human_gut
Bi.longum.VMKB44	Bi.longum	Bifidobacterium longum subsp. longum	99.87	159917	181715	64141	66	100	0	33	2501613	6	94	360071	60.29	39	2501519	260549	2013	GCA_000786175.1	Human_gut
Bi.longum.W11	Bi.longum	Bifidobacterium longum subsp. longum	99.91	298022	298022	89614	66	100	0.46	22	2329981	4	5	347949	59.9	26	2329976	347949	1795	GCA_001940535.1	Human_gut
Ba.subtilis.168	Ba.subtilis	Bacillus subtilis subsp. subtilis	100	4215606	4215606	4215606	66	99.81	0.25	1	4215606	0	0	4215606	43.51	1	4215606	4215606	4118	GCA_000009045.1	Unknown
Ba.subtilis.168G	Ba.subtilis	Bacillus subtilis subsp. subtilis	100	4214812	4214812	4214812	66	99.81	0.25	1	4214812	0	0	4214812	43.51	1	4214812	4214812	4120	GCA_001703495.1	Culture
Ba.subtilis.3NA	Ba.subtilis	Bacillus subtilis subsp. subtilis	100	4195102	4195102	4195102	66	99.81	0.25	1	4195102	0	0	4195102	43.55	1	4195102	4195102	4099	GCA_000827065.1	Unknown
Ba.subtilis.516.BAMY	Ba.subtilis	Bacillus subtilis subsp. subtilis	99.91	370352	370352	105184	66	99.81	0.26	38	3996999	0	0	633920	43.77	38	3996999	633920	3846	GCA_001057075.1	Unknown
Ba.subtilis.6051-HGW	Ba.subtilis	Bacillus subtilis subsp. subtilis	100	4215610	4215610	4215610	66	99.81	0.25	1	4215610	0	0	4215610	43.51	1	4215610	4215610	4125	GCA_000344745.1	Unknown
Ba.subtilis.AG1839	Ba.subtilis	Bacillus subtilis subsp. subtilis	100	4193640	4193640	4193640	66	98.7	0.12	1	4193640	0	0	4193640	43.48	1	4193640	4193640	4116	GCA_000699525.1	Unknown
Ba.subtilis.ALBA01	Ba.subtilis	Bacillus subtilis subsp. subtilis	99.94	328810	429960	85807	66	99.81	0.12	25	4118764	23	23	851014	43.72	48	4118741	695991	4058	GCA_001625135.1	Environment
Ba.subtilis.AUSI98	Ba.subtilis	Bacillus subtilis subsp. subtilis	99.72	110515	128442	34008	66	99.44	3.06	123	4353151	5	100	240138	43.48	128	4353051	240138	4220	GCA_000245295.1	Unknown
Ba.subtilis.B4067	Ba.subtilis	Bacillus subtilis subsp. subtilis	99.57	57433	72530	20117	66	99.37	0.34	167	4307172	47	2114	276513	43.31	214	4305058	248943	4426	GCA_000828495.1	Food
Ba.subtilis.BAB-1	Ba.subtilis	Bacillus subtilis subsp. subtilis	100	4021944	4021944	4021944	66	99.81	0.12	1	4021944	0	0	4021944	43.89	1	4021944	4021944	3869	GCA_000349795.1	Unknown
Ba.subtilis.BSD-2	Ba.subtilis	Bacillus subtilis subsp. subtilis	100	4030837	4030837	4030837	66	99.73	0.19	1	4030837	0	0	4030837	43.88	1	4030837	4030837	3870	GCA_001465815.1	Unknown
Ba.subtilis.BSP1	Ba.subtilis	Bacillus subtilis subsp. subtilis	100	4043754	4043754	4043754	66	99.8	0.5	1	4043754	0	0	4043754	43.87	1	4043754	4043754	3963	GCA_000321395.1	Unknown
Ba.subtilis.BSP2	Ba.subtilis	Bacillus subtilis subsp. subtilis	99.79	133173	133173	41464	66	99.44	0.54	85	4063564	13	17	288959	43.55	98	4063547	288959	4002	GCA_002865705.1	Human_gut
Ba.subtilis.BSP4	Ba.subtilis	Bacillus subtilis subsp. subtilis	99.94	671313	671313	122110	66	99.81	0.98	25	4151750	9	9	721804	43.3	34	4151741	721697	4094	GCA_002865715.1	Human_gut
Ba.subtilis.CU1050	Ba.subtilis	Bacillus subtilis subsp. subtilis	100	4056281	4056281	4056281	66	99.44	0.12	1	4056281	0	0	4056281	43.85	1	4056281	4056281	3947	GCA_001541905.1	Culture
Ba.subtilis.JH642	Ba.subtilis	Bacillus subtilis subsp. subtilis	99.99	948694	4187615	261706	66	98.7	0.12	1	4187615	15	305	4187615	43.49	16	4187310	1196906	4144	GCA_000155355.1	Unknown
Ba.subtilis.JH642substr.AG174	Ba.subtilis	Bacillus subtilis subsp. subtilis	100	4188369	4188369	4188369	66	98.7	0.12	1	4188369	0	0	4188369	43.5	1	4188369	4188369	4110	GCA_000699465.1	Unknown
Ba.subtilis.KCTC3135	Ba.subtilis	Bacillus subtilis subsp. subtilis	100	4211343	4211343	4211343	66	99.81	0.25	1	4211343	0	0	4211343	43.51	1	4211343	4211343	4123	GCA_001697265.1	Unknown
Ba.subtilis.M1	Ba.subtilis	Bacillus subtilis subsp. subtilis	99.6	67750	67750	24870	66	99.32	1.07	172	4277810	0	0	259499	43.06	172	4277810	259499	4309	GCA_002142515.1	Food
Ba.subtilis.MP9	Ba.subtilis	Bacillus subtilis subsp. subtilis	99.24	23057	23097	12809	66	98.32	0.72	301	3945437	7	70	114803	43.78	308	3945367	114803	3648	GCA_000497345.1	Unknown
Ba.subtilis.NCIB3610	Ba.subtilis	Bacillus subtilis subsp. subtilis	99.89	679173	4214598	75152	66	99.72	0.35	46	4283884	11	217	4214598	43.37	57	4283667	1036874	4209	GCA_000186085.1	Unknown
Ba.subtilis.NDfood	Ba.subtilis	Bacillus subtilis subsp. subtilis	99.97	556411	556411	290040	66	99.81	0.25	12	4060577	2	4	1059688	43.69	14	4060573	1059688	3959	GCA_000740485.1	Dairy
Ba.subtilis.NDmed	Ba.subtilis	Bacillus subtilis subsp. subtilis	99.98	939235	939235	369089	66	99.81	0.25	10	4059983	1	2	1193268	43.69	11	4059981	1193268	3952	GCA_000740475.1	Environment
Ba.subtilis.NMSX4	Ba.subtilis	Bacillus subtilis subsp. subtilis	99.96	1025222	1025222	290877	66	99.81	0.22	13	4072574	1	283	1055179	43.62	14	4072291	1055179	3951	GCA_002998795.1	Environment
Ba.subtilis.OH131.1	Ba.subtilis	Bacillus subtilis subsp. subtilis	100	4039155	4039155	4039155	66	99.81	0.12	1	4039155	0	0	4039155	43.85	1	4039155	4039155	3905	GCA_000706705.1	Plant
Ba.subtilis.QB5412	Ba.subtilis	Bacillus subtilis subsp. subtilis	99.99	547119	4217945	117154	66	99.75	0.25	1	4217945	35	373	4217945	43.51	36	4217572	1078370	4123	GCA_001750745.1	Unknown
Ba.subtilis.RO-NN-1	Ba.subtilis	Bacillus subtilis subsp. subtilis	100	4011949	4011949	4011949	66	99.42	0.12	1	4011949	0	0	4011949	43.87	1	4011949	4011949	3861	GCA_000227485.1	Environment
Ba.subtilis.SC-8	Ba.subtilis	Bacillus subtilis subsp. subtilis	99.96	837849	837849	243459	66	99.81	0.25	17	4138818	0	0	1119942	43.46	17	4138818	1119942	4031	GCA_000230755.2	Fermented_food
Ba.subtilis.SMY	Ba.subtilis	Bacillus subtilis subsp. subtilis	99.99	510413	4214643	234129	66	99.81	0.25	1	4214643	17	305	4214643	43.51	18	4214338	1036876	4175	GCA_000155375.1	Unknown
Ba.subtilis.SRCM100333	Ba.subtilis	Bacillus subtilis subsp. subtilis	100	4086692	4086692	2084593	66	99.42	0.5	2	4169187	0	0	4086692	43.24	2	4169187	4086692	4251	GCA_002201995.1	Food
Ba.subtilis.SRCM100757	Ba.subtilis	Bacillus subtilis subsp. subtilis	100	3988649	3988649	3988649	66	99.44	0.5	1	3988649	0	0	3988649	43.63	1	3988649	3988649	3945	GCA_002173715.1	Food
Ba.subtilis.SRCM100761	Ba.subtilis	Bacillus subtilis subsp. subtilis	100	3988630	3988630	3988630	66	99.44	0.5	1	3988630	0	0	3988630	43.63	1	3988630	3988630	3955	GCA_002201955.1	Food
Ba.subtilis.SRCM101384	Ba.subtilis	Bacillus subtilis subsp. subtilis	99.97	920215	920215	269775	66	99.32	0.46	15	4046630	0	0	1114277	43.44	15	4046630	1114277	4082	GCA_002906075.1	Food
Ba.subtilis.SRCM101392	Ba.subtilis	Bacillus subtilis subsp. subtilis	100	4147173	4147173	4147173	66	99.81	0.12	1	4147173	0	0	4147173	43.78	1	4147173	4147173	4000	GCA_002202035.1	Food
Ba.subtilis.SRCM101444	Ba.subtilis	Bacillus subtilis subsp. subtilis	100	3988602	3988602	3988602	66	99.39	0.5	1	3988602	0	0	3988602	43.64	1	3988602	3988602	3948	GCA_002173695.1	Food
Ba.subtilis.SYST2	Ba.subtilis	Bacillus subtilis subsp. subtilis	99.95	1008440	1008440	226345	66	99.81	0.22	17	4074495	1	281	1055432	43.63	18	4074214	1055432	3938	GCA_002998755.1	Environment
Ba.subtilis.Y3	Ba.subtilis	Bacillus subtilis subsp. subtilis	99.96	1020653	1020653	149460	66	99.81	0.25	19	4035445	8	8	1028953	43.87	27	4035437	1028617	3908	GCA_001661555.1	Environment
Ba.subtilis.delta6	Ba.subtilis	Bacillus subtilis subsp. subtilis	100	3876919	3876919	3876919	66	99.81	0.25	1	3876919	0	0	3876919	43.91	1	3876919	3876919	3804	GCA_001660525.1	Culture
Lb.acidophilus.ATCC4356	Lb.acidophilus	Lactobacillus acidophilus	99.91	167754	170687	85054	66	98.94	0.06	19	1956250	4	4	405501	34.59	23	1956246	404768	1887	GCA_000786395.1	Unknown
Lb.acidophilus.ATCC4796	Lb.acidophilus	Lactobacillus acidophilus	98.91	93816	1227701	42414	66	97.65	0	13	2014330	34	20836	1227701	34.55	47	1993494	340316	1920	GCA_000159715.1	Human_associated
Lb.acidophilus.ATCC53544	Lb.acidophilus	Lactobacillus acidophilus	100	1991906	1991906	1991906	66	98.94	0	1	1991906	0	0	1991906	34.71	1	1991906	1991906	1881	GCA_002224305.1	Human_gut
Lb.acidophilus.CFH	Lb.acidophilus	Lactobacillus acidophilus	99.51	45126	45126	20030	66	98.78	0.44	98	1962957	0	0	136903	34.64	98	1962957	136903	1808	GCA_000497795.1	Dairy
Lb.acidophilus.CIP76.13	Lb.acidophilus	Lactobacillus acidophilus	99.71	58772	166831	35444	66	98.3	0.06	34	1951821	21	2386	671357	34.58	55	1949435	166831	1847	GCA_000469705.1	Unknown
Lb.acidophilus.CIRM-BIA442	Lb.acidophilus	Lactobacillus acidophilus	99.91	169301	169301	104578	66	98.94	0	19	1986992	0	0	672576	34.72	19	1986992	672576	1855	GCA_000442865.1	Unknown
Lb.acidophilus.CIRM-BIA445	Lb.acidophilus	Lactobacillus acidophilus	99.71	90088	242633	45417	66	98.86	0	22	2002008	22	3643	877479	34.55	44	1998365	249111	1884	GCA_000469765.1	Unknown
Lb.acidophilus.DSM20079	Lb.acidophilus	Lactobacillus acidophilus	99.83	166846	167501	61051	66	98.94	0.06	30	1954043	2	381	404580	34.59	32	1953662	264859	1884	GCA_001433895.1	Unknown
Lb.acidophilus.DSM20242	Lb.acidophilus	Lactobacillus acidophilus	99.9	169267	169267	97517	66	98.94	0	21	2047860	0	0	313424	34.72	21	2047860	313424	1910	GCA_000442825.1	Unknown
Lb.acidophilus.DSM9126	Lb.acidophilus	Lactobacillus acidophilus	99.73	93606	234673	44199	66	98.38	0	27	1991758	18	2793	552040	34.59	45	1988965	230333	1871	GCA_000469745.1	Unknown
Lb.acidophilus.FSI4	Lb.acidophilus	Lactobacillus acidophilus	100	1991969	1991969	1991969	66	98.94	0	1	1991969	0	0	1991969	34.71	1	1991969	1991969	1874	GCA_000934625.1	Human_gut
Lb.acidophilus.KLDS1.0901	Lb.acidophilus	Lactobacillus acidophilus	99.59	568234	1609741	141772	66	98.94	0	7	1992320	7	7512	1609741	34.67	14	1984808	975657	1879	GCA_001868765.1	Dairy
Lb.acidophilus.L-55	Lb.acidophilus	Lactobacillus acidophilus	99.88	115146	242365	59102	66	98.94	0	25	2009507	9	29	515002	34.6	34	2009478	301203	1902	GCA_001950045.1	Human_gut
Lb.acidophilus.LA1	Lb.acidophilus	Lactobacillus acidophilus	100	1991195	1991195	1991195	66	98.94	0	1	1991195	0	0	1991195	34.7	1	1991195	1991195	1878	GCA_002286215.1	Human_gut
Lb.acidophilus.LMGP-21904	Lb.acidophilus	Lactobacillus acidophilus	99.92	320101	320101	122854	66	98.94	0	16	1965665	0	0	522693	34.57	16	1965665	522693	1860	GCA_002914945.1	Food
Lb.acidophilus.La-14	Lb.acidophilus	Lactobacillus acidophilus	100	1991579	1991579	1991579	66	98.94	0	1	1991579	0	0	1991579	34.71	1	1991579	1991579	1881	GCA_000389675.2	Unknown
Lb.acidophilus.NBRC13951	Lb.acidophilus	Lactobacillus acidophilus	99.91	242421	242421	108626	66	98.94	0.06	18	1955274	0	0	837565	34.59	18	1955274	837565	1876	GCA_001591845.1	Unknown
Lb.acidophilus.NCFM	Lb.acidophilus	Lactobacillus acidophilus	100	1993560	1993560	1993560	66	98.94	0	1	1993560	0	0	1993560	34.71	1	1993560	1993560	1888	GCA_000011985.1	Unknown
Lb.acidophilus.P2	Lb.acidophilus	Lactobacillus acidophilus	99.66	167927	167927	28038	66	98.94	0.02	70	2046837	3	3	526365	35.68	73	2046834	524535	1880	GCA_002406675.1	Probiotic
Lb.acidophilus.WG-LB-IV	Lb.acidophilus	Lactobacillus acidophilus	99.63	89054	89054	26374	66	98.84	0	74	1951689	0	0	380748	34.59	74	1951689	380748	1808	GCA_001639165.1	Dairy
Lb.casei.12A	Lb.casei	Lactobacillus casei	100	2907892	2907892	2907892	66	99.46	0	1	2907892	0	0	2907892	46.44	1	2907892	2907892	2677	GCA_000309565.2	Environment
Lb.casei.1316.rep1.LPAR	Lb.casei	Lactobacillus casei	99.45	40704	40704	17822	66	99.4	0	157	2851740	3	105	156915	46.45	160	2851635	156915	2626	GCA_001062665.1	Unknown
Lb.casei.1316.rep2.LPAR	Lb.casei	Lactobacillus casei	99.17	22145	22765	11741	66	99.46	0.54	232	2783095	5	302	69405	46.43	237	2782793	69405	2534	GCA_001062695.1	Unknown
Lb.casei.5b	Lb.casei	Lactobacillus casei	99.76	128991	128991	41290	66	99.18	0	73	3014224	0	0	411480	46.34	73	3014224	411480	2787	GCA_000474615.1	Dairy
Lb.casei.844.LCAS	Lb.casei	Lactobacillus casei	99.23	31082	31082	12589	66	99.46	0	215	2782389	6	219	106629	46.43	221	2782170	106629	2563	GCA_001066565.1	Unknown
Lb.casei.A2-362	Lb.casei	Lactobacillus casei	99.48	47966	53770	12951	66	99.46	0	162	3186676	84	556	228744	46.2	246	3186120	228744	2959	GCA_000510825.1	Unknown
Lb.casei.BD-II	Lb.casei	Lactobacillus casei	100	2002808	3069926	1042429	66	99.46	0	2	3127288	1	1	3069926	46.29	3	3127287	2002808	2972	GCA_000194765.1	Wine
Lb.casei.BL23	Lb.casei	Lactobacillus casei	100	3079196	3079196	3079196	66	99.46	0	1	3079196	0	0	3079196	46.34	1	3079196	3079196	2915	GCA_000026485.1	Unknown
Lb.casei.CRF28	Lb.casei	Lactobacillus casei	99.82	113716	113716	51466	66	99.46	0	57	3036548	2	2	244372	46.27	59	3036546	244372	2896	GCA_000309645.1	Human_associated
Lb.casei.DPC6800	Lb.casei	Lactobacillus casei	99.81	68575	98006	15266	66	99.29	0	58	3053365	142	149	595092	46.41	200	3053216	274090	2959	GCA_001469115.1	Dairy
Lb.casei.DSM20011	Lb.casei	Lactobacillus casei	99.39	48689	63029	17607	66	98.37	0	139	2820682	21	3480	189015	46.45	160	2817202	137108	2612	GCA_001433735.1	Dairy
Lb.casei.GCRL163	Lb.casei	Lactobacillus casei	99.79	105124	105124	46462	66	99.46	0	64	2973610	0	0	322041	46.36	64	2973610	322041	2781	GCA_002091995.1	Dairy
Lb.casei.HDS-01	Lb.casei	Lactobacillus casei	100	3038767	3038767	3038767	66	98.55	0	1	3038767	0	0	3038767	46.42	1	3038767	3038767	2868	GCA_002902825.1	Plant
Lb.casei.HZ-1	Lb.casei	Lactobacillus casei	99.19	53193	53193	12227	66	99.46	0	236	2885651	0	0	173624	46.13	236	2885651	173624	2642	GCA_002120125.1	Dairy
Lb.casei.KL1-Liu	Lb.casei	Lactobacillus casei	98.64	46867	61050	24943	66	99.46	0	89	2848777	24	30177	247769	46.52	113	2818600	247769	2662	GCA_000827145.1	Wine
Lb.casei.LC2W	Lb.casei	Lactobacillus casei	100	3039042	3039042	1538717	66	99.46	0	2	3077434	0	0	3039042	46.31	2	3077434	3039042	2910	GCA_000194785.1	Dairy
Lb.casei.LOCK919	Lb.casei	Lactobacillus casei	100	3113601	3113601	1571684	66	99.46	0.63	2	3143369	0	0	3113601	46.22	2	3143369	3113601	2924	GCA_000418515.1	Unknown
Lb.casei.Lc-10	Lb.casei	Lactobacillus casei	99.75	95588	95588	37359	66	99.46	0	76	2951397	3	3	332419	46.38	79	2951394	332419	2719	GCA_000309765.1	Unknown
Lb.casei.Lc1542	Lb.casei	Lactobacillus casei	99.71	98070	98070	34000	66	99.46	0	86	2924051	0	0	264917	46.53	86	2924051	264917	2668	GCA_001540885.1	Animal_associated
Lb.casei.LcA	Lb.casei	Lactobacillus casei	99.94	264127	3068655	173698	66	98.91	0	2	3128276	16	1700	3068655	46.28	18	3126576	672165	2973	GCA_000400585.1	Dairy
Lb.casei.LcY	Lb.casei	Lactobacillus casei	99.95	303220	3042753	206738	66	99.46	0	2	3102374	13	1301	3042753	46.3	15	3101073	821641	2923	GCA_000388095.2	Dairy
Lb.casei.Lpc-37	Lb.casei	Lactobacillus casei	99.6	69331	69331	22376	66	100	0	124	3065591	13	13	217853	46.26	137	3065578	217853	2827	GCA_000309785.1	Unknown
Lb.casei.M36	Lb.casei	Lactobacillus casei	99.76	85831	85831	38440	66	99.46	0.18	78	3152126	4	4	218667	46.27	82	3152122	218667	2916	GCA_000309665.1	Dairy
Lb.casei.MJA12	Lb.casei	Lactobacillus casei	99.72	93220	93220	34694	66	99.46	0	90	3157294	1	53	436660	46.31	91	3157241	436660	2954	GCA_002091975.1	Dairy
Lb.casei.T71499	Lb.casei	Lactobacillus casei	99.82	125552	125552	44118	66	99.46	0	55	3000054	13	20	265327	46.23	68	3000034	265327	2744	GCA_000309685.1	Human_associated
Lb.casei.UCD174	Lb.casei	Lactobacillus casei	99.62	49672	49674	12235	66	99.46	0	116	3071147	135	142	137701	46.36	251	3071005	137701	2968	GCA_000309705.1	Wine
Lb.casei.UW1	Lb.casei	Lactobacillus casei	99.51	39514	39514	19762	66	99.37	0	143	2865538	2	2	178395	46.39	145	2865536	178395	2735	GCA_000309725.1	Dairy
Lb.casei.UW4	Lb.casei	Lactobacillus casei	99.46	38887	41179	15373	66	99.46	0	144	2628832	27	27	170908	46.41	171	2628805	143458	2412	GCA_000376145.1	Unknown
Lb.casei.W14	Lb.casei	Lactobacillus casei	99.77	217580	217580	42008	66	99.46	0	66	2772578	0	0	373745	46.43	66	2772578	373745	2563	GCA_002027415.1	Fermented_food
Lb.casei.W16	Lb.casei	Lactobacillus casei	99.57	55263	55263	22908	66	99.46	0	119	2726071	0	0	203730	46.52	119	2726071	203730	2514	GCA_002027405.1	Fermented_food
Lb.casei.W56	Lb.casei	Lactobacillus casei	100	1989957	3075780	1044031	66	99.35	0	2	3132096	1	1	3075780	46.29	3	3132095	1989957	3050	GCA_000318035.1	Unknown
Lb.casei.Z11	Lb.casei	Lactobacillus casei	99.42	38635	38635	17299	66	99.46	0	157	2733589	1	233	161173	46.43	158	2733356	161173	2532	GCA_001885295.1	Human_gut
Lb.casei.Zhang	Lb.casei	Lactobacillus casei	100	2861969	2861969	1449228	66	99.46	0	2	2898456	0	0	2861969	46.43	2	2898456	2861969	2619	GCA_000019245.3	Wine
Lb.bulgaricus.2038	Lb.bulgaricus	Lactobacillus delbrueckii subsp. bulgaricus	100	1872918	1872918	1872918	66	99.03	0.65	1	1872918	0	0	1872918	49.68	1	1872918	1872918	1882	GCA_000191165.1	Unknown
Lb.bulgaricus.ATCC11842	Lb.bulgaricus	Lactobacillus delbrueckii subsp. bulgaricus	100	1864998	1864998	1864998	66	98.38	0	1	1864998	0	0	1864998	49.72	1	1864998	1864998	1878	GCA_000056065.1	Unknown
Lb.bulgaricus.ATCCBAA-365	Lb.bulgaricus	Lactobacillus delbrueckii subsp. bulgaricus	100	1856951	1856951	1856951	66	99.35	0	1	1856951	0	0	1856951	49.69	1	1856951	1856951	1886	GCA_000014405.1	Unknown
Lb.bulgaricus.CFL1	Lb.bulgaricus	Lactobacillus delbrueckii subsp. bulgaricus	99.76	115532	115532	39952	66	99.03	0	44	1757917	0	0	265756	49.84	44	1757917	265756	1743	GCA_001510975.1	Unknown
Lb.bulgaricus.CNCMI-1519	Lb.bulgaricus	Lactobacillus delbrueckii subsp. bulgaricus	99.62	55626	55626	25303	66	99.03	0.02	70	1796539	1	1	263365	49.89	71	1796538	263365	1784	GCA_000284715.1	Unknown
Lb.bulgaricus.CNCMI-1632	Lb.bulgaricus	Lactobacillus delbrueckii subsp. bulgaricus	99.62	69466	69466	25621	66	99.03	0	69	1767897	0	0	264844	49.88	69	1767897	264844	1729	GCA_000284695.1	Unknown
Lb.bulgaricus.DSM20080	Lb.bulgaricus	Lactobacillus delbrueckii subsp. bulgaricus	100	1868180	1868180	1868180	66	99.03	0	1	1868180	0	0	1868180	49.78	1	1868180	1868180	1879	GCA_001953135.1	Environment
Lb.bulgaricus.DSM20081	Lb.bulgaricus	Lactobacillus delbrueckii subsp. bulgaricus	98.64	41561	71152	14830	66	98.16	0	61	1753125	56	18008	415890	49.91	117	1735117	301909	1720	GCA_001437195.1	Unknown
Lb.bulgaricus.LBB.B5	Lb.bulgaricus	Lactobacillus delbrueckii subsp. bulgaricus	99.44	42342	42342	17503	66	99.03	0.32	101	1767833	0	0	279707	49.84	101	1767833	279707	1738	GCA_001647065.1	Dairy
Lb.bulgaricus.Lb1-GS-1	Lb.bulgaricus	Lactobacillus delbrueckii subsp. bulgaricus	99.59	90167	105112	28496	66	99.35	0	50	1740443	11	2175	413103	49.89	61	1738268	413103	1741	GCA_001624925.1	Culture
Lb.bulgaricus.Lb1-WT	Lb.bulgaricus	Lactobacillus delbrueckii subsp. bulgaricus	99.74	102307	102307	38021	66	99.35	1.3	47	1787026	0	0	413157	49.89	47	1787026	413157	1786	GCA_001624905.1	Culture
Lb.bulgaricus.MN-BM-F01	Lb.bulgaricus	Lactobacillus delbrueckii subsp. bulgaricus	100	1875071	1875071	1875071	66	99.03	0.08	1	1875071	0	0	1875071	49.71	1	1875071	1875071	1872	GCA_001469775.1	Dairy
Lb.bulgaricus.ND02	Lb.bulgaricus	Lactobacillus delbrueckii subsp. bulgaricus	100	2125753	2125753	1065988	66	99.03	0	2	2131976	0	0	2125753	49.54	2	2131976	2125753	2012	GCA_000182835.1	Unknown
Lb.bulgaricus.ND04	Lb.bulgaricus	Lactobacillus delbrueckii subsp. bulgaricus	100	1861754	1861754	1861754	66	99.03	0	1	1861754	0	0	1861754	49.6	1	1861754	1861754	1855	GCA_002000885.1	Dairy
Lb.bulgaricus.PB2003.044-T3-4	Lb.bulgaricus	Lactobacillus delbrueckii subsp. bulgaricus	99.3	25221	25221	14123	66	99.03	0	140	1977342	0	0	93027	49.95	140	1977342	93027	1760	GCA_000179375.1	Human_associated
Lb.fermentum.103	Lb.fermentum	Lactobacillus fermentum	99.48	45848	45848	18786	66	99.18	0.55	109	2047765	0	0	133850	51.75	109	2047765	133850	1884	GCA_002794375.1	Human_gut
Lb.fermentum.222	Lb.fermentum	Lactobacillus fermentum	99.63	55702	55702	26717	66	99.18	0	73	1950408	0	0	159496	52.08	73	1950408	159496	1862	GCA_001368755.1	Unknown
Lb.fermentum.279	Lb.fermentum	Lactobacillus fermentum	99.47	44731	44731	18700	66	99.18	0.27	106	1982299	0	0	170726	52.04	106	1982299	170726	1843	GCA_002794275.1	Human_gut
Lb.fermentum.311	Lb.fermentum	Lactobacillus fermentum	99.46	43265	43265	18406	66	99.18	0.27	111	2043115	0	0	140940	51.8	111	2043115	140940	1889	GCA_002794315.1	Human_gut
Lb.fermentum.3872	Lb.fermentum	Lactobacillus fermentum	100	2297851	2297851	1165246	66	99.18	0.82	2	2330492	0	0	2297851	50.61	2	2330492	2297851	2214	GCA_000466785.3	Human_associated
Lb.fermentum.779.LFER	Lb.fermentum	Lactobacillus fermentum	99.09	21226	21226	10553	66	98.63	0.55	162	1932937	21	1673	61204	52.16	183	1931264	61038	1757	GCA_001077025.1	Unknown
Lb.fermentum.90TC-4	Lb.fermentum	Lactobacillus fermentum	99.5	36919	36919	19596	66	96.99	0.55	93	1822484	0	0	129762	51.86	93	1822484	129762	1735	GCA_001010245.1	Unknown
Lb.fermentum.BFE6620	Lb.fermentum	Lactobacillus fermentum	99.25	35982	35982	13130	66	99.18	0	149	1982893	2	198	97347	52.11	151	1982695	97347	1793	GCA_002204495.1	Food
Lb.fermentum.CECT5716	Lb.fermentum	Lactobacillus fermentum	100	1607781	2100449	700149	66	96.95	1.37	1	2100449	2	2	2100449	51.4	3	2100447	1607781	2228	GCA_000210515.1	Unknown
Lb.fermentum.CECT9269	Lb.fermentum	Lactobacillus fermentum	99.39	42592	42592	16116	66	99.18	1.37	129	2079066	0	0	151069	51.66	129	2079066	151069	1890	GCA_900290185.1	Fermented_food
Lb.fermentum.CRL1446	Lb.fermentum	Lactobacillus fermentum	99.74	75620	75620	38371	66	99.18	0.82	56	2148781	0	0	239104	51.4	56	2148781	239104	2042	GCA_002899655.1	Dairy
Lb.fermentum.DSM20055	Lb.fermentum	Lactobacillus fermentum	98.84	29869	43184	14807	66	98.63	0.55	81	1894703	46	14151	106444	52.44	127	1880552	102556	1765	GCA_001436835.1	Unknown
Lb.fermentum.F-6	Lb.fermentum	Lactobacillus fermentum	100	2064620	2064620	2064620	66	98.63	0.55	1	2064620	0	0	2064620	51.67	1	2064620	2064620	1986	GCA_000397165.1	Unknown
Lb.fermentum.FTDC8312	Lb.fermentum	Lactobacillus fermentum	100	2239921	2239921	2239921	66	99.18	0.82	1	2239921	0	0	2239921	50.99	1	2239921	2239921	2125	GCA_002119645.1	Human_gut
Lb.fermentum.IFO3956	Lb.fermentum	Lactobacillus fermentum	100	2098685	2098685	2098685	66	99.18	0.82	1	2098685	0	0	2098685	51.47	1	2098685	2098685	1959	GCA_000010145.1	Unknown
Lb.fermentum.IMDO130101	Lb.fermentum	Lactobacillus fermentum	100	2089202	2089202	2089202	66	99.18	0.82	1	2089202	0	0	2089202	51.47	1	2089202	2089202	2004	GCA_900205745.1	Fermented_food
Lb.fermentum.L930BB	Lb.fermentum	Lactobacillus fermentum	99.64	49484	49484	27386	66	99.18	0.27	72	1971838	0	0	126000	52.11	72	1971838	126000	1813	GCA_001039735.1	Unknown
Lb.fermentum.LACFRN-92	Lb.fermentum	Lactobacillus fermentum	100	137207	2063606	36202	66	99.18	2.53	1	2063606	56	72	2063606	51.79	57	2063534	360933	1988	GCA_002192435.1	Human_associated
Lb.fermentum.LfU21	Lb.fermentum	Lactobacillus fermentum	99.35	36690	36690	15237	66	99.18	0.27	129	1965624	0	0	151113	51.74	129	1965624	151113	1784	GCA_002869825.1	Human_gut
Lb.fermentum.MDIIE-4657	Lb.fermentum	Lactobacillus fermentum	99.62	43935	43935	25743	66	98.52	0.55	74	1905002	0	0	107071	52.29	74	1905002	107071	1860	GCA_002942005.1	Environment
Lb.fermentum.MTCC25067	Lb.fermentum	Lactobacillus fermentum	100	1954694	1954694	1006208	66	99.18	0.55	2	2012416	0	0	1954694	51.14	2	2012416	1954694	1935	GCA_002356135.1	Dairy
Lb.fermentum.NB-22	Lb.fermentum	Lactobacillus fermentum	99.02	24426	38875	10552	66	99.18	0.27	137	2011311	53	6260	113379	51.83	190	2005051	106870	1829	GCA_000496435.1	Unknown
Lb.fermentum.NCC2970	Lb.fermentum	Lactobacillus fermentum	100	1949874	1949874	1949874	66	99.18	0.55	1	1949874	0	0	1949874	52.21	1	1949874	1949874	1884	GCA_001742205.1	Unknown
Lb.fermentum.NCDC400	Lb.fermentum	Lactobacillus fermentum	99.11	23514	27950	10230	66	99.18	0	138	1895978	47	3359	101072	51.62	185	1892619	100411	1728	GCA_002798075.1	Dairy
Lb.fermentum.RI-508	Lb.fermentum	Lactobacillus fermentum	99.61	34769	34769	24241	66	99.18	0.55	74	1915262	5	167	143784	52.24	79	1915095	143784	1769	GCA_001982185.1	Fermented_food
Lb.fermentum.S13	Lb.fermentum	Lactobacillus fermentum	99.56	50830	50830	22531	66	99.18	0.27	85	1915205	0	0	183442	52.25	85	1915205	183442	1777	GCA_900163595.1	Wine
Lb.fermentum.S6	Lb.fermentum	Lactobacillus fermentum	99.58	50830	50830	23309	66	99.18	0.27	82	1911362	0	0	183442	52.27	82	1911362	183442	1775	GCA_900163585.1	Wine
Lb.fermentum.SHI-2	Lb.fermentum	Lactobacillus fermentum	99.53	51268	51268	20838	66	99.18	0.27	93	1937976	0	0	126187	52.06	93	1937976	126187	1804	GCA_002591935.1	Human_associated
Lb.fermentum.SNUV175	Lb.fermentum	Lactobacillus fermentum	99.99	2176678	2176678	568082	66	99.18	0.82	4	2272328	0	0	2176678	51.02	4	2272328	2176678	2105	GCA_001941785.1	Human_associated
Lb.fermentum.UMB0187	Lb.fermentum	Lactobacillus fermentum	99.35	34455	40979	15472	66	99.18	0.27	111	1966979	16	1955	94627	52.11	127	1965024	94627	1847	GCA_002863265.1	Unknown
Lb.fermentum.VRI-003	Lb.fermentum	Lactobacillus fermentum	99.53	40743	1949297	21089	66	98.63	0.27	1	1949297	91	9100	1949297	52.08	92	1940197	158841	1807	GCA_002072085.1	Probiotic
Lb.gasseri.2016	Lb.gasseri	Lactobacillus gasseri	99.85	390599	390599	64810	66	99.68	0	29	1879515	0	0	795849	35.26	29	1879515	795849	1823	GCA_000439915.1	Human_associated
Lb.gasseri.202-4	Lb.gasseri	Lactobacillus gasseri	99.62	45830	45830	26003	66	99.22	0	70	1820250	0	0	176720	34.89	70	1820250	176720	1734	GCA_000175055.1	Human_associated
Lb.gasseri.240.LCRI	Lb.gasseri	Lactobacillus gasseri	99.84	173474	173474	57897	66	99.22	0	29	1794817	2	2	367657	34.91	31	1794815	367657	1679	GCA_001063045.1	Unknown
Lb.gasseri.249.LKEF	Lb.gasseri	Lactobacillus gasseri	99.79	121578	121578	47132	66	99.22	0	38	1791026	0	0	374591	34.92	38	1791026	374591	1683	GCA_001063065.1	Unknown
Lb.gasseri.459.LHEL	Lb.gasseri	Lactobacillus gasseri	99.67	75393	75393	29697	66	99.22	0	69	2078797	1	1	148802	34.88	70	2078796	148802	1959	GCA_001064985.1	Unknown
Lb.gasseri.497.LGAS	Lb.gasseri	Lactobacillus gasseri	99.78	94659	146717	40296	66	99.22	0.06	47	2095509	5	112	204349	34.78	52	2095397	200200	1981	GCA_001063505.1	Unknown
Lb.gasseri.505	Lb.gasseri	Lactobacillus gasseri	99.6	43048	43048	24599	66	98.45	0	85	2090951	0	0	110447	34.73	85	2090951	110447	2101	GCA_001676665.1	Human_gut
Lb.gasseri.770.LJOH	Lb.gasseri	Lactobacillus gasseri	99.8	262947	262947	48418	66	99.22	0	36	1791590	1	100	378625	34.89	37	1791490	378625	1679	GCA_001066235.1	Unknown
Lb.gasseri.987.LJOH	Lb.gasseri	Lactobacillus gasseri	99.76	116019	116019	40016	66	99.22	0	51	2040818	0	0	350766	34.92	51	2040818	350766	1975	GCA_001068345.1	Unknown
Lb.gasseri.AL3	Lb.gasseri	Lactobacillus gasseri	99.86	552560	1106151	70806	66	99.22	0	7	1984702	21	2110	1106151	34.8	28	1982592	575148	1878	GCA_002007185.1	Human_gut
Lb.gasseri.AL5	Lb.gasseri	Lactobacillus gasseri	99.6	508597	1125240	32890	66	99.22	0	16	1979797	44	6348	1125240	34.82	60	1973449	523814	1868	GCA_002003555.1	Human_gut
Lb.gasseri.ATCC33323	Lb.gasseri	Lactobacillus gasseri	100	1894360	1894360	1894360	66	98.45	0	1	1894360	0	0	1894360	35.26	1	1894360	1894360	1838	GCA_000014425.1	Unknown
Lb.gasseri.CECT5714	Lb.gasseri	Lactobacillus gasseri	99.8	220632	220632	49755	66	99.22	0.5	38	1890712	0	0	593507	35.01	38	1890712	593507	1840	GCA_000283135.1	Human_associated
Lb.gasseri.DSM14869	Lb.gasseri	Lactobacillus gasseri	99.99	1866970	1866970	487887	66	99.03	0	3	1951552	1	1	1866970	35.02	4	1951551	1866970	1884	GCA_002287905.1	Unknown
Lb.gasseri.JCM1131	Lb.gasseri	Lactobacillus gasseri	99.9	423697	423697	91162	66	99.17	0	20	1823247	0	0	577343	35.01	20	1823247	577343	1820	GCA_000615125.1	Unknown
Lb.gasseri.JV-V03	Lb.gasseri	Lactobacillus gasseri	99.94	1145353	1145353	201129	66	99.22	0	8	2011855	2	560	1145353	34.61	10	2011295	1145353	1942	GCA_000143645.1	Human_associated
Lb.gasseri.K7	Lb.gasseri	Lactobacillus gasseri	99.96	576803	1276267	166145	66	99.22	0	7	1993938	5	193	1276267	34.82	12	1993745	699450	1976	GCA_000406345.2	Human_gut
Lb.gasseri.PSS7772D	Lb.gasseri	Lactobacillus gasseri	99.58	44698	56307	23614	66	99.22	0	64	1914452	17	1700	143517	34.94	81	1912752	124177	1864	GCA_001546525.1	Human_associated
Lb.gasseri.SJ-9E-US	Lb.gasseri	Lactobacillus gasseri	99.82	408968	956425	104823	66	99.22	0	8	1784458	9	2458	956425	34.91	17	1782000	574257	1684	GCA_000176995.2	Human_associated
Lb.gasseri.SV-16A-US	Lb.gasseri	Lactobacillus gasseri	99.17	87894	1047550	46185	66	99.22	0.78	10	2001744	33	15786	1047550	34.81	43	1985958	217471	1928	GCA_000177035.2	Human_associated
Lb.gasseri.UMB0045	Lb.gasseri	Lactobacillus gasseri	99.71	68464	68464	33548	66	99.22	0.78	56	1912241	1	1	149518	34.86	57	1912240	149518	1870	GCA_002863425.1	Unknown
Lb.gasseri.UMB0045b	Lb.gasseri	Lactobacillus gasseri	99.71	68474	68474	33534	66	99.22	0.78	56	1911467	1	4	149256	34.86	57	1911463	149256	1867	GCA_002940965.1	Human_associated
Lb.gasseri.UMB0056	Lb.gasseri	Lactobacillus gasseri	99.97	1094208	1094208	272372	66	99.22	0	6	1906605	1	1	1094208	34.81	7	1906604	1094208	1803	GCA_002884735.1	Human_associated
Lb.gasseri.UMB0099	Lb.gasseri	Lactobacillus gasseri	99.94	1022543	1022543	129679	66	99.22	0	12	1945195	3	3	1022543	34.95	15	1945192	1022543	1861	GCA_002863455.1	Unknown
Lb.gasseri.UMB0670	Lb.gasseri	Lactobacillus gasseri	99.74	92367	92367	35772	66	99.22	0.78	51	1931837	3	101	165320	34.86	54	1931736	165320	1870	GCA_002863445.1	Unknown
Lb.helveticus.AJT	Lb.helveticus	Lactobacillus helveticus	99.59	50664	50664	23776	66	99.03	0.06	85	2020966	0	0	140349	36.74	85	2020966	140349	2125	GCA_001895375.1	Dairy
Lb.helveticus.CAUH18	Lb.helveticus	Lactobacillus helveticus	100	2160583	2160583	2160583	66	98.83	0.32	1	2160583	0	0	2160583	36.81	1	2160583	2160583	2299	GCA_001308285.1	Wine
Lb.helveticus.CIRM-BIA953	Lb.helveticus	Lactobacillus helveticus	99.17	22415	22415	11865	66	99.03	0.97	201	2384925	0	0	98270	36.99	201	2384925	98270	2496	GCA_000493515.1	Unknown
Lb.helveticus.CNRZ32	Lb.helveticus	Lactobacillus helveticus	100	2225962	2225962	2225962	66	99.03	0	1	2225962	0	0	2225962	36.93	1	2225962	2225962	2439	GCA_000422165.1	Unknown
Lb.helveticus.D75	Lb.helveticus	Lactobacillus helveticus	100	2053066	2053066	2053066	66	99.03	0	1	2053066	0	0	2053066	37.03	1	2053066	2053066	2184	GCA_001746265.2	Human_gut
Lb.helveticus.D76	Lb.helveticus	Lactobacillus helveticus	100	2058319	2058319	2058319	66	99.03	0	1	2058319	0	0	2058319	37.04	1	2058319	2058319	2195	GCA_001702095.1	Human_gut
Lb.helveticus.DPC4571	Lb.helveticus	Lactobacillus helveticus	100	2080931	2080931	2080931	66	98.7	0	1	2080931	0	0	2080931	37.08	1	2080931	2080931	2235	GCA_000015385.1	Unknown
Lb.helveticus.FAM22155	Lb.helveticus	Lactobacillus helveticus	100	2191149	2191149	1099331	66	99.03	0	2	2198663	0	0	2191149	37.06	2	2198663	2191149	2331	GCA_002849955.1	Dairy
Lb.helveticus.FAM8105	Lb.helveticus	Lactobacillus helveticus	100	2209387	2209387	1127622	66	99.03	0	2	2255245	0	0	2209387	37.03	2	2255245	2209387	2433	GCA_002849935.1	Dairy
Lb.helveticus.FAM8627	Lb.helveticus	Lactobacillus helveticus	100	2035631	2035631	1024515	66	98.86	0	2	2049030	0	0	2035631	36.95	2	2049030	2035631	2243	GCA_002849915.1	Dairy
Lb.helveticus.H10	Lb.helveticus	Lactobacillus helveticus	100	2145899	2145899	1086191	66	99.03	1.62	2	2172383	0	0	2145899	36.79	2	2172383	2145899	2311	GCA_000189515.1	Unknown
Lb.helveticus.H9	Lb.helveticus	Lactobacillus helveticus	100	1871119	1871119	1871119	66	99.03	0.32	1	1871119	0	0	1871119	37.02	1	1871119	1871119	2048	GCA_000525715.1	Unknown
Lb.helveticus.KLDS1.8701	Lb.helveticus	Lactobacillus helveticus	100	2096031	2096031	1053315	66	98.94	0	2	2106631	0	0	2096031	36.88	2	2106631	2096031	2291	GCA_000961015.1	Dairy
Lb.helveticus.LMGS-29187	Lb.helveticus	Lactobacillus helveticus	99.31	23310	25334	13883	66	99.03	0	128	1818720	3	3	92693	36.67	131	1818717	92693	1950	GCA_002914985.1	Food
Lb.helveticus.MB2-1	Lb.helveticus	Lactobacillus helveticus	100	2084058	2084058	2084058	66	99.03	0	1	2084058	0	0	2084058	36.93	1	2084058	2084058	2361	GCA_001006025.1	Dairy
Lb.helveticus.R0052	Lb.helveticus	Lactobacillus helveticus	100	1780230	2129206	532300	66	99.03	0	1	2129206	3	3	2129206	36.8	4	2129203	1780230	2305	GCA_000165775.3	Unknown
Lc.cremoris.158	Lc.cremoris	Lactococcus lactis subsp. cremoris	99.98	2250607	2250607	355212	66	100	0.38	7	2486488	0	0	2250607	35.72	7	2486488	2250607	2554	GCA_002078375.1	Dairy
Lc.cremoris.A17	Lc.cremoris	Lactococcus lactis subsp. cremoris	99.94	501879	517333	141048	66	100	0.75	16	2679936	3	6	690108	35.58	19	2679930	690108	2471	GCA_000805435.1	Plant
Lc.cremoris.A76	Lc.cremoris	Lactococcus lactis subsp. cremoris	99.98	2452616	2452616	515420	66	99.81	1.13	5	2577104	0	0	2452616	35.86	5	2577104	2452616	2693	GCA_000236475.1	Dairy
Lc.cremoris.AM2	Lc.cremoris	Lactococcus lactis subsp. cremoris	99.19	30328	30328	12141	66	100	0.38	203	2464758	0	0	131056	35.5	203	2464758	131056	2488	GCA_001622405.1	Dairy
Lc.cremoris.ASCC1263	Lc.cremoris	Lactococcus lactis subsp. cremoris	99.28	30151	35075	12975	66	100	0.57	165	2349253	16	723	132225	35.61	181	2348530	132225	2406	GCA_002563595.1	Dairy
Lc.cremoris.DPC6856	Lc.cremoris	Lactococcus lactis subsp. cremoris	99.38	39982	39991	13760	66	100	2.26	176	2862383	32	284	98885	35.31	208	2862099	98885	2904	GCA_001005395.1	Animal_associated
Lc.cremoris.GE214	Lc.cremoris	Lactococcus lactis subsp. cremoris	99.39	66719	66719	16247	66	99.87	2.52	171	2778363	0	0	239606	35.39	171	2778363	239606	2760	GCA_000731635.1	Dairy
Lc.cremoris.IBB477	Lc.cremoris	Lactococcus lactis subsp. cremoris	98.69	127979	2642169	61161	66	99.25	1.13	6	2850353	40	36921	2642169	35.41	46	2813432	406112	2838	GCA_001856165.1	Dairy
Lc.cremoris.JM1	Lc.cremoris	Lactococcus lactis subsp. cremoris	99.97	2397042	2397042	305798	66	100	1.02	8	2752187	1	1	2397042	35.77	9	2752186	2397042	2836	GCA_002078895.1	Dairy
Lc.cremoris.JM2	Lc.cremoris	Lactococcus lactis subsp. cremoris	99.98	2373708	2373708	514887	66	100	0.94	5	2574437	0	0	2373708	35.74	5	2574437	2373708	2691	GCA_002078915.1	Dairy
Lc.cremoris.JM3	Lc.cremoris	Lactococcus lactis subsp. cremoris	99.98	2453581	2453581	439852	66	100	0.38	6	2639112	0	0	2453581	35.78	6	2639112	2453581	2736	GCA_002078935.1	Dairy
Lc.cremoris.JM4	Lc.cremoris	Lactococcus lactis subsp. cremoris	99.98	2379714	2379714	416925	66	100	0.57	6	2501550	0	0	2379714	35.74	6	2501550	2379714	2586	GCA_002078955.1	Dairy
Lc.cremoris.KW10	Lc.cremoris	Lactococcus lactis subsp. cremoris	99.88	141696	141696	81223	66	100	1.51	29	2355475	0	0	249593	35.52	29	2355475	249593	2208	GCA_001622205.1	Fermented_food
Lc.cremoris.KW2	Lc.cremoris	Lactococcus lactis subsp. cremoris	100	2427048	2427048	2427048	66	100	0	1	2427048	0	0	2427048	35.74	1	2427048	2427048	2276	GCA_000468955.1	Unknown
Lc.cremoris.MG1363	Lc.cremoris	Lactococcus lactis subsp. cremoris	100	2529478	2529478	2529478	66	100	0.38	1	2529478	0	0	2529478	35.75	1	2529478	2529478	2579	GCA_000009425.1	Unknown
Lc.cremoris.Mast36	Lc.cremoris	Lactococcus lactis subsp. cremoris	99.71	150929	150929	34160	66	100	0	76	2596227	0	0	386256	35.42	76	2596227	386256	2534	GCA_000969475.1	Animal_associated
Lc.cremoris.N41	Lc.cremoris	Lactococcus lactis subsp. cremoris	99.49	69960	69960	19552	66	100	1.7	133	2600455	0	0	135233	35.42	133	2600455	135233	2538	GCA_001622285.1	Environment
Lc.cremoris.NBRC100676	Lc.cremoris	Lactococcus lactis subsp. cremoris	99.49	34772	34772	19213	66	99.81	0.57	122	2344093	0	0	104363	35.62	122	2344093	104363	2386	GCA_001591705.1	Unknown
Lc.cremoris.NCDO763	Lc.cremoris	Lactococcus lactis subsp. cremoris	99.49	50305	50305	19202	66	100	0.75	129	2477148	0	0	219598	35.59	129	2477148	219598	2451	GCA_001622385.1	Dairy
Lc.cremoris.NZ9000	Lc.cremoris	Lactococcus lactis subsp. cremoris	100	2530294	2530294	2530294	66	100	0.38	1	2530294	0	0	2530294	35.74	1	2530294	2530294	2579	GCA_000143205.1	Unknown
Lc.cremoris.SK11	Lc.cremoris	Lactococcus lactis subsp. cremoris	99.98	2438589	2438589	433058	66	99.62	0.38	6	2598348	0	0	2438589	35.78	6	2598348	2438589	2701	GCA_000014545.1	Unknown
Lc.cremoris.SK110	Lc.cremoris	Lactococcus lactis subsp. cremoris	99.28	31329	31329	13807	66	100	0.38	178	2457808	0	0	131156	35.53	178	2457808	131156	2471	GCA_001622375.1	Dairy
Lc.cremoris.UC109	Lc.cremoris	Lactococcus lactis subsp. cremoris	99.97	2248099	2248099	341483	66	100	0.38	7	2390386	0	0	2248099	35.77	7	2390386	2248099	2437	GCA_002078765.1	Dairy
Lc.cremoris.UC509.9	Lc.cremoris	Lactococcus lactis subsp. cremoris	99.97	2250427	2250427	273038	66	100	0.38	9	2457347	0	0	2250427	35.74	9	2457347	2250427	2518	GCA_000312685.1	Unknown
Lc.cremoris.V4	Lc.cremoris	Lactococcus lactis subsp. cremoris	99.69	117655	117655	31382	66	100	0	81	2541949	0	0	258479	35.36	81	2541949	258479	2477	GCA_001622225.1	Dairy
Lc.lactis.1AA59	Lc.lactis	Lactococcus lactis subsp. lactis	99.21	56562	56562	12538	66	100	0.88	205	2570333	0	0	144836	34.97	205	2570333	144836	2475	GCA_000786755.1	Dairy
Lc.lactis.229	Lc.lactis	Lactococcus lactis subsp. lactis	99.98	2468447	2468447	439022	65	98.11	0.38	6	2634132	0	0	2468447	35.17	6	2634132	2468447	2664	GCA_002078415.1	Dairy
Lc.lactis.275	Lc.lactis	Lactococcus lactis subsp. lactis	99.99	2495882	2495882	550778	66	100	1.14	5	2753892	0	0	2495882	35.34	5	2753892	2495882	2739	GCA_002078435.1	Dairy
Lc.lactis.511	Lc.lactis	Lactococcus lactis subsp. lactis	100	2480811	2480811	2480811	66	99.62	0	1	2480811	0	0	2480811	35.12	1	2480811	2480811	2494	GCA_000703145.1	Unknown
Lc.lactis.A12	Lc.lactis	Lactococcus lactis subsp. lactis	99.99	2603898	2603898	546125	66	100	0.38	5	2730625	0	0	2603898	35.45	5	2730625	2603898	2670	GCA_900088425.1	Unknown
Lc.lactis.ASCC519	Lc.lactis	Lactococcus lactis subsp. lactis	99.35	51270	79898	13719	66	100	0.57	151	2553575	35	1681	145203	35.02	186	2551894	145022	2497	GCA_002563615.1	Dairy
Lc.lactis.ATCC19435	Lc.lactis	Lactococcus lactis subsp. lactis	99.75	137627	137627	37244	66	99.62	0.57	62	2458146	4	4	441603	35.22	66	2458142	441603	2421	GCA_002441815.1	Unknown
Lc.lactis.CF111	Lc.lactis	Lactococcus lactis subsp. lactis	99.7	67193	67193	26823	66	100	0.5	78	2575082	18	37	229829	35.07	96	2575045	229829	2558	GCA_900291895.1	Unknown
Lc.lactis.CF112	Lc.lactis	Lactococcus lactis subsp. lactis	99.7	72940	72940	25370	66	100	0.5	78	2613255	25	57	242902	35.11	103	2613198	242902	2592	GCA_900291885.1	Unknown
Lc.lactis.CNCMI-1631	Lc.lactis	Lactococcus lactis subsp. lactis	99.48	55851	55851	17561	66	100	0.38	131	2511332	12	12	185745	34.94	143	2511320	185745	2467	GCA_000284735.1	Unknown
Lc.lactis.CRL264	Lc.lactis	Lactococcus lactis subsp. lactis	99.68	82282	82282	31008	66	100	1.1	83	2573719	0	0	195963	35.02	83	2573719	195963	2539	GCA_001455265.1	Dairy
Lc.lactis.CV56	Lc.lactis	Lactococcus lactis subsp. lactis	99.98	2399458	2399458	419789	66	100	0.38	6	2518737	0	0	2399458	35.13	6	2518737	2399458	2491	GCA_000192705.1	Human_associated
Lc.lactis.DRA4	Lc.lactis	Lactococcus lactis subsp. lactis	99.31	62856	62856	14304	66	100	0.94	170	2431834	0	0	159379	35.01	170	2431834	159379	2371	GCA_001622235.1	Dairy
Lc.lactis.Dephy1	Lc.lactis	Lactococcus lactis subsp. lactis	99.76	160394	160394	41313	66	100	0.95	56	2603548	7	808	431322	35.09	63	2602740	431322	2607	GCA_000493355.1	Unknown
Lc.lactis.E34	Lc.lactis	Lactococcus lactis subsp. lactis	99.86	206579	206579	69774	66	100	0.38	34	2372325	0	0	328110	34.92	34	2372325	328110	2236	GCA_001456455.1	Environment
Lc.lactis.F44	Lc.lactis	Lactococcus lactis subsp. lactis	100	2432058	2432058	2432058	66	96.59	2.73	1	2432058	0	0	2432058	35.12	1	2432058	2432058	2302	GCA_002804185.1	Culture
Lc.lactis.FM03	Lc.lactis	Lactococcus lactis subsp. lactis	99.97	2428349	2428349	313656	66	100	0	8	2509249	0	0	2428349	35.26	8	2509249	2428349	2512	GCA_002148215.1	Dairy
Lc.lactis.G423	Lc.lactis	Lactococcus lactis subsp. lactis	100	2414663	2414663	2414663	66	100	1.21	1	2414663	0	0	2414663	35.05	1	2414663	2414663	2290	GCA_002804285.1	Culture
Lc.lactis.G50	Lc.lactis	Lactococcus lactis subsp. lactis	100	2346663	2346663	2346663	66	100	0.13	1	2346663	0	0	2346663	35.03	1	2346663	2346663	2232	GCA_002895225.1	Plant
Lc.lactis.IL1403	Lc.lactis	Lactococcus lactis subsp. lactis	100	2365589	2365589	2365589	66	100	0	1	2365589	0	0	2365589	35.33	1	2365589	2365589	2394	GCA_000006865.1	Unknown
Lc.lactis.IO-1	Lc.lactis	Lactococcus lactis subsp. lactis	100	2421471	2421471	2421471	66	100	0.19	1	2421471	0	0	2421471	35.1	1	2421471	2421471	2285	GCA_000344575.1	Unknown
Lc.lactis.JCM5805	Lc.lactis	Lactococcus lactis subsp. lactis	99.77	148976	148976	42315	66	99.24	0.58	60	2538957	0	0	468991	35.24	60	2538957	468991	2533	GCA_000835975.1	Unknown
Lc.lactis.K231	Lc.lactis	Lactococcus lactis subsp. lactis	99.8	164716	164716	49618	66	100	0.38	47	2332078	0	0	324774	34.79	47	2332078	324774	2229	GCA_001456475.1	Plant
Lc.lactis.K337	Lc.lactis	Lactococcus lactis subsp. lactis	99.82	135528	135528	53074	66	100	0.19	46	2441405	0	0	335551	34.72	46	2441405	335551	2343	GCA_001456525.1	Plant
Lc.lactis.KF134	Lc.lactis	Lactococcus lactis subsp. lactis	99.89	226898	226898	87927	66	100	0.96	28	2461963	0	0	344624	34.79	28	2461963	344624	2358	GCA_001456725.1	Plant
Lc.lactis.KF146	Lc.lactis	Lactococcus lactis subsp. lactis	99.85	143332	143332	65974	66	100	1.21	39	2573015	0	0	418118	34.69	39	2573015	418118	2470	GCA_001456575.1	Plant
Lc.lactis.KF147	Lc.lactis	Lactococcus lactis subsp. lactis	100	2598144	2598144	1317827	66	100	1.09	2	2635654	0	0	2598144	34.87	2	2635654	2598144	2562	GCA_000025045.1	Plant
Lc.lactis.KF196	Lc.lactis	Lactococcus lactis subsp. lactis	99.88	218093	218093	78822	66	100	1.4	31	2443492	0	0	323571	34.79	31	2443492	323571	2329	GCA_001456595.1	Environment
Lc.lactis.KF201	Lc.lactis	Lactococcus lactis subsp. lactis	99.81	189432	189432	52684	66	100	1.14	45	2370815	0	0	286504	34.89	45	2370815	286504	2256	GCA_001456755.1	Plant
Lc.lactis.KF24	Lc.lactis	Lactococcus lactis subsp. lactis	99.45	50895	50895	17951	66	100	1.07	145	2603026	0	0	292179	34.85	145	2603026	292179	2547	GCA_001456505.1	Plant
Lc.lactis.KF282	Lc.lactis	Lactococcus lactis subsp. lactis	99.76	159574	159574	40629	66	100	0.38	65	2640891	0	0	368815	34.82	65	2640891	368815	2526	GCA_001456615.1	Plant
Lc.lactis.KF67	Lc.lactis	Lactococcus lactis subsp. lactis	99.69	88288	88288	31854	66	100	1.58	84	2675814	0	0	262254	34.74	84	2675814	262254	2580	GCA_001456545.1	Plant
Lc.lactis.KF7	Lc.lactis	Lactococcus lactis subsp. lactis	99.82	146100	146100	54969	66	100	0.38	43	2363681	0	0	345594	34.9	43	2363681	345594	2281	GCA_001456495.1	Plant
Lc.lactis.KLDS4.0325	Lc.lactis	Lactococcus lactis subsp. lactis	99.99	2589250	2589250	648873	66	99.62	0.75	4	2595492	0	0	2589250	35.35	4	2595492	2589250	2624	GCA_000479375.2	Wine
Lc.lactis.LD61	Lc.lactis	Lactococcus lactis subsp. lactis	99.57	48246	48246	22944	66	100	0.38	113	2592681	0	0	252669	34.97	113	2592681	252669	2601	GCA_000488975.1	Dairy
Lc.lactis.LMG14418	Lc.lactis	Lactococcus lactis subsp. lactis	99.18	26827	26827	12068	66	100	0.19	199	2401631	0	0	76730	35.1	199	2401631	76730	2344	GCA_001456695.1	Animal_associated
Lc.lactis.LMG19460	Lc.lactis	Lactococcus lactis subsp. lactis	99.82	117288	117288	55142	66	100	0	41	2260841	0	0	384586	35.11	41	2260841	384586	2251	GCA_001984785.1	Dairy
Lc.lactis.LMG7760	Lc.lactis	Lactococcus lactis subsp. lactis	99.56	106036	117890	40629	66	100	0	32	2241436	23	6792	508137	35.01	55	2234644	340013	2149	GCA_001437565.1	Unknown
Lc.lactis.LMG8520	Lc.lactis	Lactococcus lactis subsp. lactis	99.56	43888	43888	22272	66	99.62	0.76	109	2427733	0	0	118616	34.81	109	2427733	118616	2577	GCA_001456625.1	Animal_associated
Lc.lactis.LMG8526	Lc.lactis	Lactococcus lactis subsp. lactis	99.85	188330	188330	66861	66	100	0.76	37	2473877	0	0	266225	34.82	37	2473877	266225	2372	GCA_001456655.1	Plant
Lc.lactis.LMG9446	Lc.lactis	Lactococcus lactis subsp. lactis	99.58	148714	148714	23402	66	100	0.51	106	2480621	0	0	328530	34.82	106	2480621	328530	2371	GCA_001456675.1	Plant
Lc.lactis.LMG9447	Lc.lactis	Lactococcus lactis subsp. lactis	99.42	67213	67213	16895	66	100	1.14	159	2686323	0	0	361237	34.83	159	2686323	361237	2659	GCA_001456685.1	Plant
Lc.lactis.Li-1	Lc.lactis	Lactococcus lactis subsp. lactis	99.76	152875	152875	41195	66	99.62	0.45	60	2471744	0	0	445103	34.87	60	2471744	445103	2357	GCA_001456775.1	Environment
Lc.lactis.M20	Lc.lactis	Lactococcus lactis subsp. lactis	99.58	66524	66524	23774	66	100	0.95	112	2662700	0	0	231275	34.75	112	2662700	231275	2569	GCA_001456785.1	Environment
Lc.lactis.ML8	Lc.lactis	Lactococcus lactis subsp. lactis	99.24	38279	38279	12946	66	100	0.38	193	2498703	0	0	116566	35.08	193	2498703	116566	2435	GCA_001456795.1	Dairy
Lc.lactis.N42	Lc.lactis	Lactococcus lactis subsp. lactis	99.55	92697	92697	22011	66	100	0.44	124	2729423	0	0	274047	35.08	124	2729423	274047	2644	GCA_001456835.1	Environment
Lc.lactis.NBRC100933	Lc.lactis	Lactococcus lactis subsp. lactis	99.85	176895	176895	63690	66	99.62	0.57	40	2547623	0	0	360342	35.24	40	2547623	360342	2535	GCA_001514475.1	Unknown
Lc.lactis.NCDO2118	Lc.lactis	Lactococcus lactis subsp. lactis	100	2554693	2554693	1296132	66	100	1.09	2	2592264	0	0	2554693	34.88	2	2592264	2554693	2519	GCA_000478255.2	Plant
Lc.lactis.NCDO895	Lc.lactis	Lactococcus lactis subsp. lactis	99.48	83530	83530	19005	66	100	0.76	129	2451694	0	0	253926	34.9	129	2451694	253926	2380	GCA_001456865.1	Dairy
Lc.lactis.S0	Lc.lactis	Lactococcus lactis subsp. lactis	100	2488699	2488699	2488699	66	100	0.57	1	2488699	0	0	2488699	35.23	1	2488699	2488699	2446	GCA_000807375.1	Dairy
Lc.lactis.TIFN2	Lc.lactis	Lactococcus lactis subsp. lactis	99.44	37947	46957	14822	66	100	0	143	2505069	26	26	154530	35.12	169	2505043	145756	2478	GCA_000447905.1	Dairy
Lc.lactis.TIFN4	Lc.lactis	Lactococcus lactis subsp. lactis	99.3	36233	36233	14013	66	99.55	0.88	182	2550393	0	0	157183	35.05	182	2550393	157183	2484	GCA_000447985.1	Dairy
Lc.lactis.UC06	Lc.lactis	Lactococcus lactis subsp. lactis	99.99	2571427	2571427	670104	66	100	0.32	4	2680416	0	0	2571427	35.17	4	2680416	2571427	2637	GCA_002078975.1	Dairy
Lc.lactis.UC063	Lc.lactis	Lactococcus lactis subsp. lactis	99.98	2392951	2392951	423671	66	100	0.57	6	2542029	0	0	2392951	35.27	6	2542029	2392951	2535	GCA_002078495.1	Dairy
Lc.lactis.UC08	Lc.lactis	Lactococcus lactis subsp. lactis	99.99	2381741	2381741	633864	66	99.24	0.57	4	2535459	0	0	2381741	34.93	4	2535459	2381741	2477	GCA_002078995.1	Fermented_food
Lc.lactis.UC11	Lc.lactis	Lactococcus lactis subsp. lactis	99.98	2381789	2381789	421727	66	99.62	0.57	6	2530362	0	0	2381789	34.93	6	2530362	2381789	2451	GCA_002078475.1	Fermented_food
Lc.lactis.UC317	Lc.lactis	Lactococcus lactis subsp. lactis	99.39	51401	51401	16101	66	100	0.95	154	2479613	0	0	162455	35.01	154	2479613	162455	2443	GCA_001456855.1	Dairy
Lc.lactis.UC77	Lc.lactis	Lactococcus lactis subsp. lactis	99.99	2538130	2538130	869225	66	100	2.45	3	2607675	0	0	2538130	35.25	3	2607675	2538130	2652	GCA_002078615.1	Dairy
Lc.lactis.UL8	Lc.lactis	Lactococcus lactis subsp. lactis	99.99	2422150	2422150	614804	66	100	0	4	2459217	0	0	2422150	35.29	4	2459217	2422150	2473	GCA_002078855.1	Dairy
Lc.lactis.WFLU12	Lc.lactis	Lactococcus lactis subsp. lactis	99.99	2272213	2272213	837136	66	100	0	3	2511408	0	0	2272213	35.07	3	2511408	2272213	2490	GCA_002866835.1	Human_gut
Lc.lactis.YF11	Lc.lactis	Lactococcus lactis subsp. lactis	99.74	169001	169001	37151	66	100	1.21	68	2526277	0	0	357761	34.92	68	2526277	357761	2394	GCA_000348965.1	Dairy
Lb.paracasei.275.LPAR	Lb.paracasei	Lactobacillus paracasei	99.58	57028	57028	23036	66	99.46	0	133	3156214	4	217	224992	46.19	137	3155997	224992	2833	GCA_001076595.1	Unknown
Lb.paracasei.525.LPAR	Lb.paracasei	Lactobacillus paracasei	99.64	68795	68824	26954	66	99.46	0	113	3181082	5	401	193233	46.14	118	3180681	193233	2906	GCA_001076935.1	Unknown
Lb.paracasei.8700.2	Lb.paracasei	Lactobacillus paracasei	99.99	2939026	2939026	1008450	66	99.46	0	3	3025352	0	0	2939026	46.3	3	3025352	2939026	2809	GCA_000155515.2	Human_associated
Lb.paracasei.ATCC334	Lb.paracasei	Lactobacillus paracasei	100	2895264	2895264	1462162	66	99.46	0	2	2924325	0	0	2895264	46.58	2	2924325	2895264	2760	GCA_000014525.1	Unknown
Lb.paracasei.B2	Lb.paracasei	Lactobacillus paracasei	99.74	101408	101408	36311	66	99.32	0.11	78	3013831	5	5	323287	46.29	83	3013826	323287	2780	GCA_002406765.1	Probiotic
Lb.paracasei.B3	Lb.paracasei	Lactobacillus paracasei	99.76	128510	128510	38654	66	99.32	0	73	3015046	5	5	323428	46.3	78	3015041	322544	2785	GCA_002406665.1	Probiotic
Lb.paracasei.CAUH35	Lb.paracasei	Lactobacillus paracasei	99.99	2770411	2770411	594669	66	98.37	0	5	2973347	0	0	2770411	46.31	5	2973347	2770411	2840	GCA_001191565.1	Wine
Lb.paracasei.CCCB1205	Lb.paracasei	Lactobacillus paracasei	99.75	86903	90266	22889	66	99.46	1.09	83	3250335	59	73	329039	46.07	142	3250262	327004	3029	GCA_002904305.1	Wine
Lb.paracasei.COM0101	Lb.paracasei	Lactobacillus paracasei	99.39	34747	34747	16234	66	98.91	0.24	184	3003364	1	1	157690	46.26	185	3003363	157690	2742	GCA_000508845.1	Unknown
Lb.paracasei.DPC2071	Lb.paracasei	Lactobacillus paracasei	99.86	188241	300051	14325	66	99.46	0	41	2936872	164	170	536232	46.34	205	2936702	506165	2687	GCA_002148875.1	Dairy
Lb.paracasei.DPC4206	Lb.paracasei	Lactobacillus paracasei	99.84	81572	142300	13879	66	99.46	0	49	3095268	174	184	322047	46.32	223	3095084	217460	2838	GCA_002148805.1	Dairy
Lb.paracasei.DPC4536	Lb.paracasei	Lactobacillus paracasei	99.89	88889	191696	21833	66	99.46	0	35	3078575	106	106	426277	46.34	141	3078469	280932	2836	GCA_002148885.1	Dairy
Lb.paracasei.DSM20207	Lb.paracasei	Lactobacillus paracasei	99.7	77173	77173	32863	66	99.46	0	92	3023416	0	0	314474	46.25	92	3023416	314474	2830	GCA_000949485.1	Unknown
Lb.paracasei.DSM5622	Lb.paracasei	Lactobacillus paracasei	99.52	54322	57042	16797	66	99.46	0	140	2872466	31	31	289073	46.5	171	2872435	289073	2679	GCA_001436385.1	Unknown
Lb.paracasei.DUP13076	Lb.paracasei	Lactobacillus paracasei	99.73	153320	153320	36423	66	99.46	0.63	83	3023119	0	0	434880	46.27	83	3023119	434880	2847	GCA_002849575.1	Unknown
Lb.paracasei.DmW.181	Lb.paracasei	Lactobacillus paracasei	99.61	72562	72562	25404	66	98.91	0.91	126	3200973	0	0	515814	46.14	126	3200973	515814	2930	GCA_002115655.1	Animal_associated
Lb.paracasei.FAM18149	Lb.paracasei	Lactobacillus paracasei	99.98	2710941	2710941	494951	66	99.46	0	6	2969707	0	0	2710941	46.31	6	2969707	2710941	2860	GCA_002442835.1	Dairy
Lb.paracasei.HD1.7	Lb.paracasei	Lactobacillus paracasei	100	3039280	3039280	3039280	66	98.64	0	1	3039280	0	0	3039280	46.42	1	3039280	3039280	2896	GCA_002865565.1	Plant
Lb.paracasei.IIA	Lb.paracasei	Lactobacillus paracasei	99.99	3055892	3055892	811535	66	98.91	0.68	4	3246143	0	0	3055892	46.25	4	3246143	3055892	3029	GCA_002079285.1	Animal_associated
Lb.paracasei.JCM8130	Lb.paracasei	Lactobacillus paracasei	99.99	2995875	2995875	1005934	66	99.46	0	3	3017804	0	0	2995875	46.55	3	3017804	2995875	2860	GCA_000829035.1	Unknown
Lb.paracasei.KL1	Lb.paracasei	Lactobacillus paracasei	100	2918888	2918888	2918888	66	99.46	0	1	2918888	0	0	2918888	46.6	1	2918888	2918888	2764	GCA_001514415.1	Dairy
Lb.paracasei.L9	Lb.paracasei	Lactobacillus paracasei	100	1972140	3076437	1538218	66	99.46	0	1	3076437	1	1	3076437	46.35	2	3076436	1972140	2869	GCA_001244395.1	Human_gut
Lb.paracasei.L9D	Lb.paracasei	Lactobacillus paracasei	99.58	60532	60532	23551	66	99.46	0.14	134	3155898	0	0	169567	46.2	134	3155898	169567	2798	GCA_001858275.1	Human_associated
Lb.paracasei.LC-Ikematsu	Lb.paracasei	Lactobacillus paracasei	99.72	100229	100229	35383	66	99.46	0	87	3078383	0	0	243104	46.22	87	3078383	243104	2840	GCA_001895185.1	Plant
Lb.paracasei.LMGS-29188	Lb.paracasei	Lactobacillus paracasei	99.84	150747	150747	59743	66	99.46	0	46	2867673	2	2	583231	46.41	48	2867671	583231	2085	GCA_002914885.1	Food
Lb.paracasei.Lpc-37	Lb.paracasei	Lactobacillus paracasei	100	1834352	3112081	117066	66	100	0	2	3160833	25	29	3112081	46.33	27	3160804	1834352	2931	GCA_002762235.1	Food
Lb.paracasei.Lpl14	Lb.paracasei	Lactobacillus paracasei	99.54	44919	44919	21226	66	99.46	0.29	141	3014095	1	1	135947	46.27	142	3014094	135947	2747	GCA_000410335.1	Plant
Lb.paracasei.Lpl7	Lb.paracasei	Lactobacillus paracasei	99.71	98449	98449	33946	66	99.46	0	91	3089104	0	0	334517	46.25	91	3089104	334517	2840	GCA_000409835.1	Dairy
Lb.paracasei.Lpp120	Lb.paracasei	Lactobacillus paracasei	99.38	52239	52239	15873	66	98.37	0.18	176	2793737	0	0	182565	46.46	176	2793737	182565	2524	GCA_000409935.1	Dairy
Lb.paracasei.Lpp122	Lb.paracasei	Lactobacillus paracasei	99.32	45802	45802	14531	66	98.91	0.14	201	2920756	0	0	220186	46.49	201	2920756	220186	2646	GCA_000409855.1	Dairy
Lb.paracasei.Lpp125	Lb.paracasei	Lactobacillus paracasei	99.37	32111	32111	15695	66	98.41	0.11	192	3013500	0	0	96362	46.14	192	3013500	96362	2771	GCA_000410475.1	Dairy
Lb.paracasei.Lpp17	Lb.paracasei	Lactobacillus paracasei	99.63	48665	48665	26561	66	99.46	0.57	110	2948325	1	1	189262	46.4	111	2948324	189262	2743	GCA_000410135.1	Dairy
Lb.paracasei.Lpp219	Lb.paracasei	Lactobacillus paracasei	99.23	27389	27389	12640	66	98.53	1.38	238	3059079	4	4	109452	46.26	242	3059075	109452	2822	GCA_000410195.1	Human_gut
Lb.paracasei.Lpp22	Lb.paracasei	Lactobacillus paracasei	99.18	30731	30731	12093	66	99.46	0.11	226	2733214	0	0	170351	46.31	226	2733214	170351	2503	GCA_000410155.1	Dairy
Lb.paracasei.Lpp221	Lb.paracasei	Lactobacillus paracasei	99.14	24026	24026	11404	66	99.13	0.2	265	3044896	2	2	122124	46.2	267	3044894	122124	2708	GCA_000410015.1	Human_gut
Lb.paracasei.Lpp223	Lb.paracasei	Lactobacillus paracasei	99.53	46347	46347	21142	66	99.46	0	144	3044473	0	0	164874	46.24	144	3044473	164874	2860	GCA_000409955.1	Human_gut
Lb.paracasei.Lpp225	Lb.paracasei	Lactobacillus paracasei	99.76	114822	114822	41712	66	98.91	0	74	3086694	0	0	339828	46.27	74	3086694	339828	2873	GCA_000410175.1	Animal_associated
Lb.paracasei.Lpp226	Lb.paracasei	Lactobacillus paracasei	99.63	69975	69975	27050	66	99.18	0	111	3002625	0	0	240142	46.24	111	3002625	240142	2812	GCA_000409895.1	Dairy
Lb.paracasei.Lpp228	Lb.paracasei	Lactobacillus paracasei	99.37	28256	28256	15371	66	99.24	0.63	188	2936043	3	3	195027	46.21	191	2936040	195027	2707	GCA_000409995.1	Human_associated
Lb.paracasei.Lpp230	Lb.paracasei	Lactobacillus paracasei	99.51	42183	46057	19810	66	98.8	0.04	144	2892319	2	2	371294	46.32	146	2892317	371294	2616	GCA_000409815.1	Human_associated
Lb.paracasei.Lpp43	Lb.paracasei	Lactobacillus paracasei	99.35	33046	33046	15127	66	99.08	0.38	205	3116282	1	1	155230	46.1	206	3116281	155230	2835	GCA_000410455.1	Dairy
Lb.paracasei.Lpp46	Lb.paracasei	Lactobacillus paracasei	99.72	63334	63334	35303	66	99.46	0	83	2930177	0	0	444576	46.3	83	2930177	444576	2689	GCA_000409875.1	Plant
Lb.paracasei.Lpp49	Lb.paracasei	Lactobacillus paracasei	99.63	63299	63299	26585	66	99.46	0.35	109	2924421	1	1	172501	46.24	110	2924420	172501	2666	GCA_000410035.1	Plant
Lb.paracasei.Lpp74	Lb.paracasei	Lactobacillus paracasei	99.38	37998	37998	15878	66	98.84	0.29	190	3032714	1	1	159455	46.27	191	3032713	159455	2734	GCA_000410235.1	Dairy
Lb.paracasei.N1115	Lb.paracasei	Lactobacillus paracasei	99.99	2938059	2938059	612855	66	99.46	0	5	3064279	0	0	2938059	46.45	5	3064279	2938059	2910	GCA_000582665.1	Dairy
Lb.paracasei.NRIC1917	Lb.paracasei	Lactobacillus paracasei	99.67	72011	72011	30102	66	99.46	0.04	98	2950092	0	0	212174	46.26	98	2950092	212174	2672	GCA_000958505.1	Wine
Lb.paracasei.NTU101	Lb.paracasei	Lactobacillus paracasei	99.52	51181	51181	20626	66	99.39	0.24	143	2949589	0	0	145093	46.47	143	2949589	145093	2652	GCA_002901165.1	Human_gut
Lb.paracasei.RI-194	Lb.paracasei	Lactobacillus paracasei	99.72	58102	65242	24871	66	99.46	0	86	3059328	37	155	160144	46.27	123	3059173	160144	2826	GCA_001982085.1	Unknown
Lb.paracasei.RI-195	Lb.paracasei	Lactobacillus paracasei	99.59	31650	40645	21060	66	99.25	0	125	3032791	19	121	137841	46.28	144	3032670	137841	2793	GCA_001982095.1	Unknown
Lb.paracasei.RI-210	Lb.paracasei	Lactobacillus paracasei	99.81	84449	119495	45670	66	99.46	0	58	3059990	9	41	331881	46.14	67	3059949	249049	2848	GCA_001981715.1	Unknown
Lb.paracasei.TK1501	Lb.paracasei	Lactobacillus paracasei	100	2942538	2942538	2942538	66	98.91	0	1	2942538	0	0	2942538	46.54	1	2942538	2942538	2702	GCA_002257625.1	Food
Lb.paracasei.TMW1.1434	Lb.paracasei	Lactobacillus paracasei	100	3063698	3063698	1585057	66	99.46	0	2	3170114	0	0	3063698	46.37	2	3170114	3063698	2930	GCA_002813615.1	Dairy
Lb.plantarum.ATCC14917	Lb.plantarum	Lactobacillus plantarum subsp. plantarum	99.55	152365	554392	88854	66	99.07	2.78	9	3212261	27	13500	693713	44.48	36	3198761	394736	2896	GCA_000143745.1	Human_associated
Lb.plantarum.CGMCC1.2437	Lb.plantarum	Lactobacillus plantarum subsp. plantarum	99.87	133795	176138	62870	66	99.07	2.78	42	3206457	9	61	401646	44.48	51	3206396	372394	2902	GCA_001434175.1	Plant
Lb.plantarum.CGMCC1.557	Lb.plantarum	Lactobacillus plantarum subsp. plantarum	99.99	3156839	3156839	1091079	66	99.38	2.93	3	3273239	0	0	3156839	44.44	3	3273239	3156839	3000	GCA_001272315.2	Culture
Lb.plantarum.LB1-2	Lb.plantarum	Lactobacillus plantarum subsp. plantarum	99.99	3359427	3359427	885467	66	99.07	2.78	4	3541869	0	0	3359427	44.14	4	3541869	3359427	3254	GCA_002906875.1	Environment
Lb.plantarum.SRCM101520	Lb.plantarum	Lactobacillus plantarum subsp. plantarum	99.96	505337	505337	261319	66	99.07	2.93	12	3135832	0	0	860460	44.71	12	3135832	860460	2859	GCA_002872355.1	Food
Lb.plantarum.ST-III	Lb.plantarum	Lactobacillus plantarum subsp. plantarum	100	3254376	3254376	1653968	66	99.38	2.78	2	3307936	0	0	3254376	44.48	2	3307936	3254376	2998	GCA_000148815.2	Unknown
Lb.plantarum.TS12	Lb.plantarum	Lactobacillus plantarum subsp. plantarum	99.98	3193112	3193112	490518	66	98.87	2.78	7	3433628	0	0	3193112	44.3	7	3433628	3193112	3250	GCA_001908455.1	Food
Lb.plantarum.P-8	Lb.plantarum	Lactobacillus plantarum subsp. plantarum	99.98	3035719	3035719	405828	66	99.38	2.78	8	3246630	0	0	3035719	44.55	8	3246630	3035719	2990	GCA_000392485.2	Unknown
Lb.plantarum.wikim18	Lb.plantarum	Lactobacillus plantarum subsp. plantarum	99.44	48699	48699	17513	66	98.77	2.31	189	3309980	0	0	196461	44.39	189	3309980	196461	3073	GCA_000648755.1	Plant
Sc.thermophilus.1F8CT	Sc.thermophilus	Streptococcus thermophilus	99.42	45937	1736449	19308	66	99.09	0.15	10	1746939	80	9158	1736449	39.12	90	1737781	165759	1857	GCA_000836595.1	Dairy
Sc.thermophilus.ACA-DC2	Sc.thermophilus	Streptococcus thermophilus	100	1731838	1731838	1731838	66	99.89	0.15	1	1731838	0	0	1731838	39.21	1	1731838	1731838	1814	GCA_900094135.1	Dairy
Sc.thermophilus.APC151	Sc.thermophilus	Streptococcus thermophilus	100	1839134	1839134	1839134	66	99.78	0.15	1	1839134	0	0	1839134	39.08	1	1839134	1839134	1960	GCA_002012365.1	Human_gut
Sc.thermophilus.ASCC1275	Sc.thermophilus	Streptococcus thermophilus	100	1845495	1845495	1845495	66	99.89	0.15	1	1845495	0	0	1845495	39.06	1	1845495	1845495	1954	GCA_000698885.1	Unknown
Sc.thermophilus.B59671	Sc.thermophilus	Streptococcus thermophilus	100	1821173	1821173	1821173	66	99.89	0.15	1	1821173	0	0	1821173	39.15	1	1821173	1821173	1917	GCA_002443035.1	Dairy
Sc.thermophilus.C106	Sc.thermophilus	Streptococcus thermophilus	99.53	51966	51966	20811	66	99.89	0.15	85	1769014	0	0	145657	38.94	85	1769014	145657	1835	GCA_001306395.1	Dairy
Sc.thermophilus.CNRZ1066	Sc.thermophilus	Streptococcus thermophilus	100	1796226	1796226	1796226	66	99.89	0.15	1	1796226	0	0	1796226	39.08	1	1796226	1796226	1904	GCA_000011845.1	Unknown
Sc.thermophilus.CS8	Sc.thermophilus	Streptococcus thermophilus	100	1791656	1791656	1791656	66	99.89	0.15	1	1791656	0	0	1791656	39.04	1	1791656	1791656	1901	GCA_001685375.1	Dairy
Sc.thermophilus.DGCC7710	Sc.thermophilus	Streptococcus thermophilus	100	1851207	1851207	1851207	66	99.89	0.15	1	1851207	0	0	1851207	39.05	1	1851207	1851207	1953	GCA_002843115.1	Dairy
Sc.thermophilus.EPS	Sc.thermophilus	Streptococcus thermophilus	100	1812305	1812305	1812305	66	99.89	0.15	1	1812305	0	0	1812305	39.05	1	1812305	1812305	1922	GCA_002846155.1	Dairy
Sc.thermophilus.GABA	Sc.thermophilus	Streptococcus thermophilus	100	1857468	1857468	1857468	66	99.89	0.15	1	1857468	0	0	1857468	39.12	1	1857468	1857468	1952	GCA_002846075.1	Dairy
Sc.thermophilus.JIM8232	Sc.thermophilus	Streptococcus thermophilus	100	1929905	1929905	1929905	66	99.89	0.15	1	1929905	0	0	1929905	38.92	1	1929905	1929905	2009	GCA_000253395.1	Unknown
Sc.thermophilus.KLDS3.1003	Sc.thermophilus	Streptococcus thermophilus	100	1899956	1899956	1899956	66	99.89	0.29	1	1899956	0	0	1899956	38.92	1	1899956	1899956	2001	GCA_001705585.1	Dairy
Sc.thermophilus.KLDS3.1012	Sc.thermophilus	Streptococcus thermophilus	98.41	561711	1853856	65688	66	99.89	0.15	10	1868018	18	28741	1853856	39.05	28	1839277	586921	1942	GCA_001266475.1	Dairy
Sc.thermophilus.KLDSSM	Sc.thermophilus	Streptococcus thermophilus	100	1856787	1856787	1856787	66	99.89	0.15	1	1856787	0	0	1856787	39.08	1	1856787	1856787	1955	GCA_001663795.1	Dairy
Sc.thermophilus.LMD-9	Sc.thermophilus	Streptococcus thermophilus	99.99	1856368	1856368	621392	66	99.89	0.15	3	1864178	0	0	1856368	39.07	3	1864178	1856368	1975	GCA_000014485.1	Unknown
Sc.thermophilus.LMG18311	Sc.thermophilus	Streptococcus thermophilus	100	1796846	1796846	1796846	66	99.89	0.15	1	1796846	0	0	1796846	39.09	1	1796846	1796846	1896	GCA_000011825.1	Unknown
Sc.thermophilus.LMGS-29186	Sc.thermophilus	Streptococcus thermophilus	99.78	71587	71587	39085	66	99.89	0.15	41	1797951	5	5	181220	38.91	46	1797946	181220	1882	GCA_002914925.1	Food
Sc.thermophilus.MN-BM-A01	Sc.thermophilus	Streptococcus thermophilus	100	1876516	1876516	1876516	66	99.34	1.24	1	1876516	0	0	1876516	39.1	1	1876516	1876516	2029	GCA_001280285.1	Dairy
Sc.thermophilus.MN-BM-A02	Sc.thermophilus	Streptococcus thermophilus	100	1850434	1850434	1850434	66	99.89	0.15	1	1850434	0	0	1850434	39.04	1	1850434	1850434	1956	GCA_001008015.1	Dairy
Sc.thermophilus.MN-ZLW-002	Sc.thermophilus	Streptococcus thermophilus	100	1848520	1848520	1848520	66	99.89	0.15	1	1848520	0	0	1848520	39.06	1	1848520	1848520	1971	GCA_000262675.1	Dairy
Sc.thermophilus.MTCC5460	Sc.thermophilus	Streptococcus thermophilus	99.22	23098	23098	12626	66	99.66	0.15	127	1603628	0	0	76153	39.3	127	1603628	76153	1655	GCA_000335515.1	Dairy
Sc.thermophilus.MTCC5461	Sc.thermophilus	Streptococcus thermophilus	99.3	31886	31886	13996	66	99.8	0.15	115	1609629	0	0	100916	39.31	115	1609629	100916	1659	GCA_000335495.1	Dairy
Sc.thermophilus.MTH17CL396	Sc.thermophilus	Streptococcus thermophilus	99.64	57042	1820209	23665	66	99.89	0.36	6	1828225	71	5993	1820209	38.94	77	1822232	174835	1907	GCA_000521325.1	Dairy
Sc.thermophilus.ND03	Sc.thermophilus	Streptococcus thermophilus	100	1831949	1831949	1831949	66	99.89	0.15	1	1831949	0	0	1831949	39.05	1	1831949	1831949	1950	GCA_000182875.1	Unknown
Sc.thermophilus.ND07	Sc.thermophilus	Streptococcus thermophilus	100	1869510	1869510	1869510	66	99.89	0.8	1	1869510	0	0	1869510	39.02	1	1869510	1869510	1975	GCA_001855705.1	Dairy
Sc.thermophilus.S9	Sc.thermophilus	Streptococcus thermophilus	100	1787436	1787436	1787436	66	99.89	0.15	1	1787436	0	0	1787436	39.1	1	1787436	1787436	1890	GCA_001514435.1	Dairy
Sc.thermophilus.SMQ-301	Sc.thermophilus	Streptococcus thermophilus	100	1861792	1861792	1861792	66	99.89	0.29	1	1861792	0	0	1861792	39.07	1	1861792	1861792	1965	GCA_000971665.1	Dairy
Sc.thermophilus.ST3	Sc.thermophilus	Streptococcus thermophilus	100	1865056	1865056	1865056	66	99.89	0.29	1	1865056	0	0	1865056	39.05	1	1865056	1865056	1977	GCA_002286255.1	Food
Sc.thermophilus.St-10	Sc.thermophilus	Streptococcus thermophilus	99.72	73583	73583	35524	66	99.89	0.15	52	1847263	0	0	214067	38.99	52	1847263	214067	1938	GCA_002796645.1	Dairy
Sc.thermophilus.St-2	Sc.thermophilus	Streptococcus thermophilus	99.67	65326	65326	29933	66	99.85	0.15	63	1885801	0	0	174559	38.83	63	1885801	174559	1953	GCA_002796705.1	Dairy
Sc.thermophilus.St-5	Sc.thermophilus	Streptococcus thermophilus	99.67	53806	53806	29973	66	99.85	0.29	64	1918317	0	0	211293	38.69	64	1918317	211293	1996	GCA_002796625.1	Dairy
Sc.thermophilus.St-6	Sc.thermophilus	Streptococcus thermophilus	99.67	56225	56225	30063	66	99.85	0.29	64	1924048	0	0	165263	38.68	64	1924048	165263	2006	GCA_002796655.1	Dairy
Sc.thermophilus.St-9	Sc.thermophilus	Streptococcus thermophilus	99.6	45994	45994	24463	66	99.85	0.15	78	1908155	0	0	175185	38.68	78	1908155	175185	1986	GCA_002796635.1	Dairy
Sc.thermophilus.St1-GS-2	Sc.thermophilus	Streptococcus thermophilus	99.69	103369	126185	34828	66	99.89	0.36	38	1743103	12	1703	273139	39.05	50	1741400	204036	1815	GCA_001624915.1	Culture
Sc.thermophilus.St1-WT	Sc.thermophilus	Streptococcus thermophilus	99.71	90716	96975	34157	66	99.89	0.36	41	1743101	10	1045	216199	39.05	51	1742056	204272	1814	GCA_001624895.1	Culture
Sc.thermophilus.TH1435	Sc.thermophilus	Streptococcus thermophilus	99.75	65369	1736780	27770	66	97.27	0.15	5	1753460	58	3936	1736780	38.9	63	1749524	115911	1818	GCA_000521285.1	Dairy
Sc.thermophilus.TH1436	Sc.thermophilus	Streptococcus thermophilus	99.61	81097	1778760	32282	66	99.89	0.15	4	1782129	51	6569	1778760	38.89	55	1775560	305827	1868	GCA_000521305.1	Dairy
Sc.thermophilus.TH1477	Sc.thermophilus	Streptococcus thermophilus	99.53	47498	1834035	19813	66	98.58	0.58	16	1889556	79	7300	1834035	38.88	95	1882256	86941	1964	GCA_000572095.1	Dairy
Sc.thermophilus.TH982	Sc.thermophilus	Streptococcus thermophilus	99.62	43748	1782640	22570	66	100	0.29	7	1789314	72	6271	1782640	38.88	79	1783043	145873	1870	GCA_000572065.1	Dairy
Sc.thermophilus.TH985	Sc.thermophilus	Streptococcus thermophilus	99.32	45156	1789956	14322	66	100	0.15	15	1844433	113	11140	1789956	38.95	128	1833293	130953	1920	GCA_000836675.1	Dairy
Sc.thermophilus.UC8547	Sc.thermophilus	Streptococcus thermophilus	99.68	78183	78183	30227	66	99.6	0.15	59	1783432	0	0	187681	39	59	1783432	187681	1862	GCA_001867245.1	Dairy
Sc.thermophilus.UC8547del3	Sc.thermophilus	Streptococcus thermophilus	99.71	70310	70310	34050	66	99.6	0.15	52	1770602	0	0	188421	38.98	52	1770602	188421	1853	GCA_001867185.1	Dairy
