# Supplementary material for: Major Traditional Probiotics: Comparative Genomic Analyses and Roles in Gut Microbiome of Eight Cohorts
Source: Front Microbiol. 2019 Apr 9;10:712. doi: 10.3389/fmicb.2019.00712 (PMC6465617; doi:10.3389/fmicb.2019.00712)
Supplement: TABLE S2 — The ANI matrix for all the 444 strains. [file Table_2.XLSX]

## Sheet: all.ANI.matrix
	Ba.subtilis.168	Ba.subtilis.168G	Ba.subtilis.3NA	Ba.subtilis.516.BAMY	Ba.subtilis.6051-HGW	Ba.subtilis.AG1839	Ba.subtilis.ALBA01	Ba.subtilis.AUSI98	Ba.subtilis.B4067	Ba.subtilis.BAB-1	Ba.subtilis.BSD-2	Ba.subtilis.BSP1	Ba.subtilis.BSP2	Ba.subtilis.BSP4	Ba.subtilis.CU1050	Ba.subtilis.JH642	Ba.subtilis.JH642substr.AG174	Ba.subtilis.KCTC3135	Ba.subtilis.M1	Ba.subtilis.MP9	Ba.subtilis.NCIB3610	Ba.subtilis.NDfood	Ba.subtilis.NDmed	Ba.subtilis.NMSX4	Ba.subtilis.OH131.1	Ba.subtilis.QB5412	Ba.subtilis.RO-NN-1	Ba.subtilis.SC-8	Ba.subtilis.SMY	Ba.subtilis.SRCM100333	Ba.subtilis.SRCM100757	Ba.subtilis.SRCM100761	Ba.subtilis.SRCM101384	Ba.subtilis.SRCM101392	Ba.subtilis.SRCM101444	Ba.subtilis.SYST2	Ba.subtilis.Y3	Ba.subtilis.delta6	Bi.infantis.157F	Bi.infantis.1888B	Bi.infantis.ATCC15697	Bi.infantis.BIB1401242951	Bi.infantis.BIB1401272845a	Bi.infantis.BIB1401272845b	Bi.infantis.BIC1206122787	Bi.infantis.BIC1307292462	Bi.infantis.BIC1401111250	Bi.infantis.BIC1401212621a	Bi.infantis.BIC1401212621b
Ba.subtilis.168	100	99.9927	99.9887	98.4926	99.997	99.9637	98.1023	99.5707	98.1453	98.1597	98.1927	98.7604	98.3632	98.2905	99.8902	99.9451	99.9638	99.9926	98.2482	98.3935	99.9641	99.9747	99.9712	98.7084	98.7537	99.9942	98.0042	99.2299	99.9661	98.1612	98.3185	98.3227	98.2498	98.6263	98.3183	98.7145	98.503	99.985	65.4724	64.9066	65.4232	64.7249	64.6943	64.3169	64.3054	64.5334	64.9097	64.3693	64.5096
Ba.subtilis.168G	99.9927	100	99.9814	98.4721	99.9902	99.9622	98.0999	99.5513	98.1321	98.1671	98.1951	98.7628	98.3586	98.2826	99.8748	99.9397	99.9619	99.9885	98.2466	98.4088	99.9567	99.963	99.959	98.6895	98.7537	99.9884	97.978	99.2311	99.9586	98.1536	98.3116	98.3158	98.2296	98.6366	98.3113	98.6936	98.4858	99.9712	65.9417	65.4002	66.0404	65.3766	65.3426	64.9183	64.9067	65.1353	65.5117	65.0206	65.1112
Ba.subtilis.3NA	99.9887	99.9814	100	98.4782	99.9871	99.9538	98.1285	99.551	98.1515	98.1487	98.1828	98.7511	98.3894	98.2724	99.9005	99.935	99.9539	99.9838	98.2453	98.392	99.9549	99.9647	99.9613	98.7114	98.7507	99.9842	98.002	99.2274	99.9755	98.1582	98.3397	98.344	98.2562	98.624	98.3395	98.7161	98.496	99.979	65.5805	64.61	65.2103	64.4506	64.42	64.0412	64.0297	64.2577	64.634	64.095	64.2339
Ba.subtilis.516.BAMY	98.4926	98.4721	98.4782	100	98.4937	98.4436	98.261	98.4187	98.1105	98.2814	98.3044	98.5136	98.2354	98.9622	98.4157	98.4302	98.444	98.4848	98.1128	98.3207	98.4474	98.4823	98.4934	98.5022	98.4869	98.4917	98.0988	98.501	98.4424	98.2282	98.5179	98.5205	98.3123	98.5085	98.5161	98.4929	98.9694	98.5722	62.7112	62.058	62.3367	61.6693	61.6459	61.1377	61.1415	61.3905	61.9041	61.2735	61.389
Ba.subtilis.6051-HGW	99.997	99.9902	99.9871	98.4937	100	99.9619	98.1024	99.5714	98.1466	98.1596	98.1932	98.7603	98.3631	98.2913	99.8883	99.9432	99.9623	99.9933	98.2486	98.384	99.9631	99.9755	99.9719	98.7076	98.7532	99.9922	98.0054	99.2302	99.9644	98.1623	98.3191	98.3233	98.251	98.6253	98.3188	98.714	98.5001	99.9822	65.4745	64.7692	65.3108	64.6363	64.6057	64.2269	64.2154	64.4434	64.8197	64.2807	64.4196
Ba.subtilis.AG1839	99.9637	99.9622	99.9538	98.4436	99.9619	100	98.0617	99.5246	98.1532	98.1177	98.1465	98.7272	98.3573	98.2599	99.8726	99.9758	99.9999	99.9675	98.2436	98.3578	99.9289	99.9391	99.9315	98.6602	98.7138	99.9602	97.9632	99.1798	99.9358	98.1545	98.3225	98.3266	98.2486	98.5916	98.3222	98.6604	98.4673	99.9438	65.9035	65.1541	65.7694	65.0993	65.0687	64.6417	64.6301	64.8591	65.2355	64.7437	64.8324
Ba.subtilis.ALBA01	98.1023	98.0999	98.1285	98.261	98.1024	98.0617	100	98.0669	97.8195	99.1286	99.1439	98.27	98.0094	98.1204	98.0666	98.0707	98.0621	98.1106	97.8967	98.3698	98.0714	98.1303	98.1431	98.2163	98.2479	98.1115	97.9018	98.1079	98.0655	97.9267	98.0351	98.0349	97.9599	98.2693	98.0296	98.2015	98.1421	98.2612	62.5339	62.0315	62.8268	61.8985	61.8636	61.3627	61.3544	61.6489	62.1228	61.5133	61.621
Ba.subtilis.AUSI98	99.5707	99.5513	99.551	98.4187	99.5714	99.5246	98.0669	100	98.1038	98.079	98.111	98.6934	98.3398	98.2433	99.5095	99.5086	99.5262	99.5585	98.1315	98.3575	99.5331	99.6318	99.632	98.5925	98.6324	99.5625	97.9121	99.2264	99.5273	98.0336	98.301	98.3049	98.1517	98.5283	98.3005	98.6034	98.4017	99.6494	65.7981	64.9651	65.6036	64.8516	64.8203	64.3172	64.3208	64.5737	64.9259	64.4192	64.5146
Ba.subtilis.B4067	98.1453	98.1321	98.1515	98.1105	98.1466	98.1532	97.8195	98.1038	100	97.9624	97.9622	98.2831	98.6772	97.9395	98.1434	98.1645	98.1537	98.141	98.728	98.1878	98.0864	98.1996	98.2078	98.222	98.188	98.1426	97.6248	98.1343	98.0985	98.1623	98.1009	98.1011	98.2284	98.1314	98.0992	98.2307	98.0424	98.3321	63.4021	62.8927	63.4698	62.5473	62.5176	62.0203	62.0324	62.3182	62.8474	62.2359	62.3317
Ba.subtilis.BAB-1	98.1597	98.1671	98.1487	98.2814	98.1596	98.1177	99.1286	98.079	97.9624	100	99.9715	98.2442	98.0502	98.2114	98.0954	98.1253	98.1203	98.1693	97.977	98.3252	98.1395	98.1606	98.1728	98.2789	98.1968	98.1649	97.9761	98.1491	98.1298	97.9234	98.078	98.0826	97.9985	98.2434	98.0802	98.2588	98.2499	98.2252	65.4659	64.4899	65.5236	64.5788	64.5519	64.0457	64.0434	64.3119	64.9043	64.207	64.3229
Ba.subtilis.BSD-2	98.1927	98.1951	98.1828	98.3044	98.1932	98.1465	99.1439	98.111	97.9622	99.9715	100	98.285	98.0624	98.2521	98.1233	98.1535	98.1491	98.2026	97.9802	98.3483	98.1721	98.1871	98.1994	98.2821	98.2346	98.1974	97.9904	98.1655	98.1632	97.9492	98.0965	98.1015	98.0188	98.2588	98.0994	98.2642	98.2588	98.2613	65.4122	64.7696	65.7255	64.7989	64.7685	64.261	64.2584	64.5431	65.0351	64.4224	64.5264
Ba.subtilis.BSP1	98.7604	98.7628	98.7511	98.5136	98.7603	98.7272	98.27	98.6934	98.2831	98.2442	98.285	100	98.3709	98.3931	98.6871	98.742	98.7273	98.7742	98.2909	98.5368	98.7386	98.7509	98.7619	98.7146	98.8439	98.7631	97.9519	98.7445	98.726	98.2297	98.4541	98.454	98.3229	98.7144	98.4499	98.7077	98.449	98.8363	65.2117	64.7948	65.2176	64.6686	64.4956	64.1159	64.1094	64.3986	64.8462	64.1683	64.2667
Ba.subtilis.BSP2	98.3632	98.3586	98.3894	98.2354	98.3631	98.3573	98.0094	98.3398	98.6772	98.0502	98.0624	98.3709	100	98.1279	98.3173	98.4021	98.3615	98.3627	98.9136	98.3402	98.3305	98.353	98.3587	98.384	98.4239	98.3725	97.7617	98.2902	98.3116	98.287	98.195	98.1939	98.3712	98.2343	98.1892	98.3746	98.2382	98.4853	64.9834	64.1429	64.553	63.726	63.7005	63.2545	63.25	63.489	64.141	63.4328	63.6041
Ba.subtilis.BSP4	98.2905	98.2826	98.2724	98.9622	98.2913	98.2599	98.1204	98.2433	97.9395	98.2114	98.2521	98.3931	98.1279	100	98.3099	98.2489	98.2534	98.2898	97.9208	98.2372	98.2405	98.3619	98.3942	98.3887	98.3744	98.2985	97.9741	98.2933	98.2376	98.2166	98.5235	98.5226	98.2611	98.2834	98.5182	98.3819	98.9149	98.4629	64.8332	64.2295	64.8331	64.2325	64.065	63.5472	63.5937	63.8339	64.3254	63.6891	63.7996
Ba.subtilis.CU1050	99.8902	99.8748	99.9005	98.4157	99.8883	99.8726	98.0666	99.5095	98.1434	98.0954	98.1233	98.6871	98.3173	98.3099	100	99.8492	99.8727	99.8839	98.2614	98.3312	99.8562	99.8731	99.869	98.6296	98.6879	99.8855	97.9271	99.2007	99.8738	98.136	98.2952	98.2993	98.2083	98.5652	98.2949	98.6436	98.4192	99.8821	65.5954	64.5844	65.1806	64.5058	64.4752	64.0936	64.082	64.3104	64.6865	64.1502	64.2849
Ba.subtilis.JH642	99.9451	99.9397	99.935	98.4302	99.9432	99.9758	98.0707	99.5086	98.1645	98.1253	98.1535	98.742	98.4021	98.2489	99.8492	100	99.9759	99.9457	98.2739	98.37	99.9407	99.9183	99.9138	98.6822	98.7296	99.9403	97.9675	99.1825	99.9496	98.1832	98.3398	98.344	98.2648	98.6077	98.3396	98.6829	98.4531	99.938	65.5133	64.8706	65.3462	64.6765	64.6459	64.2793	64.2577	64.4922	64.8653	64.3243	64.4707
Ba.subtilis.JH642substr.AG174	99.9638	99.9619	99.9539	98.444	99.9623	99.9999	98.0621	99.5262	98.1537	98.1203	98.1491	98.7273	98.3615	98.2534	99.8727	99.9759	100	99.9678	98.2456	98.357	99.929	99.9396	99.9324	98.6708	98.7192	99.9603	97.9575	99.1804	99.9359	98.1443	98.3083	98.3125	98.2239	98.5923	98.308	98.6711	98.4648	99.9438	66.0771	65.3882	66.0025	65.3324	65.3018	64.8748	64.8633	65.0923	65.4687	64.9768	65.0655
Ba.subtilis.KCTC3135	99.9926	99.9885	99.9838	98.4848	99.9933	99.9675	98.1106	99.5585	98.141	98.1693	98.2026	98.7742	98.3627	98.2898	99.8839	99.9457	99.9678	100	98.2519	98.4177	99.9634	99.9752	99.9672	98.7097	98.7547	99.9891	97.9844	99.2277	99.9647	98.162	98.3243	98.3286	98.2469	98.6347	98.3242	98.714	98.4942	99.9774	65.9261	65.3113	66.0477	65.3775	65.3469	64.9199	64.9084	65.1798	65.5138	65.0219	65.1106
Ba.subtilis.M1	98.2482	98.2466	98.2453	98.1128	98.2486	98.2436	97.8967	98.1315	98.728	97.977	97.9802	98.2909	98.9136	97.9208	98.2614	98.2739	98.2456	98.2519	100	98.2371	98.2169	98.2871	98.2962	98.286	98.316	98.2453	97.694	98.1561	98.2037	98.2857	98.1449	98.1444	98.2953	98.2169	98.1431	98.2944	98.1308	98.422	62.9134	62.6518	62.9561	62.1357	61.984	61.5085	61.5067	61.7876	62.3559	61.7031	61.8311
Ba.subtilis.MP9	98.3935	98.4088	98.392	98.3207	98.384	98.3578	98.3698	98.3575	98.1878	98.3252	98.3483	98.5368	98.3402	98.2372	98.3312	98.37	98.357	98.4177	98.2371	100	98.3809	98.395	98.4212	98.4461	98.4726	98.3994	97.9614	98.3736	98.3747	98.1343	98.2515	98.2569	98.2069	98.4286	98.255	98.4432	98.3291	98.4641	62.1862	61.8224	62.8185	61.4884	61.3399	61.0549	61.067	60.99	61.4071	61.1729	61.1714
Ba.subtilis.NCIB3610	99.9641	99.9567	99.9549	98.4474	99.9631	99.9289	98.0714	99.5331	98.0864	98.1395	98.1721	98.7386	98.3305	98.2405	99.8562	99.9407	99.929	99.9634	98.2169	98.3809	100	99.9387	99.9355	98.6766	98.7181	99.9595	97.9641	99.2009	99.9668	98.1129	98.282	98.2862	98.2208	98.5971	98.2818	98.6816	98.4627	99.9522	65.5452	65.2574	65.6593	64.9886	64.9579	64.5322	64.5122	64.7476	65.1227	64.6347	64.7237
Ba.subtilis.NDfood	99.9747	99.963	99.9647	98.4823	99.9755	99.9391	98.1303	99.6318	98.1996	98.1606	98.1871	98.7509	98.353	98.3619	99.8731	99.9183	99.9396	99.9752	98.2871	98.395	99.9387	100	99.9944	98.6866	98.7018	99.9714	97.9747	99.284	99.9402	98.1019	98.3388	98.3429	98.2129	98.5919	98.3384	98.6944	98.474	99.9701	62.8216	62.3223	63.0058	62.3439	62.3097	61.8826	61.8708	62.0964	62.4728	61.9848	62.0692
Ba.subtilis.NDmed	99.9712	99.959	99.9613	98.4934	99.9719	99.9315	98.1431	99.632	98.2078	98.1728	98.1994	98.7619	98.3587	98.3942	99.869	99.9138	99.9324	99.9672	98.2962	98.4212	99.9355	99.9944	100	98.692	98.718	99.9686	97.9634	99.2817	99.9367	98.1048	98.3506	98.3547	98.2154	98.6074	98.3503	98.7007	98.4925	99.9713	63.3518	62.6214	63.3655	62.7036	62.6694	62.2502	62.2385	62.5065	62.8405	62.3446	62.4369
Ba.subtilis.NMSX4	98.7084	98.6895	98.7114	98.5022	98.7076	98.6602	98.2163	98.5925	98.222	98.2789	98.2821	98.7146	98.384	98.3887	98.6296	98.6822	98.6708	98.7097	98.286	98.4461	98.6766	98.6866	98.692	100	98.7836	98.7079	98.0124	98.7082	98.6764	98.2438	98.3983	98.3943	98.2869	98.7032	98.3898	99.9901	98.5767	98.7874	62.7402	62.0404	62.5373	62.0452	61.8834	61.3885	61.389	61.5392	62.2954	61.5954	61.7105
Ba.subtilis.OH131.1	98.7537	98.7537	98.7507	98.4869	98.7532	98.7138	98.2479	98.6324	98.188	98.1968	98.2346	98.8439	98.4239	98.3744	98.6879	98.7296	98.7192	98.7547	98.316	98.4726	98.7181	98.7018	98.718	98.7836	100	98.7595	97.9963	98.8269	98.7119	98.2121	98.4353	98.4306	98.2676	98.6935	98.4262	98.7723	98.4971	98.8345	65.3096	64.8329	65.5645	64.8885	64.7325	64.31	64.3128	64.5932	65.1437	64.3939	64.5971
Ba.subtilis.QB5412	99.9942	99.9884	99.9842	98.4917	99.9922	99.9602	98.1115	99.5625	98.1426	98.1649	98.1974	98.7631	98.3725	98.2985	99.8855	99.9403	99.9603	99.9891	98.2453	98.3994	99.9595	99.9714	99.9686	98.7079	98.7595	100	97.9936	99.2217	99.9615	98.159	98.3124	98.3166	98.2436	98.6314	98.312	98.7136	98.4995	99.9803	65.3481	64.8286	65.3633	64.6932	64.6625	64.2878	64.2762	64.5052	64.8816	64.3376	64.4795
Ba.subtilis.RO-NN-1	98.0042	97.978	98.002	98.0988	98.0054	97.9632	97.9018	97.9121	97.6248	97.9761	97.9904	97.9519	97.7617	97.9741	97.9271	97.9675	97.9575	97.9844	97.694	97.9614	97.9641	97.9747	97.9634	98.0124	97.9963	97.9936	100	97.9786	97.9628	97.6723	97.824	97.8247	97.7577	97.9679	97.8192	98.0101	98.1477	98.0684	66.0032	65.3074	65.9271	65.23	65.0583	64.6159	64.6215	64.8153	65.4205	64.7935	64.8878
Ba.subtilis.SC-8	99.2299	99.2311	99.2274	98.501	99.2302	99.1798	98.1079	99.2264	98.1343	98.1491	98.1655	98.7445	98.2902	98.2933	99.2007	99.1825	99.1804	99.2277	98.1561	98.3736	99.2009	99.284	99.2817	98.7082	98.8269	99.2217	97.9786	100	99.1928	98.1909	98.3864	98.3912	98.2772	98.6403	98.3868	98.7018	98.4669	99.2966	63.156	62.4822	62.8803	62.1342	62.1024	61.6259	61.6279	61.8736	62.3268	61.6891	61.8285
Ba.subtilis.SMY	99.9661	99.9586	99.9755	98.4424	99.9644	99.9358	98.0655	99.5273	98.0985	98.1298	98.1632	98.726	98.3116	98.2376	99.8738	99.9496	99.9359	99.9647	98.2037	98.3747	99.9668	99.9402	99.9367	98.6764	98.7119	99.9615	97.9628	99.1928	100	98.1151	98.2584	98.2626	98.2048	98.5869	98.2581	98.6827	98.4529	99.9491	65.9385	65.273	65.8962	65.2236	65.1931	64.7763	64.7544	64.994	65.364	64.8748	64.9692
Ba.subtilis.SRCM100333	98.1612	98.1536	98.1582	98.2282	98.1623	98.1545	97.9267	98.0336	98.1623	97.9234	97.9492	98.2297	98.287	98.2166	98.136	98.1832	98.1443	98.162	98.2857	98.1343	98.1129	98.1019	98.1048	98.2438	98.2121	98.159	97.6723	98.1909	98.1151	100	98.8211	98.8223	99.3027	98.1193	98.8157	98.2198	98.2624	98.2689	65.8392	65.1022	65.4875	64.7915	64.7606	64.3181	64.3536	64.5757	65.1499	64.4061	64.5703
Ba.subtilis.SRCM100757	98.3185	98.3116	98.3397	98.5179	98.3191	98.3225	98.0351	98.301	98.1009	98.078	98.0965	98.4541	98.195	98.5235	98.2952	98.3398	98.3083	98.3243	98.1449	98.2515	98.282	98.3388	98.3506	98.3983	98.4353	98.3124	97.824	98.3864	98.2584	98.8211	100	99.9991	98.7996	98.3578	99.9984	98.3884	98.4815	98.4332	65.6669	64.4234	65.4755	64.7496	64.583	64.1249	64.1697	64.3805	64.9101	64.2218	64.3833
Ba.subtilis.SRCM100761	98.3227	98.3158	98.344	98.5205	98.3233	98.3266	98.0349	98.3049	98.1011	98.0826	98.1015	98.454	98.1939	98.5226	98.2993	98.344	98.3125	98.3286	98.1444	98.2569	98.2862	98.3429	98.3547	98.3943	98.4306	98.3166	97.8247	98.3912	98.2626	98.8223	99.9991	100	98.7994	98.3604	99.9979	98.3844	98.4866	98.4375	65.6807	64.4264	65.5023	64.7765	64.6099	64.1529	64.1977	64.4109	64.9409	64.2486	64.4113
Ba.subtilis.SRCM101384	98.2498	98.2296	98.2562	98.3123	98.251	98.2486	97.9599	98.1517	98.2284	97.9985	98.0188	98.3229	98.3712	98.2611	98.2083	98.2648	98.2239	98.2469	98.2953	98.2069	98.2208	98.2129	98.2154	98.2869	98.2676	98.2436	97.7577	98.2772	98.2048	99.3027	98.7996	98.7994	100	98.1901	98.7929	98.2795	98.302	98.3648	65.8192	65.1905	65.4589	64.6923	64.6624	64.1582	64.1952	64.4164	64.9209	64.309	64.4094
Ba.subtilis.SRCM101392	98.6263	98.6366	98.624	98.5085	98.6253	98.5916	98.2693	98.5283	98.1314	98.2434	98.2588	98.7144	98.2343	98.2834	98.5652	98.6077	98.5923	98.6347	98.2169	98.4286	98.5971	98.5919	98.6074	98.7032	98.6935	98.6314	97.9679	98.6403	98.5869	98.1193	98.3578	98.3604	98.1901	100	98.3584	98.6853	98.4229	98.7146	65.5343	65.0168	65.4218	64.6365	64.6118	64.1893	64.1855	64.4337	65.0435	64.2716	64.374
Ba.subtilis.SRCM101444	98.3183	98.3113	98.3395	98.5161	98.3188	98.3222	98.0296	98.3005	98.0992	98.0802	98.0994	98.4499	98.1892	98.5182	98.2949	98.3396	98.308	98.3242	98.1431	98.255	98.2818	98.3384	98.3503	98.3898	98.4262	98.312	97.8192	98.3868	98.2581	98.8157	99.9984	99.9979	98.7929	98.3584	100	98.3799	98.4832	98.433	65.6644	64.4023	65.4756	64.7565	64.5899	64.1327	64.1776	64.3863	64.916	64.2286	64.3902
Ba.subtilis.SYST2	98.7145	98.6936	98.7161	98.4929	98.714	98.6604	98.2015	98.6034	98.2307	98.2588	98.2642	98.7077	98.3746	98.3819	98.6436	98.6829	98.6711	98.714	98.2944	98.4432	98.6816	98.6944	98.7007	99.9901	98.7723	98.7136	98.0101	98.7018	98.6827	98.2198	98.3884	98.3844	98.2795	98.6853	98.3799	100	98.5732	98.798	62.8741	62.2122	62.8067	62.3117	62.15	61.6644	61.665	61.8172	62.5732	61.8633	61.9886
Ba.subtilis.Y3	98.503	98.4858	98.496	98.9694	98.5001	98.4673	98.1421	98.4017	98.0424	98.2499	98.2588	98.449	98.2382	98.9149	98.4192	98.4531	98.4648	98.4942	98.1308	98.3291	98.4627	98.474	98.4925	98.5767	98.4971	98.4995	98.1477	98.4669	98.4529	98.2624	98.4815	98.4866	98.302	98.4229	98.4832	98.5732	100	98.5852	66.0272	65.1413	65.4033	64.695	64.5402	64.1701	64.1639	64.5014	64.9502	64.261	64.3861
Ba.subtilis.delta6	99.985	99.9712	99.979	98.5722	99.9822	99.9438	98.2612	99.6494	98.3321	98.2252	98.2613	98.8363	98.4853	98.4629	99.8821	99.938	99.9438	99.9774	98.422	98.4641	99.9522	99.9701	99.9713	98.7874	98.8345	99.9803	98.0684	99.2966	99.9491	98.2689	98.4332	98.4375	98.3648	98.7146	98.433	98.798	98.5852	100	65.4188	64.6419	65.1409	64.4665	64.4358	64.0596	64.048	64.2761	64.6523	64.1109	64.1969
Bi.infantis.157F	65.4724	65.9417	65.5805	62.7112	65.4745	65.9035	62.5339	65.7981	63.4021	65.4659	65.4122	65.2117	64.9834	64.8332	65.5954	65.5133	66.0771	65.9261	62.9134	62.1862	65.5452	62.8216	63.3518	62.7402	65.3096	65.3481	66.0032	63.156	65.9385	65.8392	65.6669	65.6807	65.8192	65.5343	65.6644	62.8741	66.0272	65.4188	100	95.4968	94.7898	94.8452	94.8067	94.7923	94.8008	94.8646	94.8026	94.7835	94.8274
Bi.infantis.1888B	64.9066	65.4002	64.61	62.058	64.7692	65.1541	62.0315	64.9651	62.8927	64.4899	64.7696	64.7948	64.1429	64.2295	64.5844	64.8706	65.3882	65.3113	62.6518	61.8224	65.2574	62.3223	62.6214	62.0404	64.8329	64.8286	65.3074	62.4822	65.273	65.1022	64.4234	64.4264	65.1905	65.0168	64.4023	62.2122	65.1413	64.6419	95.4968	100	97.7705	97.7322	97.7173	97.7433	97.7779	97.7542	97.746	97.7236	97.7378
Bi.infantis.ATCC15697	65.4232	66.0404	65.2103	62.3367	65.3108	65.7694	62.8268	65.6036	63.4698	65.5236	65.7255	65.2176	64.553	64.8331	65.1806	65.3462	66.0025	66.0477	62.9561	62.8185	65.6593	63.0058	63.3655	62.5373	65.5645	65.3633	65.9271	62.8803	65.8962	65.4875	65.4755	65.5023	65.4589	65.4218	65.4756	62.8067	65.4033	65.1409	94.7898	97.7705	100	99.9868	99.9871	99.9886	99.9966	99.9934	99.995	99.9969	99.9902
Bi.infantis.BIB1401242951	64.7249	65.3766	64.4506	61.6693	64.6363	65.0993	61.8985	64.8516	62.5473	64.5788	64.7989	64.6686	63.726	64.2325	64.5058	64.6765	65.3324	65.3775	62.1357	61.4884	64.9886	62.3439	62.7036	62.0452	64.8885	64.6932	65.23	62.1342	65.2236	64.7915	64.7496	64.7765	64.6923	64.6365	64.7565	62.3117	64.695	64.4665	94.8452	97.7322	99.9868	100	99.9945	99.9874	99.9767	99.9708	99.9773	99.9776	99.9886
Bi.infantis.BIB1401272845a	64.6943	65.3426	64.42	61.6459	64.6057	65.0687	61.8636	64.8203	62.5176	64.5519	64.7685	64.4956	63.7005	64.065	64.4752	64.6459	65.3018	65.3469	61.984	61.3399	64.9579	62.3097	62.6694	61.8834	64.7325	64.6625	65.0583	62.1024	65.1931	64.7606	64.583	64.6099	64.6624	64.6118	64.5899	62.15	64.5402	64.4358	94.8067	97.7173	99.9871	99.9945	100	99.9914	99.9814	99.9745	99.9818	99.9821	99.9926
Bi.infantis.BIB1401272845b	64.3169	64.9183	64.0412	61.1377	64.2269	64.6417	61.3627	64.3172	62.0203	64.0457	64.261	64.1159	63.2545	63.5472	64.0936	64.2793	64.8748	64.9199	61.5085	61.0549	64.5322	61.8826	62.2502	61.3885	64.31	64.2878	64.6159	61.6259	64.7763	64.3181	64.1249	64.1529	64.1582	64.1893	64.1327	61.6644	64.1701	64.0596	94.7923	97.7433	99.9886	99.9874	99.9914	100	99.9848	99.9774	99.9857	99.9857	99.9966
Bi.infantis.BIC1206122787	64.3054	64.9067	64.0297	61.1415	64.2154	64.6301	61.3544	64.3208	62.0324	64.0434	64.2584	64.1094	63.25	63.5937	64.082	64.2577	64.8633	64.9084	61.5067	61.067	64.5122	61.8708	62.2385	61.389	64.3128	64.2762	64.6215	61.6279	64.7544	64.3536	64.1697	64.1977	64.1952	64.1855	64.1776	61.665	64.1639	64.048	94.8008	97.7779	99.9966	99.9767	99.9814	99.9848	100	99.9909	99.9975	99.9983	99.9861
Bi.infantis.BIC1307292462	64.5334	65.1353	64.2577	61.3905	64.4434	64.8591	61.6489	64.5737	62.3182	64.3119	64.5431	64.3986	63.489	63.8339	64.3104	64.4922	65.0923	65.1798	61.7876	60.99	64.7476	62.0964	62.5065	61.5392	64.5932	64.5052	64.8153	61.8736	64.994	64.5757	64.3805	64.4109	64.4164	64.4337	64.3863	61.8172	64.5014	64.2761	94.8646	97.7542	99.9934	99.9708	99.9745	99.9774	99.9909	100	99.9898	99.9917	99.9804
Bi.infantis.BIC1401111250	64.9097	65.5117	64.634	61.9041	64.8197	65.2355	62.1228	64.9259	62.8474	64.9043	65.0351	64.8462	64.141	64.3254	64.6865	64.8653	65.4687	65.5138	62.3559	61.4071	65.1227	62.4728	62.8405	62.2954	65.1437	64.8816	65.4205	62.3268	65.364	65.1499	64.9101	64.9409	64.9209	65.0435	64.916	62.5732	64.9502	64.6523	94.8026	97.746	99.995	99.9773	99.9818	99.9857	99.9975	99.9898	100	99.9979	99.9866
Bi.infantis.BIC1401212621a	64.3693	65.0206	64.095	61.2735	64.2807	64.7437	61.5133	64.4192	62.2359	64.207	64.4224	64.1683	63.4328	63.6891	64.1502	64.3243	64.9768	65.0219	61.7031	61.1729	64.6347	61.9848	62.3446	61.5954	64.3939	64.3376	64.7935	61.6891	64.8748	64.4061	64.2218	64.2486	64.309	64.2716	64.2286	61.8633	64.261	64.1109	94.7835	97.7236	99.9969	99.9776	99.9821	99.9857	99.9983	99.9917	99.9979	100	99.9867
Bi.infantis.BIC1401212621b	64.5096	65.1112	64.2339	61.389	64.4196	64.8324	61.621	64.5146	62.3317	64.3229	64.5264	64.2667	63.6041	63.7996	64.2849	64.4707	65.0655	65.1106	61.8311	61.1714	64.7237	62.0692	62.4369	61.7105	64.5971	64.4795	64.8878	61.8285	64.9692	64.5703	64.3833	64.4113	64.4094	64.374	64.3902	61.9886	64.3861	64.1969	94.8274	97.7378	99.9902	99.9886	99.9926	99.9966	99.9861	99.9804	99.9866	99.9867	100
Bi.infantis.BT1	65.5683	66.0755	65.2948	62.7232	65.4545	65.8397	62.9146	65.5281	63.4425	65.4866	65.7201	65.527	64.9357	64.9798	65.2669	65.5533	66.0731	65.9365	63.1527	62.7364	65.9398	63.0399	63.2436	62.8818	65.5701	65.513	65.9705	63.2962	65.9493	65.85	65.402	65.4081	65.8622	65.9342	65.3763	63.0549	65.9982	65.3272	95.5065	99.9935	97.7769	97.7463	97.7316	97.7514	97.7849	97.77	97.7555	97.7318	97.7457
Bi.infantis.CCUG52486	63.8287	64.4856	63.9348	61.1958	63.833	64.3652	61.2951	64.2113	62.1997	63.9896	63.9959	63.8693	63.6093	63.5189	64.1875	64.0401	64.5303	64.5439	61.5686	61.2595	63.9425	61.3882	61.8349	61.1815	63.7477	63.7885	64.3076	61.4468	64.3047	64.2711	63.951	63.9666	64.0933	64.1765	63.9525	61.3619	64.0307	63.7095	98.7313	95.4896	94.949	94.9409	94.918	94.9072	94.8765	94.9182	94.9182	94.898	94.9551
Bi.infantis.CECT7210	65.56	66.1708	65.6377	62.9635	65.5632	66.096	62.8634	65.628	63.7395	65.5083	65.4364	65.3595	65.2931	64.6635	65.5933	65.85	66.2854	66.1469	63.1657	62.7399	65.8558	62.9603	63.3725	62.9454	65.4562	65.531	65.9508	63.3264	66.2764	65.7277	65.5103	65.5628	65.799	65.5678	65.537	63.1675	65.8497	65.5352	98.6834	95.4651	94.7632	94.7343	94.738	94.7497	94.7398	94.789	94.7386	94.7541	94.795
Bi.infantis.DSM20088	64.2982	64.8241	64.0107	61.1836	64.2067	64.6816	61.602	64.2791	62.1962	64.3315	64.4951	64.1452	63.2759	63.6595	63.9914	64.2582	64.9126	64.8962	61.6243	61.3199	64.5703	61.8222	62.2152	61.4498	64.3499	64.2706	64.6751	61.7956	64.8158	64.4432	64.3289	64.3557	64.3772	64.187	64.3357	61.5301	63.9858	64.0349	94.8157	97.7344	99.9639	99.9514	99.951	99.9565	99.9633	99.9658	99.9681	99.968	99.9582
Bi.infantis.EK3	64.1215	64.7589	63.9172	60.7625	64.0128	64.5397	61.3567	64.0137	62.1521	63.9982	64.2386	63.5675	63.4006	63.2417	63.9922	64.247	64.6719	64.6959	61.6921	61.5442	64.2749	61.655	61.8646	61.1117	64.1904	63.9841	64.2897	61.5519	64.6043	64.2668	63.6623	63.6193	64.0575	64.0507	63.5965	61.2467	64.2832	64.0327	94.9841	97.8624	98.1634	98.1633	98.1462	98.149	98.1782	98.1651	98.1699	98.1526	98.1472
Bi.infantis.IN-F29	66.7929	67.4408	66.6885	63.7961	66.6946	67.1427	64.1591	66.6388	64.8614	66.957	67.0764	66.5151	66.3171	66.1124	66.6535	66.792	67.4726	67.3806	64.751	63.716	67.1511	64.3781	64.6252	64.0246	66.9014	66.7726	67.5659	64.3899	67.2341	67.092	66.6138	66.6318	66.7244	67.0439	66.5878	64.1441	67.1496	66.7093	95.1177	97.7135	97.9713	97.9158	97.9082	97.9361	97.9349	97.8924	97.9397	97.9362	97.9214
Bi.infantis.JCM1222	65.269	65.8939	65.0561	62.1611	65.1566	65.6195	62.555	65.1718	63.0354	65.1543	65.4091	65.1424	64.371	64.6304	65.0264	65.192	65.8527	65.9451	62.5526	62.2456	65.4184	62.8571	63.2641	62.377	65.3767	65.2134	65.7563	62.6764	65.7424	65.3776	65.204	65.2343	65.3304	65.2617	65.2019	62.6468	65.1909	64.9867	94.8236	97.7802	99.9926	99.9848	99.9851	99.9933	99.9949	99.9915	99.9929	99.9953	99.9946
Bi.infantis.TPY12-1	64.6105	65.0839	64.1949	61.8438	64.5146	64.8156	61.8364	64.5991	62.3924	64.5791	64.832	64.7215	64.0915	63.8917	64.37	64.6784	65.0315	65.0747	62.2968	61.5935	64.9641	62.0998	62.3492	61.6984	64.853	64.5732	64.9137	62.1741	65.0037	64.9695	64.6987	64.6499	64.7167	64.9506	64.6149	61.7812	64.7472	64.3852	94.7133	97.8627	97.883	97.8727	97.8586	97.8487	97.8635	97.8627	97.8432	97.8428	97.8482
Bi.lactis.646	64.3291	64.6446	64.3879	61.782	64.2938	64.4055	61.2606	64.3261	61.724	64.3616	64.3148	64.4465	63.4479	63.8499	64.3976	64.298	64.3533	64.4767	61.1308	61.535	64.5008	61.4339	61.6114	61.422	64.0697	63.9099	64.8776	61.6018	64.5128	64.2395	63.9939	63.9924	64.077	64.1609	63.8944	61.552	64.3153	64.0708	74.0439	73.8938	73.9726	73.8712	73.8672	73.8544	73.9334	74.0487	73.857	73.7999	73.9083
Bi.lactis.AD011	64.6276	65.075	64.687	61.8156	64.5928	64.8726	61.5325	64.9578	62.1946	64.7541	64.6301	64.5668	63.8752	64.0977	64.7003	64.6141	64.7433	65.0571	61.4155	61.4808	64.9007	61.9057	62.1295	61.8458	64.5689	64.1933	65.2268	61.7706	64.9171	64.2845	64.1681	64.1647	64.1072	64.3328	64.0774	61.9671	64.4647	64.453	74.0369	73.9352	74.031	73.9147	73.9107	73.8966	73.9809	74.086	73.901	73.8441	73.9487
Bi.lactis.ATCC27536	65.2391	65.5388	65.2988	62.3749	65.2044	65.3757	61.6589	65.2595	62.587	64.7933	64.6893	65.2269	64.0167	64.5191	65.3198	65.3128	65.2435	65.4113	61.764	61.7404	65.4135	62.416	62.5939	62.1862	64.7698	64.799	64.913	62.3939	65.4306	64.9151	64.7289	64.7219	64.7454	64.9311	64.6292	62.1709	65.0844	64.9817	74.0733	73.8637	73.9427	73.847	73.8366	73.8211	73.8972	74.0164	73.8389	73.7697	73.8728
Bi.lactis.ATCC27673	65.5711	65.9546	65.6319	62.8868	65.5392	65.8592	62.4357	65.523	63.2364	65.6292	65.5213	65.7134	64.7657	65.2365	65.7742	65.5345	65.7266	65.9744	62.4529	62.5766	65.7907	62.9113	63.0799	62.9084	65.156	65.1371	66.0293	62.8004	65.8038	65.6542	65.2992	65.2961	65.3944	65.3838	65.197	63.0426	65.6246	65.319	74.1665	74.0406	74.1393	74.0459	74.0556	74.0066	74.1142	74.2151	74.0451	73.9684	74.0704
Bi.lactis.ATCC27674	65.0505	65.3503	65.1103	62.2437	65.0158	65.1872	61.5251	65.0758	62.2995	64.8011	64.6937	64.9168	63.8881	64.5046	65.1308	65.1243	65.055	65.2229	61.6407	61.4664	65.225	62.2276	62.4055	62.0513	64.6096	64.6105	64.8885	62.073	65.242	64.6394	64.4378	64.4311	64.6329	64.7763	64.3382	62.0455	64.8138	64.7931	74.0242	73.9373	73.9862	73.8797	73.8767	73.8601	73.9363	74.0499	73.8738	73.8085	73.912
Bi.lactis.B420	65.6994	66.1357	65.7591	63.0602	65.6647	65.9387	62.4964	65.6996	63.2519	65.5391	65.4321	65.7056	64.7018	65.1713	65.7689	65.6755	65.8096	65.8932	62.51	63.241	65.8748	62.8771	63.0494	62.7562	65.4338	65.2607	66.0849	62.8495	65.8893	65.5354	65.3338	65.3339	65.3858	65.4423	65.2346	62.8833	65.7063	65.442	74.1489	73.9703	74.0958	73.9969	73.993	73.9819	74.0687	74.1744	73.9913	73.9262	74.0358
Bi.lactis.BB-12	65.7618	66.1989	65.8215	63.2267	65.7271	65.9969	62.7487	65.8803	63.1666	65.6746	65.5711	65.7173	64.6518	65.2132	65.838	65.7339	65.8678	66.0523	62.692	63.1929	65.9362	63.0361	63.2118	62.8794	65.6392	65.3199	66.1349	63.0288	65.9544	65.3874	65.3752	65.3699	65.2075	65.7103	65.2763	63.0072	65.6897	65.5044	74.1457	73.9885	74.0754	73.9714	73.9592	73.943	74.027	74.1525	73.9532	73.8955	73.9965
Bi.lactis.BF052	65.5425	65.9722	65.6022	62.7386	65.5078	65.7761	62.143	65.3415	62.8425	65.3269	65.1327	65.5051	64.3581	64.7827	65.612	65.5124	65.647	65.7357	61.9609	62.3662	65.5583	62.6693	62.845	62.7579	65.0757	65.099	65.9157	62.4849	65.7302	65.3233	65.0832	65.0786	65.1394	65.2051	64.984	62.7775	65.2977	65.2851	74.1402	73.9971	74.0484	73.9462	73.9422	73.9311	74.009	74.1281	73.9408	73.8755	73.9846
Bi.lactis.BLC1	65.4477	65.8777	65.5074	62.7304	65.413	65.6814	62.1082	65.3143	62.8653	65.4036	65.2094	65.4928	64.3359	64.7644	65.5172	65.4176	65.5523	65.6483	62.0001	62.4009	65.5251	62.6321	62.8078	62.7122	65.0209	65.0043	65.8816	62.4606	65.6353	65.3083	64.9975	64.9929	65.1373	65.1148	64.8983	62.7394	65.2798	65.1903	74.2112	74.0414	74.1167	74.0144	74.0104	73.9993	74.0771	74.1968	74.0096	73.9437	74.0528
Bi.lactis.BM25	64.6661	64.7731	64.6339	62.2672	64.6591	64.8196	61.398	64.8391	62.3696	64.3906	64.5216	64.9165	64.3698	64.4833	64.5755	64.9334	64.6584	64.9658	61.9471	62.3009	64.6787	62.1308	62.2589	62.0671	64.1813	64.4286	64.7155	62.5329	64.6769	64.9106	64.4612	64.4579	64.6214	64.7466	64.3516	62.232	64.4194	64.5555	73.9856	73.8551	73.9215	73.8467	73.8432	73.8354	73.911	74.0258	73.8626	73.7778	73.8889
Bi.lactis.BS01	65.3366	65.7781	65.399	62.7422	65.3021	65.576	62.157	65.4025	62.9093	65.1786	65.066	65.3547	64.4778	64.6757	65.4091	65.3099	65.4476	65.6304	62.1246	62.7105	65.5113	62.6228	62.7968	62.5024	64.9087	64.8989	65.522	62.4716	65.5195	65.1571	64.8499	64.8492	65.0015	64.9857	64.7497	62.6293	65.1287	65.0791	74.0064	73.93	74.0052	73.8902	73.8862	73.875	73.9523	74.0716	73.8839	73.8195	73.9285
Bi.lactis.Bi-07	65.9007	66.3274	65.9604	63.2524	65.866	66.1382	62.6603	65.9033	63.4424	65.7339	65.6279	65.9262	64.8896	65.3707	65.9702	65.8743	66.0091	66.09	62.7055	63.0816	66.0751	63.071	63.2439	62.9571	65.6447	65.4612	66.2904	63.0457	66.0918	65.7372	65.4121	65.4087	65.5839	65.6483	65.3131	63.0908	65.7931	65.6433	74.2292	74.0069	74.1546	74.0444	74.0404	74.0293	74.116	74.2214	74.0349	73.9736	74.0828
Bi.lactis.Bl-04	65.9429	66.3762	66.0026	63.2807	65.9082	66.1813	62.7421	65.9442	63.4772	65.7661	65.7777	65.9578	64.9705	65.5207	66.0135	65.9174	66.0523	66.1293	62.733	63.1941	66.1173	63.1116	63.2872	62.996	65.6996	65.5043	66.3362	63.2071	66.1327	65.7627	65.575	65.5745	65.6102	65.6998	65.4761	63.1271	65.9523	65.6855	74.2437	74.0067	74.1455	74.0494	74.0447	74.0337	74.1201	74.227	74.0429	73.9778	74.0872
Bi.lactis.Bl12	65.5281	65.9548	65.5659	62.8164	65.4938	65.7602	62.1906	65.376	62.9515	65.4867	65.2925	65.5709	64.4268	64.9686	65.5964	65.5193	65.6297	65.708	62.0147	62.4599	65.6158	62.7185	62.8957	62.5561	65.0948	65.0844	65.9649	62.4612	65.7376	65.3623	65.076	65.0727	65.2174	65.2004	64.9767	62.5831	65.3595	65.2743	74.2206	74.001	74.0934	74.0047	73.9875	73.9769	74.0765	74.1875	73.9999	73.9212	74.0435
Bi.lactis.CECT8145	64.4388	64.74	64.4985	61.9588	64.4041	64.5767	61.3194	64.5639	62.0097	64.3455	64.3341	64.4578	63.5704	64.0083	64.5068	64.5235	64.4445	64.6129	61.3698	61.3206	64.625	61.618	61.7959	61.813	64.0113	63.9991	64.7595	61.7195	64.6375	64.3852	64.1677	64.1614	64.2026	64.2506	64.0681	61.9408	64.459	64.1815	73.9348	73.8746	73.9409	73.8366	73.835	73.824	73.9012	74.016	73.836	73.7668	73.8765
Bi.lactis.CNCMI-2494	65.8325	66.2718	65.8922	62.8973	65.7978	66.0696	62.5295	65.7466	63.1818	65.6034	65.4959	65.8221	64.7518	65.1456	65.9031	65.8024	65.9405	66.0124	62.2709	62.3756	65.8958	62.9935	63.1692	63.0181	65.5945	65.3916	66.4214	62.9772	66.0195	65.583	65.4228	65.4143	65.4127	65.7997	65.3242	63.1513	65.7358	65.5751	74.0707	73.9754	74.0636	73.9586	73.9545	73.9434	74.0204	74.1417	73.9484	73.8873	73.9963
Bi.lactis.DSM10140	65.6665	66.096	65.7262	62.9144	65.6318	65.8999	62.396	65.6656	63.0773	65.5183	65.4148	65.4837	64.6872	65.1675	65.736	65.6561	65.7708	65.8573	62.346	62.9764	65.8588	62.8411	63.0167	62.7512	65.4068	65.2229	66.033	62.5937	65.8754	65.3803	65.0867	65.0843	65.3591	65.4562	64.9875	62.8793	65.4576	65.4091	74.1536	73.9587	74.1153	74.0131	74.009	73.9984	74.0851	74.1909	74.0087	73.9422	74.0519
Bi.lactis.HN019	64.2637	64.5638	64.3235	61.425	64.2291	64.4007	60.967	64.4418	61.714	64.0582	64.0517	64.3091	63.4153	63.673	64.3351	64.3378	64.2685	64.4369	61.1042	61.0237	64.4382	61.442	61.6199	61.4021	63.9597	63.824	64.3054	61.4159	64.4549	63.9954	63.885	63.8786	63.8223	64.0172	63.7853	61.5304	64.0861	64.0064	74.0293	73.9045	74.0138	73.8897	73.8867	73.8696	73.9469	74.0629	73.8802	73.8203	73.9245
Bi.lactis.KLDS2.0603	65.7745	66.2157	65.8342	62.9358	65.7398	66.0137	62.4499	65.6245	63.3519	65.8403	65.8434	65.7745	64.7037	65.1227	65.845	65.7472	65.8846	65.9786	62.3678	62.5482	65.7638	62.9628	63.1385	63.0608	65.3875	65.3366	66.2434	62.9284	65.9592	65.5994	65.4567	65.4544	65.4425	65.4714	65.35	63.0833	65.675	65.5199	74.3235	74.1584	74.2485	74.1461	74.142	74.1313	74.2179	74.3296	74.1408	74.0754	74.1847
Bi.lactis.LMGP-17502.1	64.6101	64.9078	64.6699	61.8996	64.5754	64.745	61.2711	64.7013	61.9086	64.3562	64.2495	64.6774	63.3722	64.0697	64.6929	64.6851	64.6127	64.7819	61.2624	61.6007	64.7857	61.7862	61.9663	61.662	64.2306	64.1683	64.4902	61.8761	64.8043	64.1973	64.1416	64.1384	64.0063	64.3896	64.042	61.7872	64.4859	64.3539	74.0381	73.8695	73.9419	73.8408	73.8367	73.8217	73.8979	74.0133	73.8346	73.7722	73.8757
Bi.lactis.LMGP-17502.2	64.5765	64.8743	64.6362	61.8745	64.5418	64.7116	61.249	64.5476	61.7822	64.3371	64.2318	64.6422	63.3556	64.04	64.6585	64.6515	64.5793	64.7486	61.2315	61.4819	64.6427	61.7529	61.933	61.6351	64.1989	64.1349	64.4863	61.7197	64.7706	64.1914	64.1191	64.1158	63.9974	64.3568	64.0194	61.6521	64.3535	64.3203	74.0448	73.875	73.9825	73.8779	73.8738	73.8587	73.9348	74.0481	73.8688	73.8075	73.9108
Bi.lactis.V9	65.2702	65.6893	65.3299	62.7537	65.2355	65.5062	62.1785	65.382	62.9235	65.2347	65.1293	65.4139	64.3944	64.8625	65.3398	65.2434	65.3771	65.4666	62.1914	62.4595	65.4446	62.4472	62.6229	62.4342	65.0029	64.8291	65.9277	62.5271	65.4614	65.2396	64.9015	64.8967	65.0837	65.0402	64.8018	62.5688	65.2862	65.0128	74.1976	74.0277	74.1254	74.023	74.0189	74.0078	74.0939	74.2002	74.0135	73.9522	74.0614
Bi.longum.1-5B	64.16	64.5895	64.0871	61.3576	64.163	64.3745	61.3538	64.417	62.2718	64.2365	64.0491	64.1903	63.696	63.6593	64.1227	64.2062	64.6335	64.6449	61.9164	61.0979	64.2742	61.6483	62.1688	61.3974	64.0019	64.0419	64.5428	61.7424	64.636	64.1725	64.1907	64.2075	63.8933	64.194	64.1905	61.4651	64.1638	64.0968	98.8846	95.4871	94.9897	95.0043	95.0012	94.978	94.984	95.0493	94.9912	94.9885	95.0338
Bi.longum.1-6B	66.6288	67.1201	66.4061	63.55	66.6276	66.9665	63.0691	67.2664	63.9311	66.9181	66.9735	66.7669	66.401	66.0801	66.3863	67.1558	67.0812	67.1697	64.4058	63.1046	66.6978	63.5055	63.7981	63.2423	66.25	66.6282	67.2222	63.9442	67.1545	68.0685	66.6201	66.556	67.8842	67.3372	66.5506	63.7002	66.819	66.7224	98.6118	95.5309	94.5895	94.6483	94.5872	94.5993	94.5719	94.6656	94.5918	94.5782	94.6254
Bi.longum.17-1B	63.9001	64.601	63.9472	61.0785	63.8811	64.3595	61.1911	64.0918	62.0237	63.9953	63.9318	63.7177	63.6303	63.2624	64.0149	63.8695	64.5404	64.5621	61.4971	60.868	64.0496	61.4204	61.9038	61.1352	63.5243	63.8725	64.2917	61.4568	64.4324	64.1958	63.9243	63.9834	64.0161	63.9641	63.9635	61.3768	64.2833	63.6442	98.5199	95.2725	94.8133	94.7954	94.768	94.752	94.7707	94.8275	94.7653	94.7623	94.8033
Bi.longum.2-2B	64.0938	64.6889	64.1203	61.0561	64.0983	64.4337	61.2713	64.1899	62.0274	63.8366	63.9353	63.9203	63.4805	63.2905	64.1572	64.1299	64.5972	64.6046	61.5657	61.0178	64.127	61.5241	61.8819	61.3186	63.7814	63.9808	64.416	61.7465	64.5306	64.3121	64.1285	64.0826	64.1004	64.0368	64.0677	61.2951	64.2073	64.0915	98.5443	95.6293	94.7499	94.7587	94.7627	94.7508	94.7521	94.8186	94.7375	94.7606	94.8154
Bi.longum.296B	64.0743	64.7011	63.9939	61.2945	64.0747	64.5089	61.4947	64.4303	62.1955	64.1519	64.0738	64.1184	63.7899	63.5105	64.2455	64.2907	64.7787	64.7101	61.8371	61.3245	64.4355	61.8633	62.1317	61.5005	64.0127	64.1236	64.924	61.7909	64.797	64.3703	64.1194	64.0718	63.9945	64.1298	64.0574	61.6608	64.3731	63.9943	98.6272	95.4855	95.2198	95.1998	95.2156	95.1775	95.2042	95.2557	95.1801	95.1815	95.2392
Bi.longum.35B	64.3082	64.8697	64.2686	61.3129	64.3138	64.5705	61.4828	64.4903	62.125	64.0386	64.1289	64.0089	63.5893	63.5092	64.4565	64.4181	64.7284	64.8234	61.6826	60.95	64.4045	61.6933	62.23	61.4472	64.0002	64.1965	64.5395	62.0263	64.7465	64.4678	64.3411	64.2945	64.3871	64.1873	64.2755	61.5254	64.3617	64.3788	98.5166	95.5437	94.9021	94.8906	94.8919	94.8711	94.8916	94.937	94.8811	94.9067	94.9427
Bi.longum.44B	64.0914	64.6521	64.0965	60.9894	64.0959	64.4153	61.2254	64.1858	62.0878	63.939	64.1294	63.6486	63.5736	63.3513	64.1301	64.101	64.5724	64.7413	61.6469	60.9219	64.1711	61.5884	62.1182	61.2136	63.6348	63.9864	64.6016	61.6159	64.5132	64.2011	63.748	63.7032	64.2242	63.8593	63.6856	61.2999	64.2134	64.0864	98.6183	95.53	94.7057	94.6939	94.6692	94.6757	94.6625	94.7563	94.6765	94.6701	94.7315
Bi.longum.7-1B	64.0226	64.428	64.0475	61.2025	64.0244	64.3297	61.1856	64.3694	62.0009	64.0133	63.8691	63.8295	63.5879	63.5643	64.0813	64.1357	64.5046	64.448	61.5816	61.3778	64.2333	61.5044	61.9829	61.2782	63.7845	63.9015	64.191	61.7056	64.6117	64.149	64.0143	64.0231	64.1163	64.0331	64.0106	61.352	64.2894	64.0421	98.5499	95.4202	94.7799	94.8465	94.7937	94.7789	94.7728	94.823	94.7815	94.7657	94.8422
Bi.longum.7	65.6435	66.6077	65.6515	62.8196	65.6463	66.1291	62.6461	66.9976	63.3332	66.4118	65.8101	65.5448	65.1403	64.4219	65.6841	66.178	66.3684	66.6039	63.0655	62.9642	66.258	62.8424	63.2462	62.5775	65.1602	65.7563	65.9512	62.7916	66.6814	66.3029	65.7784	65.7912	66.0171	65.7678	65.779	62.9455	65.7021	65.5977	98.8231	95.386	95.0687	95.0559	95.053	95.0464	95.0399	95.0963	95.0281	95.0355	95.0948
Bi.longum.72B	63.7071	64.3615	63.6445	61.1776	63.7132	64.1412	61.1923	64.1544	62.1509	63.8931	63.8154	63.7819	63.484	63.3983	63.7576	63.9556	64.317	64.4091	61.3595	60.7102	64.1828	61.3869	61.803	61.2256	63.5634	63.6908	64.3584	61.4018	64.4575	64.2167	63.9161	63.9328	63.9312	63.8127	63.9149	61.2723	64.2241	63.5753	98.4764	95.3701	94.8431	94.7996	94.7955	94.7895	94.7956	94.8483	94.787	94.7846	94.8176
Bi.longum.9	64.1482	64.7879	64.1661	61.2292	64.1518	64.7729	61.4721	64.4468	62.302	64.557	64.3497	64.1172	63.6852	63.6093	64.2107	64.3298	64.8464	64.7656	61.656	61.4811	64.4047	61.6593	62.0631	61.5515	63.8909	64.1011	64.6313	61.7552	64.7999	64.3622	64.0735	64.0871	64.1473	64.3709	64.0744	61.5879	64.3435	64.0961	98.8154	95.3429	95.0377	95.0253	95.0209	95.0133	95.0091	95.0731	94.9975	95.006	95.0634
Bi.longum.AH1206	65.0154	65.576	65.0695	62.4257	65.0174	65.361	62.0782	65.3347	63.0859	65.1071	64.8786	64.9232	64.7779	64.7115	65.1619	65.0789	65.5352	65.6495	62.7255	61.9473	65.2322	62.4558	62.9221	62.3709	64.8343	64.9721	65.4703	62.6424	65.6167	65.0785	64.9821	64.9913	64.8039	65.0248	64.9733	62.5114	65.2756	64.8071	98.6521	95.5262	94.8225	94.7875	94.7919	94.7908	94.7984	94.8928	94.7986	94.7914	94.8394
Bi.longum.ATCC55813	64.5073	65.1344	64.4156	61.8622	64.4126	65.0306	62.1125	64.5806	62.73	64.787	64.8226	64.6093	64.0985	64.1899	64.477	64.7559	65.1926	65.293	62.5145	61.6144	64.7143	62.1667	62.5604	61.8861	64.5683	64.4626	65.086	62.2162	65.0912	64.9045	64.6095	64.6274	64.786	64.8592	64.6127	62.0526	64.9528	64.4169	98.6659	95.4796	95.0802	95.0948	95.088	95.07	95.0842	95.1454	95.0861	95.0938	95.1472
Bi.longum.BBMN68	65.621	66.2334	65.8145	63.1712	65.6237	66.1415	62.8554	65.8799	63.8591	65.7575	65.7207	65.6087	65.2738	65.3491	65.7015	65.7675	66.3056	66.3156	63.3194	62.3656	65.9079	63.1852	63.6452	62.9771	65.4634	65.5846	65.8623	63.1994	66.2784	66.2038	65.7931	65.7521	65.8842	65.5391	65.7281	63.1014	66.2542	65.5205	98.3833	95.2586	94.7572	94.7756	94.725	94.7075	94.7349	94.783	94.7016	94.6806	94.756
Bi.longum.BLOI2	61.6251	61.4336	61.5471	60.5179	61.6323	61.9774	61.0753	62.0862	61.3802	61.7902	61.3366	61.9592	61.8911	62.0072	61.3751	61.6609	61.8879	61.6999	61.0917	60.8492	61.3564	61.1606	61.3244	60.9592	61.3772	61.4351	61.4708	61.2329	61.4966	62.1747	61.5434	61.5559	61.9944	61.9451	61.552	60.9584	61.3109	61.6245	98.5182	95.4401	94.9229	94.8754	94.8888	94.9127	94.8849	94.9315	94.8872	94.9208	94.9421
Bi.longum.CCUG30698	66.7135	67.5416	66.8822	63.1895	66.7411	67.3325	63.0007	67.5591	63.85	66.9261	66.6587	66.5259	66.0577	65.8062	66.8213	66.8487	67.5555	67.5849	63.3751	62.6954	67.0808	62.8291	63.7522	62.7812	66.1887	66.6423	66.9981	63.7158	67.5168	67.3671	66.6983	66.6283	66.9133	67.0626	66.6163	62.9461	67.2398	66.93	98.7101	95.3447	94.5048	94.5651	94.5402	94.5378	94.5312	94.5882	94.5265	94.5093	94.5733
Bi.longum.CECT7347	63.5924	64.5166	63.5146	60.8145	63.5696	63.9747	60.9712	64.0779	61.6942	63.9913	63.7167	63.7269	63.5099	63.2735	63.7042	63.8254	64.0803	64.3515	61.4059	60.5603	63.9444	61.402	61.8409	61.1236	63.6931	63.4445	64.2867	61.2875	64.3653	63.9822	63.5894	63.5999	63.8439	63.9399	63.5837	61.0691	63.9317	63.593	98.5586	95.449	94.9343	94.9415	94.9273	94.9141	94.97	95.0116	94.8996	94.941	94.9671
Bi.longum.CMCCP0001	64.1899	64.5014	63.7063	61.2986	64.0616	64.2484	61.7542	63.93	61.739	64.2118	64.5313	63.9697	63.5057	63.0605	63.7249	64.1337	64.451	64.2128	61.7373	61.0943	64.4222	61.5905	61.8817	61.1757	64.2966	64.021	64.374	61.8521	64.6964	64.4512	63.4129	63.3401	63.8739	64.1267	63.3192	61.4961	64.4972	63.9147	96.7568	95.9787	95.8895	95.8576	95.8686	95.8499	95.845	95.8613	95.8568	95.8384	95.8882
Bi.longum.EK13	64.2155	64.8274	64.2909	61.4756	64.22	64.6191	61.5927	64.5782	62.5183	64.4791	64.3714	64.2694	63.8289	63.7278	64.3166	64.3148	64.7856	64.8922	61.7729	61.4405	64.5213	61.7807	62.2781	61.5141	64.0534	64.0927	64.8925	61.7959	64.9095	64.6998	64.2409	64.2575	64.4982	64.5888	64.2391	61.5982	64.6593	64.2157	98.5106	95.3107	94.7987	94.7948	94.7839	94.7595	94.7811	94.8407	94.769	94.7905	94.8125
Bi.longum.EK5	64.3828	64.913	64.3462	61.5052	64.3875	64.6467	61.5787	64.6741	62.2568	64.415	64.362	64.352	63.9905	63.8552	64.5376	64.3779	64.9158	64.9694	61.9377	61.2646	64.5904	61.8656	62.3667	61.6621	63.9583	64.2745	65.2046	61.9386	64.9376	64.5745	64.55	64.4992	64.3936	64.4809	64.4803	61.7005	64.7456	64.321	98.6415	95.365	94.9316	94.9365	94.9172	94.9023	94.9192	94.9565	94.9001	94.8991	94.9573
Bi.longum.F8	64.0907	64.7152	64.1419	61.6867	64.0961	64.6123	61.4955	64.255	62.3074	64.3281	64.264	64.0126	63.9487	63.8303	64.2825	64.2095	64.7725	64.8859	61.7978	61.4821	64.1557	61.5142	61.997	61.6134	63.9513	64.0635	64.6219	61.598	64.556	64.48	64.4145	64.3673	64.2363	64.1924	64.3512	61.7337	64.7435	64.0127	98.7312	95.4588	95.063	95.0353	95.0428	95.0413	95.0868	95.1185	95.0398	95.0672	95.0861
Bi.longum.GT15	65.2899	65.8364	65.3886	62.6554	65.2935	65.6809	62.7313	65.4614	63.3441	65.4894	65.2518	65.2011	64.8573	64.8138	65.3425	65.4109	65.9742	65.8197	62.8271	62.2044	65.5024	62.6994	63.1246	62.6287	65.0937	65.2474	65.6759	62.9305	65.9832	65.5288	65.4524	65.4704	65.1912	65.5317	65.4494	62.7846	65.8415	65.224	98.7142	95.4937	94.7634	94.7552	94.7547	94.7275	94.7515	94.8252	94.7315	94.7205	94.7843
Bi.longum.JCM1217	65.2528	65.9786	65.3775	62.8809	65.2588	65.7064	62.7498	65.6198	63.5282	65.5808	65.5004	65.2773	65.1108	64.9983	65.3956	65.5272	65.8565	65.9542	63.0337	62.7199	65.5599	62.932	63.4118	62.5793	65.2106	65.2414	65.8062	63.0991	65.8904	65.9147	65.4418	65.3943	65.6601	65.583	65.3637	62.8266	65.859	65.192	98.6086	95.2655	94.9172	94.9408	94.9344	94.9364	94.9352	94.9837	94.9189	94.9244	94.986
Bi.longum.JDM301	65.5254	65.7295	65.2092	62.4552	65.5309	65.5981	62.7019	65.4522	62.9411	65.516	65.6757	65.216	64.8404	64.3595	65.0167	65.2989	65.8401	65.7308	62.6487	61.946	65.7179	62.7509	63.0931	62.4417	65.1202	65.4305	65.2381	62.9609	65.8553	65.3532	64.8446	64.8388	65.4399	65.1883	64.8138	62.4855	65.7617	65.4731	96.7748	95.9994	95.8844	95.8282	95.8544	95.8309	95.8286	95.857	95.8413	95.8415	95.8777
Bi.longum.KACC91563	65.2523	65.6956	65.4257	62.7288	65.2555	65.7556	62.6614	65.2999	62.8889	65.4467	65.4127	65.2263	64.6417	64.7027	65.4619	65.4815	65.9162	65.9495	62.6906	61.9985	65.3311	62.7804	63.2473	62.5961	65.1529	65.2154	65.7474	63.0771	65.7071	65.7487	65.1749	65.1302	65.4954	65.267	65.1103	62.7666	65.7852	65.2683	98.5513	95.4679	95.1213	95.1112	95.1206	95.1161	95.1435	95.1412	95.0992	95.1254	95.1721
Bi.longum.LMG13197	64.921	65.6448	64.9536	62.5823	64.9281	65.3745	62.3818	65.165	63.202	65.4605	65.3288	64.9596	64.5967	64.7925	65.0607	65.1872	65.5246	65.6197	62.6141	62.1033	65.1338	62.5097	62.9895	62.1508	64.8411	64.9083	65.7492	62.5753	65.5495	65.5113	65.1395	65.0945	65.2917	65.3142	65.0681	62.3171	65.5027	64.8601	98.6085	95.2605	94.9384	94.9619	94.9454	94.9485	94.9489	94.9941	94.9303	94.9355	94.9948
Bi.longum.LO-06	65.3607	65.9527	65.4429	62.3474	65.3644	65.9331	62.7119	65.4151	63.4932	65.371	65.3944	65.2518	65.1262	64.2932	65.6273	65.5862	66.0002	66.0599	63.0796	62.4674	65.6063	62.6972	63.2414	62.6009	65.2966	65.33	65.8222	63.2136	66.1362	65.5732	65.2671	65.2796	65.496	65.4828	65.2569	62.5636	65.693	65.304	98.51	95.4744	95.0167	95.0162	95.0206	94.9473	94.9906	95.0645	94.9375	94.9358	94.992
Bi.longum.LO-10	66.5276	67.0919	66.5322	63.9441	66.531	66.9087	63.9412	66.9389	64.753	66.3984	66.6283	66.5457	66.3372	66.1768	66.4965	66.5965	67.0734	67.0717	64.2276	64.0501	66.7311	64.122	64.4657	63.9015	66.5423	66.4128	67.0921	64.0471	66.9877	67.2141	66.6132	66.5711	66.8795	66.7607	66.5499	63.9862	66.9167	66.4553	98.785	95.4515	94.6787	94.7198	94.6928	94.6816	94.6778	94.7105	94.6782	94.6507	94.7259
Bi.longum.LO-C29	66.4228	66.9475	66.386	63.5948	66.4282	66.7146	63.5895	66.7552	64.6376	66.6891	66.5492	66.4483	66.1505	65.864	66.5708	66.4058	66.9908	66.9352	64.091	63.5732	66.6461	63.8892	64.384	63.7407	66.2041	66.3899	67.1717	64.0692	66.9361	66.826	66.6697	66.623	66.3804	66.5504	66.5956	63.7944	66.6337	66.2772	98.6281	95.5558	94.9393	94.936	94.9117	94.8971	94.9195	94.9516	94.9175	94.9176	94.9529
Bi.longum.LO-K29a	66.0527	66.6812	66.0917	63.37	66.0577	66.6305	63.2743	66.172	64.172	66.0786	66.2095	65.8567	65.7362	65.6756	66.1442	66.1523	66.7381	66.7026	63.677	63.056	66.2861	63.557	63.983	63.2316	66.0266	66.0266	66.2781	63.6645	66.4849	66.3864	66.0259	66.0781	66.2172	66.1437	66.0463	63.2949	66.5213	65.9579	98.656	95.4146	94.6957	94.757	94.6723	94.6924	94.7058	94.726	94.7067	94.6796	94.7305
Bi.longum.LO-K29b	64.6228	65.2993	64.6511	61.7741	64.6228	65.0145	61.8893	64.7362	62.745	64.4696	64.5463	64.5749	64.2634	64.1047	64.8416	64.7156	65.1842	65.344	62.1538	61.421	64.7232	62.1852	62.6259	61.8267	64.4871	64.5912	65.1572	62.0876	64.9664	64.8961	64.7507	64.6978	64.5606	64.5959	64.6728	61.8953	64.808	64.5576	98.5916	95.415	94.5472	94.663	94.5362	94.5574	94.5467	94.6004	94.5387	94.5444	94.6084
Bi.longum.MC-42	63.8222	64.4542	63.947	61.3075	63.8283	64.2651	61.4538	64.2445	62.2026	64.1469	64.0573	64.2418	63.9515	63.6401	64.1264	64.1289	64.5411	64.4466	61.8586	61.5153	64.1814	61.4797	61.8783	61.3857	63.8922	63.884	64.6591	61.5268	64.6747	64.4302	64.0836	64.0973	64.184	64.184	64.0837	61.5273	64.5735	63.7117	98.6454	95.4852	94.8818	94.9071	94.8896	94.8714	94.8845	94.9238	94.8725	94.8516	94.9352
Bi.longum.NCIMB8809	65.1849	65.6905	65.1284	62.3838	65.1864	65.3172	62.3111	65.5702	63.0561	65.0182	65.0364	65.0345	64.9009	64.7904	65.2406	65.1159	65.5987	65.6458	62.6598	61.9735	65.1906	62.651	63.0255	62.4851	65.0195	65.067	65.4364	62.6682	65.5582	65.3314	65.1775	65.1914	65.131	65.066	65.1765	62.5807	65.5298	64.9701	98.6716	95.5063	94.9551	94.9515	94.9394	94.9408	94.9677	94.9794	94.9313	94.9431	94.9871
Bi.longum.VMKB44	64.1111	64.8431	64.2506	61.3578	64.118	64.609	61.7381	64.5484	62.4459	64.3695	64.227	64.1847	64.0243	63.7539	64.3066	64.2871	64.9318	64.898	61.9697	61.4754	64.3637	61.8595	62.2785	61.5993	64.3016	64.1605	64.9254	61.9606	64.7935	64.5684	64.5576	64.5116	64.1636	64.5342	64.4922	61.808	64.4459	64.1165	98.5061	95.5842	94.926	94.8885	94.8907	94.8915	94.8953	94.9472	94.8942	94.8905	94.9209
Bi.longum.W11	64.5144	65.0371	64.6918	61.6928	64.5202	64.9522	61.8674	64.8568	62.5524	64.6658	64.501	64.456	64.1567	64.0062	64.698	64.5536	65.2376	65.0068	62.1102	61.8383	64.8149	62.0702	62.5074	61.8518	64.6292	64.4926	65.2085	62.1442	65.2065	64.8524	64.5511	64.5623	64.5112	64.6755	64.541	61.9816	65.1015	64.463	98.5606	95.2331	94.9357	94.8844	94.8597	94.8573	94.8303	94.9109	94.8466	94.8325	94.9118
Lb.acidophilus.ATCC4356	64.1595	64.0738	64.1024	62.5346	64.158	64.0007	62.1646	63.9138	62.1142	63.9219	64.126	64.081	63.2868	63.4467	63.9555	64.0353	64.1169	64.2808	62.4738	62.2868	64.1484	62.2921	62.3545	62.2529	63.7049	64.0534	64.1447	62.5251	64.1743	64.2198	64.045	64.0367	63.8649	64.2529	64.1115	62.2986	63.6896	64.2531	62.6401	63.0127	63.2794	61.656	61.6577	60.7469	60.7052	61.198	61.3409	60.6532	60.9972
Lb.acidophilus.ATCC4796	64.0389	63.9446	63.9818	62.4627	64.0332	63.8753	61.9981	63.7948	62.0794	63.7113	63.882	63.9864	63.1003	63.3947	63.8742	63.9005	63.9905	64.1278	62.2684	62.2623	64.0534	62.2001	62.2726	62.1275	63.4973	63.9272	64.0407	62.4676	64.0175	63.9327	63.8443	63.8658	63.7193	64.1247	63.9411	62.1752	63.6189	64.1557	63.3701	64.1148	63.9049	62.4508	62.4524	61.5401	61.4991	62.3274	62.1361	61.4471	61.7918
Lb.acidophilus.ATCC53544	64.9905	64.8419	64.8851	63.143	64.9841	64.8177	62.677	64.6419	62.6944	64.5781	64.9464	64.8565	64.0768	64.1447	64.7989	64.8522	64.9354	65.1155	63.0748	62.9623	64.9436	62.8665	62.9326	62.7432	64.375	64.8986	65.0589	63.2463	64.9074	64.8997	64.7227	64.7176	64.6544	65.097	64.7929	62.7734	64.2894	65.0538	65.8695	66.643	66.4589	64.8333	64.835	63.9242	63.8825	64.3753	64.5182	63.8305	64.1745
Lb.acidophilus.CFH	64.4317	64.3966	64.2815	62.8134	64.4227	64.2031	62.4251	64.2453	62.4989	64.0126	64.316	64.3989	63.5481	63.6968	64.2164	64.2667	64.3782	64.6116	62.5912	62.7079	64.4586	62.5421	62.6104	62.5125	63.865	64.3592	64.4044	62.8018	64.4118	64.3064	64.266	64.267	64.0325	64.4387	64.3536	62.4795	63.9577	64.4498	65.0044	65.0905	65.5506	64.0822	64.0838	63.0737	63.0193	63.3602	63.5031	62.9673	63.324
Lb.acidophilus.CIP76.13	64.2283	64.293	64.1845	62.8035	64.2208	64.0738	62.3052	63.933	62.3001	64.0784	64.2156	64.1385	63.2485	63.5826	64.0481	64.1168	64.2406	64.3218	62.6536	62.5904	64.2815	62.4656	62.5164	62.4308	63.7666	64.1743	64.2999	62.5877	64.2818	64.284	64.2517	64.2433	63.9426	64.2541	64.3215	62.467	63.9755	64.2958	65.5067	64.8279	65.787	64.0773	64.0857	63.1271	63.0792	63.5013	63.6466	63.0296	62.8219
Lb.acidophilus.CIRM-BIA442	64.8505	64.7941	64.7695	63.2556	64.8464	64.6948	62.8099	64.6581	62.8762	64.6375	64.7734	64.7348	63.9373	64.1869	64.7067	64.7008	64.8095	64.9957	63.1468	63.2157	64.8438	63.0023	63.071	62.9403	64.3008	64.7865	64.883	63.2524	64.8282	64.7885	64.6594	64.6536	64.54	64.9657	64.7284	62.9731	64.4185	64.9718	65.5919	66.1784	66.2179	64.5923	64.5939	63.6832	63.6414	64.1342	64.2771	63.5895	63.9335
Lb.acidophilus.CIRM-BIA445	63.8278	63.6535	63.7092	62.5552	63.8287	63.6466	62.2221	63.6261	62.13	63.56	63.7548	63.9632	63.0892	63.2764	63.5298	63.6499	63.7506	64.0168	62.3651	62.3742	63.6746	62.3234	62.3783	62.3147	63.3259	63.7437	63.7956	62.5277	63.6878	63.8091	63.8012	63.7918	63.5616	64.0402	63.8656	62.3049	63.2737	63.9226	62.919	62.7286	63.3307	62.1467	62.1547	61.2869	61.2492	60.6396	60.8891	61.1985	61.5345
Lb.acidophilus.DSM20079	64.2125	64.1276	64.1277	62.5571	64.2101	64.0582	62.1806	63.9374	62.1412	64.0142	64.1608	64.1358	63.2972	63.5363	64.0478	64.0941	64.1762	64.3365	62.4725	62.3933	64.1974	62.3267	62.3897	62.3069	63.6353	64.1524	64.2115	62.5715	64.2238	64.0905	64.0476	64.0393	63.8289	64.3116	64.128	62.3038	63.7908	64.3312	63.5438	63.3417	63.9753	62.5291	62.5308	61.6201	61.5783	62.0711	62.214	61.5264	61.8704
Lb.acidophilus.DSM20242	65.1351	65.0208	65.0323	63.5391	65.1294	64.9403	63.07	64.8996	63.1413	64.8253	65.0961	65.105	64.2604	64.522	64.9422	64.9085	65.0569	65.2742	63.4176	63.4963	65.0616	63.2268	63.2931	63.1543	64.6638	65.0494	65.2808	63.5189	65.0349	65.0642	64.9625	64.9572	64.8052	65.34	65.0324	63.1877	64.6874	65.2002	65.6834	65.6159	65.963	64.3387	64.3401	63.4283	63.3873	63.8804	64.0235	63.335	63.6793
Lb.acidophilus.DSM9126	64.3404	64.213	64.2776	62.7226	64.3346	64.2088	62.3133	64.0295	62.3305	64.087	64.3214	64.2761	63.368	63.5902	64.122	64.1996	64.3293	64.4337	62.5213	62.5722	64.3331	62.4585	62.452	62.463	63.7902	64.2363	64.295	62.591	64.315	64.3254	64.2619	64.289	64.0834	64.4168	64.3664	62.5086	63.8887	64.4271	63.7604	64.756	64.5344	63.1044	63.1133	62.1332	62.0899	62.6117	62.7787	62.0362	62.4129
Lb.acidophilus.FSI4	65.1563	65.0076	65.0513	63.2494	65.1483	64.9837	62.6116	64.7278	62.822	64.4485	64.8347	65.046	64.1511	64.3856	64.9592	64.9895	65.1014	65.2648	63.136	63.0341	65.0478	63.0292	63.0929	62.8611	64.5101	65.0647	65.0269	63.406	65.0451	64.9382	64.9608	64.9557	64.7133	65.1818	65.0453	62.8772	64.4135	65.2195	64.5391	64.6855	65.1607	63.5351	63.5368	62.626	62.5842	63.0771	63.22	62.5323	62.8763
Lb.acidophilus.KLDS1.0901	64.4985	64.3874	64.4047	62.7602	64.4902	64.3243	62.2618	64.1339	62.4462	64.0598	64.4187	64.4877	63.6211	63.7899	64.3055	64.3206	64.4436	64.6298	62.6934	62.5718	64.4109	62.509	62.5705	62.495	64.0486	64.4102	64.5522	62.8531	64.3868	64.5229	64.4943	64.4961	64.2217	64.6102	64.5628	62.5267	63.9638	64.5616	63.79	63.8631	64.3591	62.7335	62.7352	61.8245	61.7827	62.2755	62.4184	61.7308	62.0748
Lb.acidophilus.L-55	64.1289	63.9577	64.0305	62.6953	64.1213	64.0053	62.2658	63.8534	62.364	63.7538	64.0071	64.0891	63.4033	63.6576	63.895	64.0902	64.1161	64.3124	62.5064	62.6422	64.1542	62.5129	62.5758	62.4307	63.4748	64.0771	64.0191	62.6618	64.1135	64.148	64.0052	63.9967	63.9562	64.3741	64.07	62.498	63.7582	64.248	63.6067	64.0075	64.576	62.9978	62.9991	62.1622	62.1292	61.5731	61.8199	62.0762	61.9769
Lb.acidophilus.LA1	65.1636	65.0146	65.0582	63.2454	65.1553	64.9904	62.7504	64.6874	62.821	64.6932	65.1066	65.0652	64.2817	64.2724	64.9466	65.0237	65.1081	65.2858	63.156	62.967	65.0955	62.9288	62.9917	62.8699	64.5373	65.0714	65.174	63.3666	65.0794	65.0295	64.8744	64.8692	64.7814	65.2464	64.9536	62.9063	64.3582	65.2268	65.4895	65.756	66.0087	64.1567	64.1584	63.2477	63.2059	63.6987	63.8416	63.154	63.498
Lb.acidophilus.LMGP-21904	64.0774	64.0165	64.0024	62.5487	64.0698	63.9155	62.051	63.874	62.1915	63.8202	63.9977	63.9527	63.1549	63.4601	63.9098	63.9457	64.0314	64.2213	62.2835	62.3449	64.1011	62.2597	62.3218	62.2115	63.5608	63.967	64.0186	62.5031	64.0455	63.971	63.8954	63.8895	63.7228	64.1786	63.9768	62.2737	63.6886	64.1939	63.3569	63.3521	64.1958	62.5702	62.5719	61.6611	61.6194	62.1122	62.2551	61.5674	61.9114
Lb.acidophilus.La-14	64.9234	64.7922	64.8426	63.1291	64.9149	64.7506	62.6274	64.5763	62.6837	64.4749	64.8719	64.9211	64.079	64.1487	64.7306	64.7823	64.8683	65.0725	63.0563	62.806	64.8745	62.7797	62.8427	62.7753	64.3659	64.8318	64.9966	63.2045	64.8378	64.9001	64.736	64.7309	64.646	65.057	64.8062	62.8114	64.2415	64.9867	65.1828	65.5206	65.899	64.0916	64.0932	63.1825	63.1407	63.6336	63.7764	63.0888	63.4328
Lb.acidophilus.NBRC13951	64.166	64.1062	64.0831	62.5729	64.168	64.0076	62.2082	63.9408	62.2378	63.9887	64.1747	64.029	63.2579	63.485	64.0111	64.0757	64.1239	64.3103	62.4387	62.4948	64.2185	62.3333	62.3976	62.2584	63.6395	64.0599	64.2246	62.5889	64.1926	64.1483	63.968	63.962	63.8599	64.2561	64.0371	62.3261	63.706	64.287	63.8213	64.4232	64.4226	62.797	62.7987	61.8879	61.8462	62.339	62.4819	61.7942	62.1382
Lb.acidophilus.NCFM	64.9083	64.7784	64.8027	63.125	64.9001	64.7362	62.6054	64.5317	62.6508	64.4482	64.8413	64.9437	64.0574	64.1169	64.7546	64.7667	64.8537	65.0487	62.9712	62.7437	64.8835	62.7594	62.8225	62.7345	64.3275	64.8165	64.9129	63.183	64.8237	64.7732	64.6506	64.6454	64.5444	64.9955	64.7207	62.7704	64.2158	64.9725	64.6819	65.1687	65.3448	63.7215	63.7228	62.8111	62.7701	63.2632	63.4063	62.7178	63.0621
Lb.acidophilus.P2	64.1833	64.1336	64.1025	62.6359	64.1818	64.0419	62.1503	63.8974	62.1759	63.9708	64.162	64.0902	63.2645	63.5331	64.0093	64.1272	64.1561	64.3369	62.4847	62.4332	64.2544	62.3623	62.426	62.2815	63.6856	64.078	64.1264	62.5984	64.2058	64.1727	64.0589	64.0616	63.9334	64.3015	64.1521	62.2805	63.793	64.3033	63.6974	63.5456	64.1117	62.8495	62.8511	61.7265	61.6848	62.1716	62.3689	61.6328	61.9947
Lb.acidophilus.WG-LB-IV	63.8256	64.0797	63.7644	62.6742	63.8221	63.7146	62.1521	63.916	62.2259	63.7068	63.8056	63.8574	63.1149	63.5253	63.7603	63.8139	63.8614	64.13	62.6273	62.5526	63.9886	62.4267	62.4169	62.3561	63.3703	63.8067	63.9587	62.4411	64.0123	63.8757	63.8046	63.8001	63.8574	63.9023	63.8925	62.3331	63.7152	63.8767	63.251	63.1983	63.3769	62.2437	62.2453	61.2929	61.2459	61.0555	61.2763	61.194	61.2036
Lb.bulgaricus.2038	66.1365	65.9165	65.9729	64.179	66.188	66.0957	63.9271	65.986	64.3151	66.0831	66.3244	66.1302	65.3084	65.3735	66.035	65.9502	66.0384	66.1256	64.398	64.0313	65.968	64.0288	64.1752	63.9146	65.7044	66.0433	65.7994	64.4338	65.9929	66.0544	66.0522	66.0186	65.9785	66.22	66.0062	63.9847	65.8533	66.0917	65.1189	64.2818	65.3399	64.5031	64.5073	64.4567	64.4619	64.5442	64.5355	64.5177	64.653
Lb.bulgaricus.ATCC11842	66.4151	66.2754	66.3199	64.5437	66.4666	66.3797	64.2495	66.2782	64.6726	66.4741	66.6877	66.3981	65.5864	65.7359	66.4286	66.3503	66.3211	66.4384	64.7523	64.6546	66.3438	64.3688	64.5371	64.1812	66.0984	66.3681	66.3079	64.7408	66.3321	66.3683	66.3738	66.3391	66.2182	66.4855	66.3811	64.2852	66.3065	66.531	65.605	64.8151	65.4756	64.6749	64.7123	64.5832	64.6683	64.6819	64.6941	64.6927	64.7893
Lb.bulgaricus.ATCCBAA-365	66.4104	66.0202	66.1968	64.3571	66.4674	66.1952	64.0776	66.1514	64.4403	66.4488	66.6004	66.2334	65.623	65.6607	66.1972	66.1426	66.2116	66.2575	64.5544	64.158	66.1553	64.0477	64.1821	64.0655	65.8932	66.2936	66.0206	64.4817	66.2101	66.2863	66.3227	66.3087	66.1238	66.3917	66.3358	64.1263	66.1047	66.3903	65.2281	64.6057	64.9632	64.2235	64.233	64.26	64.2575	64.2837	64.4214	64.4014	64.5325
Lb.bulgaricus.CFL1	64.6588	64.4634	64.4963	62.889	64.7129	64.5213	62.4684	64.5033	62.913	64.6305	64.7808	64.5156	63.6402	63.8457	64.5317	64.5086	64.5374	64.5481	62.8313	62.7495	64.5641	62.5842	62.7926	62.5341	64.1801	64.6372	64.2983	63.0113	64.551	64.4079	64.4742	64.4431	64.2866	64.5458	64.4721	62.5345	64.3934	64.7766	63.6013	62.9334	63.4653	62.6759	62.6765	62.6148	62.5621	62.6418	62.7569	62.7908	62.8619
Lb.bulgaricus.CNCMI-1519	64.4193	64.2606	64.2601	62.6803	64.4689	64.3365	62.3395	64.2567	62.8797	64.3702	64.694	64.3698	63.6814	63.7009	64.2719	64.3138	64.3058	64.4658	62.7969	62.4976	64.356	62.4436	62.5704	62.3304	64.119	64.359	64.1963	62.7559	64.3668	64.5096	64.3627	64.3127	64.2536	64.5602	64.3076	62.3628	64.2123	64.5059	63.4106	62.9882	63.6903	62.8767	62.8845	62.8029	62.7931	62.788	62.9985	62.9418	63.0825
Lb.bulgaricus.CNCMI-1632	64.5974	64.3499	64.4369	62.7185	64.6487	64.5119	62.2681	64.31	62.8292	64.5037	64.7143	64.3967	63.6973	63.783	64.4276	64.439	64.4395	64.506	62.7714	62.6868	64.3917	62.4881	62.6136	62.3949	64.1684	64.5199	64.3106	62.7968	64.4171	64.49	64.4664	64.4318	64.2263	64.6322	64.4601	62.4158	64.2818	64.6538	63.4149	62.9407	63.379	62.5778	62.5838	62.4961	62.4836	62.5375	62.694	62.6628	62.7615
Lb.bulgaricus.DSM20080	66.4889	66.2304	66.3912	64.6628	66.5404	66.4463	64.4125	66.2817	64.9549	66.4512	66.7019	66.597	65.8017	65.911	66.4309	66.4078	66.3565	66.4721	64.9508	64.5608	66.3319	64.3669	64.5289	64.3707	66.2631	66.4213	66.4154	64.8698	66.3281	66.5768	66.4865	66.4524	66.3015	66.5868	66.4659	64.5055	66.4266	66.4897	65.4927	64.8289	65.5887	64.7428	64.7991	64.7732	64.7592	64.7754	64.9103	64.8983	65.0415
Lb.bulgaricus.DSM20081	63.9664	63.5431	63.8595	62.4354	64.0859	63.9856	62.1593	64.0214	62.785	64.0067	64.0966	63.973	63.2897	63.5481	63.7042	63.9497	63.9634	64.2627	62.5013	62.3885	63.5659	62.2899	62.4088	62.3314	63.5533	64.0743	63.6553	62.7078	63.6206	64.2227	64.2923	64.2428	63.8669	64.4374	64.2836	62.3473	63.7496	64.0713	63.3211	63.1162	63.3861	62.8502	62.8982	62.7694	62.7908	63.0246	63.158	62.8338	62.9743
Lb.bulgaricus.LBB.B5	64.5668	64.3853	64.3723	62.6863	64.6165	64.5015	62.3534	64.3184	62.9276	64.5848	64.7848	64.5652	63.7878	63.7887	64.4184	64.3834	64.4463	64.5575	62.8891	62.6271	64.3859	62.4646	62.5951	62.3165	64.1963	64.5027	64.3986	62.7797	64.3809	64.6025	64.5142	64.4799	64.4448	64.6255	64.4669	62.3665	64.4326	64.5522	63.4525	62.9986	63.5759	62.755	62.7614	62.6629	62.6497	62.7146	62.7929	62.7846	62.8686
Lb.bulgaricus.Lb1-GS-1	64.8125	64.4257	64.5305	62.8617	64.8672	64.5705	62.4411	64.5355	63.0353	64.7639	64.9117	64.5504	63.9954	64.0122	64.542	64.5129	64.5856	64.635	62.9737	62.8906	64.5862	62.6179	62.7518	62.6773	64.2526	64.6937	64.5071	62.9259	64.6405	64.7585	64.6697	64.6568	64.4498	64.753	64.7079	62.7097	64.4693	64.7985	63.9739	63.2723	63.7164	62.9862	62.9944	62.9849	62.9301	62.9685	63.1545	63.1648	63.2607
Lb.bulgaricus.Lb1-WT	64.6705	64.2862	64.391	62.7499	64.7278	64.431	62.3427	64.3777	62.9891	64.6142	64.7583	64.4441	63.8838	63.9099	64.407	64.3758	64.4264	64.4956	62.8757	62.7545	64.4288	62.484	62.6179	62.5626	64.1513	64.5323	64.3588	62.818	64.4998	64.5728	64.5167	64.5038	64.2889	64.641	64.531	62.5977	64.3604	64.6559	63.806	63.0601	63.6416	62.9021	62.9104	62.9124	62.8576	62.896	63.082	63.0807	63.1882
Lb.bulgaricus.MN-BM-F01	66.5064	66.2593	66.389	64.7064	66.5614	66.4349	64.3446	66.3282	64.6587	66.6716	66.8555	66.607	65.7461	65.8111	66.4612	66.3742	66.3677	66.4573	64.77	64.3353	66.336	64.3637	64.5289	64.3456	66.2611	66.4408	66.4543	64.9222	66.3367	66.5316	66.4358	66.4009	66.334	66.715	66.4216	64.38	66.32	66.5268	64.9752	64.154	64.9345	64.2292	64.2378	64.2035	64.2072	64.2179	64.3481	64.3925	64.4676
Lb.bulgaricus.ND02	66.5155	66.0806	66.3241	64.4468	66.5351	66.2596	63.9841	66.2756	64.4059	66.3065	66.56	66.2959	65.4833	65.8208	66.151	66.1798	66.2522	66.3207	64.4969	64.1813	66.2616	64.0743	64.256	64.0674	65.9243	66.2618	66.0696	64.6376	66.2764	66.3695	66.1566	66.055	66.061	66.4001	66.0751	64.0751	66.0793	66.4264	64.4207	63.929	64.7861	63.9778	63.985	63.8666	63.9507	63.9698	64.0921	64.0932	64.1141
Lb.bulgaricus.ND04	66.4557	66.196	66.2985	64.4742	66.504	66.3966	64.1357	66.2709	64.5212	66.4015	66.6469	66.3633	65.6264	65.6934	66.4351	66.3162	66.3382	66.407	64.6424	64.4178	66.3091	64.2985	64.4352	64.3349	66.0518	66.3807	66.1821	64.8069	66.2697	66.481	66.2826	66.2753	66.1879	66.5122	66.257	64.4097	66.1812	66.4169	64.7963	64.5217	64.9884	64.1204	64.1432	64.1104	64.0852	64.1642	64.2687	64.2924	64.3565
Lb.bulgaricus.PB2003.044-T3-4	64.4952	64.3546	64.3272	62.9581	64.5132	64.3301	62.3816	64.3486	62.8023	64.5524	64.6356	64.156	63.7431	64.0721	64.3923	64.434	64.3528	64.2941	62.9811	62.7997	64.5931	62.575	62.7922	62.4441	63.8484	64.3089	64.167	62.9478	64.6276	64.4881	64.0776	64.0385	64.2348	64.3152	64.0791	62.4935	64.3659	64.6204	62.701	62.6482	62.9359	61.8814	61.852	61.9353	62.0109	62.0696	62.1126	61.9873	62.1214
Lb.casei.12A	64.7615	64.7974	64.7678	63.4649	64.7309	64.7934	63.0671	64.6336	63.3542	64.704	64.7933	64.9342	64.3459	64.4615	64.8656	64.6534	64.9701	64.8595	63.4345	63.4489	64.628	63.3165	63.3836	63.2692	64.3118	64.8986	64.4657	63.497	64.7226	64.8265	64.8506	64.828	65.149	64.8386	64.8587	63.3114	64.7636	64.9121	63.2895	62.3909	63.224	62.4758	62.4549	62.1831	62.181	62.3919	62.5501	62.2131	62.4086
Lb.casei.1316.rep1.LPAR	64.2307	64.3277	64.3535	63.0493	64.236	64.3493	62.7412	64.2693	62.8043	64.2693	64.391	64.5756	63.8259	63.9959	64.4264	64.3006	64.4875	64.4328	63.0892	63.0668	64.1927	62.9205	63.0131	62.989	63.9943	64.3926	64.1919	63.1557	64.3282	64.5125	64.4403	64.4464	64.7933	64.5106	64.4796	63.0443	64.2013	64.4633	63.7383	62.5603	63.7804	63.1042	63.0311	62.766	62.7343	62.9962	63.1167	62.8868	63.0031
Lb.casei.1316.rep2.LPAR	64.0789	64.1242	64.1843	62.8678	64.0844	64.1094	62.4914	64.0533	62.6542	63.9934	64.172	64.1358	63.5227	63.6638	64.1987	64.0614	64.2468	64.1201	62.7854	62.8253	64.0133	62.6755	62.7263	62.6454	63.7851	64.1902	63.9302	62.9025	64.1202	64.2484	64.1588	64.1653	64.744	64.2666	64.1628	62.7659	64.0107	64.2956	62.7072	61.6738	62.5688	61.8961	61.81	61.536	61.5075	61.7884	61.9012	61.6604	61.7786
Lb.casei.5b	64.0466	64.1464	64.0901	62.8138	64.0363	64.0385	62.5154	63.9974	62.4712	64.089	64.1644	64.1918	63.5832	63.7933	64.1949	64.0198	64.2182	64.2298	62.7593	62.8201	63.975	62.7174	62.8193	62.8721	63.7235	64.1735	63.8958	62.9198	64.0322	64.1483	64.1701	64.201	64.5819	64.2632	64.2165	62.8369	63.974	64.2548	62.4034	61.5276	62.2759	61.4849	61.4561	61.2114	61.3209	61.5057	61.5766	61.3192	61.4284
Lb.casei.844.LCAS	63.9548	64.0274	64.0626	62.6596	63.9609	64.0198	62.4613	63.9587	62.5193	63.9889	64.1225	64.02	63.4529	63.5473	64.1046	63.9774	64.1796	64.0772	62.6573	62.6253	63.9539	62.6028	62.683	62.6066	63.7074	64.0821	63.824	62.7991	64.0665	64.1772	64.1559	64.1808	64.5693	64.2178	64.1971	62.6737	63.8964	64.173	62.2391	61.4181	62.2765	61.5089	61.4357	61.1687	61.137	61.3845	61.5194	61.2914	61.4059
Lb.casei.A2-362	62.67	62.7555	62.706	62.2812	62.6478	62.605	62.0311	62.7773	62.0616	62.299	62.5419	62.662	62.4609	62.5655	62.7251	62.6253	62.7774	62.699	62.1333	62.2626	62.6317	62.2192	62.3069	62.2766	62.524	62.7447	62.4489	62.2565	62.6543	62.5302	62.4354	62.4295	63.3216	62.5307	62.4403	62.3173	62.4216	62.7723	61.3964	60.8118	60.8804	60.8528	60.8787	60.7592	60.7179	60.4093	60.5968	60.8426	60.8377
Lb.casei.BD-II	64.4259	64.5748	64.4755	63.2793	64.3951	64.5115	62.882	64.442	63.0523	64.4376	64.4799	64.7974	64.1097	64.2382	64.5337	64.4459	64.7382	64.6087	63.3396	63.4092	64.3876	63.0499	63.1243	63.1394	64.1183	64.5711	64.3141	63.326	64.4618	64.6353	64.5307	64.6176	64.9339	64.6331	64.635	63.1182	64.4643	64.5503	63.549	62.353	63.1164	62.5133	62.4811	62.2489	62.2399	62.5732	62.6001	62.3028	62.4656
Lb.casei.BL23	64.6277	64.7902	64.6793	63.4772	64.5968	64.6977	63.0504	64.6091	63.2425	64.5861	64.6365	64.9093	64.1942	64.3133	64.7539	64.6403	64.9253	64.8103	63.5173	63.4013	64.5714	63.2902	63.3645	63.3463	64.2712	64.7828	64.3624	63.5334	64.6354	64.8481	64.7516	64.8468	65.0825	64.8147	64.8647	63.3352	64.6543	64.7643	64.0305	63.1928	63.6844	62.9788	62.9467	62.712	62.629	63.0386	63.0657	62.766	62.9285
Lb.casei.CRF28	63.5968	63.8233	63.6442	62.5006	63.608	63.6847	62.1845	63.6823	62.2885	63.747	63.7526	63.8569	63.255	63.2594	63.6766	63.6135	63.8842	63.8693	62.4663	62.4047	63.5741	62.3284	62.4467	62.379	63.3172	63.7468	63.562	62.5565	63.6355	63.7584	63.7262	63.7199	64.2798	63.8917	63.735	62.4467	63.6778	63.8013	61.9792	61.2192	61.884	61.1547	61.1298	60.8449	60.8227	61.1279	61.1871	60.9465	61.0629
Lb.casei.DPC6800	64.0293	64.2227	64.0562	62.8198	64.0018	64.0715	62.4492	64.012	62.6128	63.997	64.0653	64.0521	63.5293	63.6537	64.1807	64.0542	64.2917	64.1936	62.8947	62.7665	63.987	62.7649	62.8236	62.7458	63.5758	64.1697	63.8416	62.8827	64.0576	64.1883	64.1486	64.1904	64.5279	64.1193	64.2093	62.7912	63.9953	64.237	62.5536	61.5391	62.269	61.6091	61.5774	61.2724	61.2531	61.7214	61.702	61.3677	61.4839
Lb.casei.DSM20011	63.9966	64.128	64.0668	62.7449	63.9905	64.0344	62.4123	64.0642	62.5492	63.955	64.0614	64.0268	63.4644	63.7198	64.0941	64.0441	64.1893	64.1073	62.7737	62.7259	63.9812	62.6484	62.7194	62.6792	63.6389	64.0943	63.6832	62.987	64.0428	64.1573	64.0914	64.0828	64.324	64.0423	64.1349	62.7133	63.9788	64.1782	62.4853	61.5686	62.314	61.6166	61.5907	61.312	61.2829	61.6485	61.6593	61.4064	61.5253
Lb.casei.GCRL163	64.337	64.4755	64.3581	63.1525	64.3022	64.4022	62.7461	64.2787	62.8401	64.3857	64.4051	64.5449	63.8793	64.0171	64.4642	64.3862	64.608	64.5077	63.0707	63.2148	64.2585	63.0041	63.0722	63.0386	63.9721	64.4569	64.1383	63.1929	64.3478	64.5179	64.409	64.4524	64.6471	64.5055	64.487	63.0604	64.2503	64.4834	63.571	62.5338	63.0127	62.4337	62.4026	62.0958	62.0767	62.5454	62.5244	62.1952	62.3073
Lb.casei.HDS-01	64.6741	64.7939	64.7202	63.4559	64.6835	64.7115	63.1059	64.6207	63.2269	64.5712	64.6643	64.8395	64.2166	64.2079	64.7166	64.6231	64.914	64.8664	63.4838	63.3286	64.5846	63.3125	63.4087	63.2248	64.2441	64.876	64.4184	63.4865	64.6459	64.7702	64.8706	64.8926	65.0483	64.7669	64.9052	63.3098	64.6234	64.8298	62.9175	62.1431	63.1277	62.2059	62.1399	61.8808	61.8142	62.107	62.2498	61.9404	62.1051
Lb.casei.HZ-1	63.9052	63.9397	63.9522	62.6429	63.8978	63.8781	62.2785	63.846	62.4758	63.7315	64.0208	63.9629	63.4409	63.4974	63.9772	63.882	64.033	63.9194	62.715	62.6363	63.8124	62.4251	62.5052	62.4627	63.4948	63.9763	63.6276	62.8396	63.8306	64.1344	64.0805	64.0729	64.2829	64.0827	64.1105	62.5119	63.7761	64.0298	62.4293	61.6057	62.2049	61.5073	61.4814	61.2028	61.1737	61.5391	61.55	61.2972	61.4161
Lb.casei.KL1-Liu	63.8805	63.9591	63.9583	62.7119	63.8908	63.9797	62.3463	63.8427	62.3689	63.915	63.9599	63.9727	63.4265	63.5374	63.9803	63.8544	64.1486	63.9304	62.6683	62.6436	63.8371	62.5586	62.649	62.5727	63.5144	63.9795	63.7501	62.7338	63.8902	64.0484	63.9933	64.0194	64.2856	63.9744	64.0315	62.6286	63.9332	64.1035	62.4386	61.54	62.4683	61.6826	61.6538	61.3647	61.3312	61.7057	61.71	61.5063	61.5721
Lb.casei.LC2W	64.3733	64.5223	64.4233	63.2313	64.342	64.4664	62.8393	64.3913	63.0368	64.3863	64.4331	64.7257	64.0358	64.0886	64.4798	64.3829	64.6934	64.5648	63.2778	63.2128	64.3083	63.0439	63.1178	63.1651	64.0499	64.5207	64.2009	63.277	64.3723	64.6019	64.4885	64.5756	64.8056	64.5902	64.593	63.1609	64.4255	64.4976	63.5907	62.5287	63.1114	62.5084	62.4761	62.2439	62.2349	62.5683	62.5951	62.2978	62.4606
Lb.casei.LOCK919	64.6798	64.6683	64.6909	63.4215	64.6592	64.7123	62.9984	64.5475	63.1369	64.5461	64.6014	64.7927	64.2035	64.3108	64.7128	64.569	64.8947	64.741	63.2873	63.5362	64.6138	63.2347	63.3222	63.2512	64.1969	64.7678	64.4008	63.3512	64.6194	64.7351	64.681	64.6419	65.0403	64.7655	64.6715	63.2901	64.6575	64.7667	63.1028	62.3144	63.0543	62.2397	62.2137	61.9237	61.9687	62.1313	62.2768	61.9615	62.1396
Lb.casei.Lc-10	64.0805	64.1333	64.1031	62.9265	64.0675	64.0181	62.5461	63.9803	62.5596	64.0612	64.1387	64.1769	63.601	63.8586	64.1931	64.0575	64.2077	64.1849	62.8547	62.8015	64.0482	62.6829	62.7859	62.7538	63.7349	64.1486	63.9187	62.959	64.0683	64.1837	64.1301	64.1599	64.5781	64.1375	64.1898	62.7524	64.0571	64.2716	62.1897	61.4722	62.2567	61.5398	61.4609	61.2602	61.373	61.5601	61.6352	61.3731	61.4819
Lb.casei.Lc1542	63.9029	64.1876	63.9523	62.8355	63.8897	63.8923	62.476	63.7905	62.6562	63.8502	63.9299	63.947	63.3146	63.4991	64.092	63.8185	64.1261	64.0857	62.8305	62.8877	63.9082	62.7213	62.7944	62.6852	63.7365	64.0022	63.7297	62.8507	63.9457	63.8338	63.7125	63.684	64.1183	63.8845	63.7104	62.7433	63.7874	63.9638	62.1584	61.9144	62.1733	61.2793	61.2458	61.1539	61.1315	61.4915	61.615	61.2605	61.236
Lb.casei.LcA	64.3526	64.5325	64.4063	63.1841	64.3226	64.4336	62.8023	64.3491	62.7623	64.4401	64.462	64.6943	63.9342	64.0554	64.4876	64.378	64.6588	64.5606	63.1542	63.3699	64.3301	62.9706	63.069	63.0517	64.0626	64.4877	64.2067	63.2276	64.3851	64.5717	64.4345	64.5206	64.7597	64.5693	64.537	63.0309	64.3824	64.4772	63.7277	62.6556	63.2252	62.6221	62.5899	62.3577	62.3487	62.682	62.7089	62.4116	62.5744
Lb.casei.LcY	64.4268	64.5753	64.4767	63.3318	64.397	64.5051	62.8928	64.4445	63.0543	64.4927	64.5256	64.7223	64.0849	64.245	64.5442	64.4208	64.7317	64.6096	63.2866	63.2438	64.3615	63.0752	63.1492	63.192	64.1671	64.5622	64.2976	63.3521	64.4254	64.6513	64.5679	64.6548	64.9632	64.6641	64.6722	63.171	64.5353	64.5511	63.7114	62.5094	63.242	62.6402	62.6079	62.3758	62.3668	62.7024	62.7293	62.4296	62.5935
Lb.casei.Lpc-37	63.8072	63.9104	63.8261	62.5404	63.8204	63.8153	62.2364	63.809	62.2468	63.6354	63.7825	63.8361	63.2353	63.3195	63.8209	63.7862	64.0293	63.9376	62.5449	62.499	63.7185	62.4369	62.53	62.4187	63.4077	63.9349	63.5482	62.5834	63.7793	63.8706	63.7667	63.7754	64.3081	63.8573	63.8027	62.4812	63.6513	63.9709	62.4886	61.7178	62.3896	61.5204	61.4981	61.2777	61.2805	61.602	61.6052	61.3548	61.5024
Lb.casei.M36	63.8883	63.9512	63.9333	62.7195	63.8995	63.9371	62.385	63.8772	62.5116	63.8267	63.9176	64.03	63.3915	63.5159	63.9339	63.94	64.1433	64.0068	62.7277	62.7053	63.8389	62.5658	62.6503	62.5588	63.6057	63.9981	63.7099	62.77	63.9416	64.029	63.918	63.919	64.5004	63.9711	63.9429	62.6256	63.8961	63.9998	62.4322	61.6419	62.4061	61.6115	61.5879	61.3685	61.3403	61.6506	61.6969	61.4464	61.5939
Lb.casei.MJA12	64.2535	64.3762	64.2926	63.1107	64.2223	64.3133	62.6141	64.2005	62.7338	64.2444	64.2847	64.4557	63.7719	63.9941	64.3695	64.2661	64.5365	64.4284	63.0229	63.2459	64.1891	62.8729	62.9527	62.9449	63.9365	64.3736	64.0494	63.1548	64.2516	64.4532	64.2491	64.3171	64.7309	64.3741	64.3517	62.99	64.2681	64.3626	63.6683	62.6888	63.3659	62.7168	62.6842	62.4563	62.436	62.8239	62.7993	62.5535	62.6679
Lb.casei.T71499	64.0015	64.0196	64.0661	62.8141	64.0036	64.0491	62.4011	64.0244	62.5749	63.8973	63.9845	64.066	63.5694	63.6726	64.0749	63.9839	64.2219	64.1385	62.8242	62.7724	63.977	62.6053	62.7195	62.6101	63.6645	64.0903	63.6823	62.9483	64.0512	64.1059	64.0917	64.0735	64.403	64.0877	64.0636	62.6319	63.9575	64.149	62.2482	61.3158	61.8319	61.1124	61.0817	60.8664	60.8205	61.1271	61.2022	60.9545	61.0947
Lb.casei.UCD174	63.9471	63.9869	64.0351	62.6965	63.9452	63.997	62.4396	64.0193	62.5701	63.8013	63.8887	64.007	63.5043	63.6101	64.0268	63.9384	64.1377	64.0174	62.72	62.65	63.8403	62.5573	62.6453	62.5323	63.5886	64.0685	63.6729	62.8628	63.94	64.0925	64.0234	64.0393	64.4161	64.1242	64.0694	62.6228	63.953	64.1175	62.221	61.3348	62.2913	61.5713	61.5565	61.297	61.2684	61.641	61.6852	61.4196	61.5245
Lb.casei.UW1	63.824	63.9048	63.8505	62.7184	63.8356	63.9579	62.3294	63.8942	62.5329	63.8807	63.9149	64.0032	63.4979	63.5223	63.9825	63.862	64.1028	64.0102	62.6579	62.6077	63.7801	62.4765	62.5771	62.5868	63.5253	63.9586	63.7228	62.7304	63.8741	64.0527	64.0228	64.0592	64.5098	64.0587	64.0923	62.602	63.8682	64.0021	62.275	61.4597	62.1674	61.7435	61.6685	61.3442	61.3813	61.6456	61.7619	61.4401	61.5434
Lb.casei.UW4	62.0872	62.1316	62.2111	62.0829	62.1003	62.1693	62.1159	62.1243	62.0673	61.9959	62.1542	62.1918	62.1709	62.1444	62.2477	62.041	62.3079	62.205	62.1321	62.2944	61.9454	62.0859	62.186	62.1706	62.1165	62.179	61.99	62.1861	61.9616	62.0939	62.0411	62.0449	62.7729	62.1294	62.0416	62.1816	61.9252	62.1192	60.2802	60.4328	60.0546	60.1442	60.0573	60.1835	60.1435	60.077	60.2061	60.2629	60.2687
Lb.casei.W14	63.2462	63.3253	63.3981	62.4969	63.2512	63.2449	62.1826	63.2892	62.3589	63.315	63.4072	63.463	62.8447	62.9367	63.4023	63.2629	63.3975	63.3298	62.6407	62.5349	63.1579	62.3048	62.4156	62.3757	63.0251	63.3089	63.0656	62.5656	63.2133	63.5013	63.3745	63.377	63.9048	63.4721	63.4028	62.419	63.1744	63.4083	61.2929	60.8566	61.1239	60.9079	60.831	60.743	60.7164	60.8296	60.864	60.8334	60.9508
Lb.casei.W16	63.2578	63.2899	63.318	62.558	63.2547	63.2871	62.1646	63.2046	62.2859	63.3354	63.3584	63.4659	62.8151	62.9905	63.3728	63.2076	63.4746	63.388	62.492	62.4453	63.1836	62.3074	62.4106	62.4149	63.07	63.3248	63.1359	62.4752	63.2625	63.4296	63.3776	63.4016	63.6966	63.4088	63.4117	62.3973	63.2143	63.3206	61.656	61.1566	61.5448	61.1829	61.1577	61.0825	61.0245	61.1232	61.1668	61.164	61.2883
Lb.casei.W56	64.6102	64.7985	64.6892	63.4826	64.5791	64.7367	63.1135	64.6196	63.1799	64.6485	64.6916	64.9202	64.2252	64.3614	64.7618	64.6679	64.9632	64.8226	63.5621	63.4799	64.5715	63.2906	63.3649	63.3747	64.3244	64.7748	64.4886	63.5477	64.6535	64.7387	64.6689	64.7619	64.9421	64.8168	64.7795	63.353	64.6431	64.7747	64.0131	63.0373	63.6579	63.056	63.0238	62.7929	62.7839	63.116	63.1441	62.8456	63.0095
Lb.casei.Z11	63.9976	64.0866	64.079	62.764	64.0156	64.0752	62.3996	63.9759	62.6069	63.934	64.0159	64.1187	63.5583	63.6269	64.1922	63.973	64.2991	64.1908	62.727	62.7632	63.9464	62.6059	62.7309	62.6085	63.6546	64.1061	63.8663	62.8353	64.0362	64.1512	64.107	64.0821	64.5279	64.0955	64.0923	62.6646	63.8855	64.1751	62.2257	61.4447	62.1572	61.4814	61.4133	61.1489	61.1952	61.4698	61.566	61.2441	61.3538
Lb.casei.Zhang	64.7784	64.7285	64.7711	63.4452	64.7589	64.744	63.2446	64.6496	63.2676	64.7956	64.818	64.8229	64.1961	64.2727	64.8163	64.5842	64.9613	64.8171	63.4339	63.4427	64.6966	63.3604	63.4437	63.2941	64.2433	64.8593	64.5271	63.5114	64.7231	64.7964	64.7916	64.7688	65.1236	64.8251	64.8176	63.3367	64.735	64.8538	63.2674	62.4017	63.19	62.4741	62.449	62.151	62.1457	62.3062	62.5138	62.2164	62.3732
Lb.fermentum.103	64.1345	63.8768	64.0762	62.5631	64.1481	64.0022	61.883	64.0968	62.1543	64.0295	64.1952	64.1739	63.3696	63.3637	64.0068	64.0934	63.9804	63.9366	62.3871	62.3132	64.0259	62.0148	62.0337	62.0554	63.7638	64.0222	64.0278	62.4529	63.916	64.4405	64.0888	64.1	63.7532	64.3584	64.1123	62.209	63.9494	64.0748	62.8989	62.8406	63.0565	62.7468	62.567	62.3776	62.4419	62.707	62.7285	62.4557	62.6195
Lb.fermentum.222	64.1443	63.9419	64.1668	62.435	64.1778	64.0603	62.0435	64.1712	62.0861	64.1087	64.2028	64.3453	63.3438	63.4797	64.2279	64.1922	64.0454	64.1389	62.3593	62.3611	64.027	62.1381	62.2282	62.201	63.8441	64.0314	64.2778	62.5754	64.1079	64.4379	64.1222	64.1586	63.85	64.5376	64.1806	62.3111	64.0234	64.2076	63.2609	62.823	63.202	62.8654	62.8062	62.5727	62.6505	62.8041	62.9529	62.6873	62.7907
Lb.fermentum.279	64.0548	63.7041	64.0026	62.4561	64.0622	63.8938	61.9471	64.0694	62.082	63.9634	64.1294	64.1829	63.4011	63.412	63.9122	63.9748	63.9039	63.8752	62.4393	62.2945	63.9185	62.025	62.0806	62.0579	63.6552	63.815	64.0566	62.4747	63.8249	64.3745	64.058	64.0693	63.7257	64.3859	64.0809	62.2047	63.949	64.017	62.7798	62.6168	62.9995	62.5922	62.4147	62.2046	62.2709	62.3624	62.5715	62.3034	62.4589
Lb.fermentum.311	64.2999	63.8762	64.2806	62.5852	64.3429	64.0447	62.0138	64.2671	62.2332	64.2774	64.4081	64.3997	63.5019	63.5297	64.1831	64.2684	63.9788	63.9742	62.5958	62.4149	64.1853	62.1339	62.1429	62.1628	63.9013	64.0608	64.2577	62.6301	64.0668	64.6295	64.1581	64.1685	63.9185	64.5525	64.1828	62.3966	64.1548	64.2511	63.0072	62.9827	63.1677	62.8991	62.8544	62.4684	62.5422	62.6566	62.8273	62.5857	62.7222
Lb.fermentum.3872	65.7464	65.1976	65.6835	63.7615	65.781	65.4317	63.0906	65.3275	63.2073	65.4579	65.8047	65.8677	64.9435	64.8101	65.5918	65.5524	65.3971	65.3042	63.784	63.5452	65.5344	63.1946	63.2535	63.3994	65.4346	65.4587	65.7578	63.8439	65.4068	66.1903	65.6463	65.6676	65.3996	65.9178	65.6842	63.4398	65.4354	65.5707	63.8013	63.7462	63.9226	63.7131	63.6625	63.2943	63.3668	63.4669	63.7589	63.4894	63.5594
Lb.fermentum.779.LFER	65.1113	64.6717	64.9823	63.2981	65.1184	64.8665	62.7972	65.1155	62.7382	64.8973	65.0077	65.1633	64.2583	64.1095	64.9458	65.0202	64.8807	65.0233	63.0793	63.0703	64.9828	62.9342	62.8825	63.072	64.6903	64.9277	65.0849	63.3412	64.9398	65.3849	65.112	65.1302	64.787	65.3137	65.1158	63.1753	65.0916	64.9935	63.3513	63.2692	63.1564	63.1633	63.0278	62.7979	62.8707	63.0576	63.1506	62.9406	63.0367
Lb.fermentum.90TC-4	65.2447	64.6749	65.0378	63.3452	65.2814	64.7827	62.7247	64.9253	62.9952	64.999	65.1694	65.3795	64.2521	64.3858	65.0262	64.9144	64.8548	64.8092	63.1194	63.157	64.9397	62.7571	62.8427	62.9914	64.7991	64.9285	65.2205	63.4024	64.8643	65.3254	65.0071	65.0118	64.8962	65.445	65.0333	63.1276	64.8529	65.055	63.2919	63.1854	63.4064	63.136	63.0901	62.7883	62.7703	63.0407	63.0213	62.8584	63.024
Lb.fermentum.BFE6620	64.0255	63.9856	64.0284	62.5724	64.106	63.8859	62.0582	63.9021	62.1541	64.0011	64.1599	64.2024	63.2856	63.3227	64.0207	64.0041	63.8611	63.9752	62.4447	62.3594	64.112	62.0058	62.0269	61.9774	63.8729	63.7686	64.1224	62.374	64.0415	64.1546	63.9701	63.978	63.7094	64.222	63.9796	62.1771	63.9722	63.9793	63.2567	63.4785	63.6093	63.2056	63.0827	62.8275	62.8441	62.8852	63.0873	62.8979	62.9301
Lb.fermentum.CECT5716	65.3506	64.9296	65.3692	63.6768	65.4062	65.2043	62.9764	65.2569	63.1806	65.1795	65.5186	65.6473	64.7628	64.5815	65.3471	65.3319	65.1495	65.1259	63.5494	63.3347	65.1689	63.0093	63.0981	63.1834	65.201	65.1235	65.6252	63.6964	65.1114	65.8013	65.3943	65.4141	64.9855	65.5958	65.4163	63.352	65.1454	65.2931	64.441	64.442	64.3375	63.9854	63.8775	63.588	63.6084	63.8579	63.896	63.7113	63.84
Lb.fermentum.CECT9269	64.4106	63.9895	64.305	62.7489	64.4093	64.1329	62.2762	64.3828	62.4002	64.3138	64.4717	64.5373	63.5946	63.6576	64.2064	64.2605	64.1244	64.1222	62.6211	62.4211	64.2458	62.2125	62.231	62.4313	64.0908	64.1854	64.4095	62.6915	64.1583	64.7701	64.3774	64.3963	64.8596	64.6208	64.3954	62.56	64.2515	64.291	62.6132	62.5697	62.9043	62.614	62.5653	62.2027	62.2841	62.3565	62.5708	62.4219	62.4612
Lb.fermentum.CRL1446	64.8402	64.3626	64.7431	63.1485	64.8769	64.5229	62.521	64.6759	62.8368	64.7281	64.7879	64.9431	64.0565	63.8885	64.6138	64.6708	64.5072	64.5211	63.0918	63.1171	64.623	62.5864	62.6104	62.7098	64.4953	64.5967	64.7567	63.1092	64.5371	65.1467	64.7226	64.7418	65.1991	64.9881	64.7413	62.8633	64.5458	64.728	63.5852	63.5326	63.7762	63.492	63.4433	63.0956	63.177	63.2459	63.4601	63.3008	63.3234
Lb.fermentum.DSM20055	64.3464	63.8665	64.1617	62.535	64.3537	64.0408	62.005	64.2788	62.1707	64.1711	64.2672	64.3594	63.487	63.5112	64.1476	64.2471	64.0486	64.168	62.4687	62.3373	64.1835	62.1266	62.2006	62.3318	63.9559	64.0853	64.4968	62.703	64.0853	64.4977	64.2581	64.2985	63.947	64.7546	64.3024	62.4765	64.2195	64.2749	62.8032	62.8728	62.8453	62.7113	62.5769	62.3018	62.3945	62.6109	62.703	62.3481	62.5697
Lb.fermentum.F-6	65.6251	65.1024	65.5288	63.6201	65.6923	65.2963	63.1139	65.3461	63.2449	65.4301	65.6951	65.676	64.7828	64.6362	65.4373	65.4449	65.299	65.2654	63.6174	63.4688	65.3693	63.1835	63.2671	63.2645	65.3532	65.3494	65.6019	63.6489	65.2779	65.9655	65.5714	65.6157	65.0798	65.7786	65.6368	63.3589	65.2079	65.5031	63.6264	63.3495	63.4898	63.265	63.0586	62.7947	62.8657	63.0315	63.2912	62.9109	63.0585
Lb.fermentum.FTDC8312	65.7216	65.1445	65.6405	63.5887	65.7565	65.3678	62.99	65.2999	63.2359	65.3465	65.6679	65.755	64.9293	64.6986	65.5037	65.5136	65.3571	65.2808	63.7981	63.506	65.5621	63.1124	63.1505	63.2409	65.3384	65.4282	65.646	63.642	65.4055	66.1201	65.5155	65.5301	65.6874	65.9259	65.546	63.3247	65.2764	65.5491	63.4846	63.5656	63.6175	63.3618	63.3089	62.9491	63.0185	63.137	63.4134	63.0534	63.2133
Lb.fermentum.IFO3956	65.4952	65.1085	65.5045	63.4974	65.5203	65.3775	62.7901	65.2503	63.1048	65.2641	65.6758	65.7494	64.821	64.6705	65.4991	65.4646	65.3563	65.3223	63.496	63.1472	65.3437	62.907	63.0205	62.9967	65.3808	65.2796	65.681	63.6499	65.2796	66.0461	65.5913	65.6304	65.1719	65.9097	65.6546	63.1611	65.3071	65.4741	63.6849	63.447	63.5954	63.2592	63.076	62.8579	62.9334	63.1435	63.2421	62.9632	63.1075
Lb.fermentum.IMDO130101	65.5069	65.0641	65.4746	63.678	65.5647	65.2271	62.9643	65.1692	63.2206	65.1028	65.5271	65.688	64.6395	64.7489	65.4196	65.3092	65.2389	65.3611	63.5213	63.2029	65.3056	63.0012	63.1049	63.0873	65.2711	65.2774	65.4654	63.6732	65.25	65.9564	65.5325	65.575	65.1159	65.9724	65.5942	63.2033	65.2082	65.5592	63.813	63.4477	63.7472	63.5274	63.3885	63.2372	63.2895	63.4973	63.6506	63.3686	63.4898
Lb.fermentum.L930BB	64.1955	63.7144	64.0551	62.5383	64.2057	63.8886	62.0054	64.0602	62.2235	64.1712	64.3212	64.353	63.4746	63.3243	63.9412	64.068	63.8559	63.9145	62.3558	62.3225	64.0549	61.9547	61.9911	62.0313	63.8286	63.9125	64.1153	62.416	63.9405	64.4742	64.1065	64.1151	63.734	64.4077	64.1399	62.189	64.0192	64.1438	62.5496	62.4813	62.8326	62.5542	62.4281	62.1293	62.1279	62.2224	62.39	62.2537	62.2124
Lb.fermentum.LACFRN-92	64.6739	64.1496	64.6136	62.7701	64.7075	64.3305	62.117	64.4169	62.4461	64.5393	64.76	64.6346	63.8628	63.7143	64.4321	64.5432	64.3506	64.346	62.8173	62.6787	64.4988	62.311	62.3706	62.4928	64.45	64.4149	64.6727	62.8498	64.3796	64.9862	64.726	64.7384	64.3454	65.0154	64.7409	62.5882	64.539	64.5999	62.9762	63.0297	63.0466	62.8764	62.819	62.5285	62.5141	62.6043	62.8517	62.6617	62.8298
Lb.fermentum.LfU21	64.3242	63.9838	64.3233	62.727	64.3364	64.1075	62.1358	64.1155	62.3166	64.4151	64.3673	64.3662	63.5007	63.5478	64.164	64.2484	64.0652	63.9608	62.7645	62.5009	64.195	62.1319	62.1572	62.3216	63.9079	64.0757	64.3057	62.7066	64.1154	64.6241	64.3098	64.3305	64.4186	64.5215	64.3637	62.5374	64.0999	64.2572	63.0398	63.0617	63.1011	62.8855	62.7195	62.4409	62.4914	62.5832	62.8782	62.5216	62.6803
Lb.fermentum.MDIIE-4657	64.3405	63.8555	64.1947	62.5279	64.377	64.0318	62.0751	64.265	62.3022	64.1337	64.248	64.3513	63.4715	63.4629	64.1993	64.2466	64.0541	64.1579	62.4359	62.4864	64.2172	62.1741	62.2469	62.3054	63.969	64.0914	64.4045	62.6375	64.1259	64.514	64.2322	64.2734	63.919	64.7256	64.2775	62.4537	64.1625	64.2685	62.6663	62.4185	62.4867	62.3501	62.2157	61.9339	62.0264	62.2123	62.3365	61.9884	62.2033
Lb.fermentum.MTCC25067	65.4306	65.0447	65.369	63.6678	65.542	65.2639	63.0978	65.2622	63.2792	65.4464	65.5475	65.7223	64.8133	64.6999	65.4534	65.4001	65.2078	65.2472	63.5556	63.4866	65.2662	63.1064	63.1888	63.4238	65.3196	65.2182	65.7027	63.6558	65.1987	65.8815	65.5919	65.6204	65.5813	65.9344	65.6371	63.4818	65.3521	65.3285	64.003	63.8032	63.9983	63.8436	63.7293	63.4178	63.4204	63.6626	63.7264	63.4797	63.6264
Lb.fermentum.NB-22	63.9596	63.5971	64.0065	62.2559	63.9685	63.7867	61.8916	63.8027	62.1838	63.7636	63.9361	63.9238	63.2274	63.137	63.8384	63.8274	63.8043	63.8109	62.3527	62.1672	63.8058	62.01	62.0225	62.0703	63.7406	63.6993	64.0469	62.3912	63.791	64.0696	63.8127	63.8216	63.4201	64.1061	63.833	62.1899	63.8808	63.8607	62.7695	62.6289	62.786	62.5456	62.3662	62.1555	62.2195	62.2916	62.4955	62.2326	62.3829
Lb.fermentum.NCC2970	65.2466	64.8211	65.1967	63.3222	65.282	65.037	62.8097	64.9626	63.0052	64.9573	65.2254	65.2243	64.4227	64.3216	65.066	65.0712	65.0164	64.9456	63.3184	63.1454	64.9703	62.9153	62.9914	63.0011	65.0035	65.008	65.1969	63.3906	64.8853	65.5141	65.2619	65.2643	64.8013	65.4956	65.2582	63.0551	64.8359	65.1951	63.9622	63.8931	63.9594	63.6759	63.5566	63.284	63.2829	63.4558	63.5924	63.396	63.5173
Lb.fermentum.NCDC400	63.3975	62.9376	63.3392	61.9661	63.4369	63.0686	61.8231	63.0605	61.9528	63.1207	63.2764	63.4141	63.2435	63.3016	63.3472	63.1263	63.0673	62.8016	62.2018	62.1051	63.1219	61.6999	61.7953	61.9667	63.3324	63.1837	63.3827	62.4287	63.1198	63.367	63.2295	63.152	63.3072	63.5762	63.1523	61.9778	63.041	63.2236	62.4139	62.786	62.4868	62.3061	62.1983	62.0175	62.0027	62.1802	62.2575	62.0827	62.1262
Lb.fermentum.RI-508	63.1073	62.7131	62.9731	61.8549	63.1455	62.781	61.6681	62.9526	61.5758	62.9676	63.0292	63.1805	62.3914	62.3555	63.0945	62.9625	62.8038	62.7514	61.8119	61.8206	62.9314	61.5543	61.5795	61.8002	62.8894	62.9101	63.1095	61.9159	62.8713	63.0221	62.9961	63.021	62.7281	63.1393	63.032	61.8824	62.6616	62.9101	62.3681	62.8108	62.4209	62.5057	62.3644	62.1755	62.2799	62.0556	62.1429	62.2025	62.2673
Lb.fermentum.S13	64.068	63.742	64.0675	62.4534	64.1242	63.8932	62.102	64.0747	62.3118	64.0772	64.1387	64.398	63.3144	63.4608	64.0517	64.0863	63.8769	63.9189	62.4925	62.4063	63.9467	62.0643	62.145	62.1571	63.843	63.8698	64.2251	62.4956	63.9538	64.4102	64.1447	64.1859	63.8508	64.5674	64.2032	62.2874	64.0636	64.062	63.25	62.9795	63.1455	62.8527	62.7949	62.5509	62.6277	62.684	62.9566	62.6812	62.8166
Lb.fermentum.S6	64.037	63.7096	64.0365	62.4161	64.093	63.8602	62.0836	64.0467	62.2755	64.0555	64.1159	64.3722	63.278	63.424	64.0208	64.0718	63.8457	63.8866	62.4235	62.3693	63.9343	62.0293	62.1129	62.1229	63.8334	63.8387	64.169	62.4647	63.9413	64.374	64.1136	64.1548	63.8035	64.5392	64.1721	62.2532	64.0323	64.0294	63.1904	62.9109	63.161	62.8683	62.8105	62.5668	62.6436	62.6999	62.9724	62.6967	62.8325
Lb.fermentum.SHI-2	64.0523	63.7613	64.0743	62.4949	64.0635	63.8391	62.1114	64.0955	62.2268	64.059	64.1371	64.2214	63.3116	63.5118	64.1032	64.1134	63.8886	63.9715	62.4207	62.2502	63.9499	62.0172	62.0959	62.1051	63.8598	63.9103	64.3021	62.4997	63.9109	64.5041	64.1714	64.2034	63.8556	64.4995	64.2201	62.2321	63.9996	64.08	62.7943	62.4826	62.8365	62.5291	62.4743	62.2404	62.3212	62.4033	62.6482	62.3684	62.5278
Lb.fermentum.SNUV175	65.0692	64.5857	65.0418	63.2651	65.1034	64.8877	62.7016	64.7876	62.8086	64.8909	65.231	65.2932	64.4468	64.259	64.9987	64.9825	64.8459	64.7923	63.0971	62.973	64.8744	62.6049	62.6486	62.7465	64.718	64.8133	65.0803	63.2654	64.839	65.5357	65.1184	65.1482	64.8371	65.386	65.1587	62.8661	64.8207	65.0207	63.9711	63.7439	63.9983	63.5861	63.4752	63.2172	63.2819	63.3428	63.6649	63.3367	63.4589
Lb.fermentum.UMB0187	64.275	63.8087	64.2319	62.4654	64.2886	64.0414	62.0143	64.1517	62.228	64.293	64.5225	64.466	63.6726	63.4694	64.1347	64.1095	64.0263	63.9821	62.4254	62.2435	64.0992	61.9542	61.9668	62.1104	63.9813	64.0323	64.1625	62.4417	64.0131	64.5985	64.3925	64.4087	63.9814	64.3911	64.4079	62.2366	64.0923	64.1929	62.6702	62.6019	62.7858	62.495	62.3718	62.0979	62.1699	62.2182	62.4806	62.2261	62.3302
Lb.fermentum.VRI-003	61.5956	61.3302	61.6207	61.5506	61.6407	61.3365	61.4133	61.4366	61.3383	61.4956	61.5989	61.6265	61.4595	61.5508	61.5481	61.4712	61.4048	61.2326	61.6146	61.5837	61.4442	61.2783	61.2642	61.4264	61.6456	61.4619	61.5963	61.5514	61.4028	61.5822	61.5156	61.5164	62.1125	61.5249	61.5393	61.4117	61.4458	61.4555	61.3067	61.8341	61.3628	61.5324	61.3952	61.3386	61.4225	61.2778	61.5541	61.4646	61.4579
Lb.gasseri.2016	66.1125	65.7581	66.0618	64.2163	66.1675	65.8163	63.7448	65.6697	64.0235	65.7813	65.9579	65.7026	65.2577	65.0134	65.9038	65.9937	65.9167	65.9452	63.9421	64.0141	65.9175	64.0645	64.0264	64.1011	65.6752	66.1095	66.1595	64.373	65.9246	66.0815	65.8768	65.8461	65.5703	65.7953	65.8219	63.9405	65.631	66.0272	66.8034	65.0029	66.1392	65.266	65.1385	64.6139	64.3501	65.0822	65.1174	64.1494	64.8039
Lb.gasseri.202-4	65.0332	64.6059	65.0156	63.313	65.014	64.7481	62.8088	64.69	63.1013	64.6673	64.8014	64.78	64.108	64.0091	64.7675	64.8936	64.8468	64.8642	63.0719	63.1937	64.8774	63.0437	62.9962	63.0322	64.7417	64.9887	65.1804	63.4128	64.7993	65.0734	64.9358	64.934	64.524	64.9228	64.9094	62.943	64.7755	64.9431	63.2233	62.0144	63.172	62.3727	62.2366	61.3746	61.0628	61.8294	61.8459	61.1597	61.5374
Lb.gasseri.240.LCRI	64.9343	64.5327	64.8232	63.0318	64.9585	64.6159	62.6962	64.5025	62.9088	64.6152	64.7596	64.5559	64.0218	63.8294	64.7251	64.8119	64.7154	64.7742	62.8505	62.9612	64.7542	62.9382	62.8971	62.9512	64.5026	64.9008	65.0159	63.2397	64.7587	64.955	64.7382	64.727	64.4707	64.6409	64.7025	62.7889	64.5282	64.8134	63.843	61.9392	63.0712	62.1838	62.0562	61.4587	61.1898	61.9407	61.9777	61.0671	61.6591
Lb.gasseri.249.LKEF	65.1545	64.7512	65.0736	63.3374	65.1318	64.8343	63.0084	64.7516	63.2335	64.928	65.1167	64.8957	64.3704	64.1942	64.9331	64.9888	64.9339	64.9359	63.1478	63.3037	64.8671	63.1382	63.116	63.2865	64.8408	65.0747	65.2792	63.4539	64.8972	65.2335	65.0548	65.0244	64.6755	65.0053	64.9998	63.127	64.817	65.0359	64.8404	62.4579	63.8518	62.9643	62.8368	62.0243	61.7555	62.5063	62.5434	61.8477	62.2247
Lb.gasseri.459.LHEL	65.2022	64.8547	65.0464	63.2978	65.2185	64.8025	62.9099	64.8108	62.8888	64.914	65.038	64.847	64.2792	64.1272	64.8365	64.854	64.9482	65.0647	63.1281	63.1696	65.0807	63.1529	63.2287	63.2257	64.6016	65.1969	65.1771	63.5773	65.0182	65.1863	64.9409	64.9355	64.6867	64.9167	64.985	63.2716	64.9272	65.169	65.749	64.5195	66.2158	65.0426	65.1873	64.0869	63.8716	64.8413	64.8832	63.9573	64.323
Lb.gasseri.497.LGAS	65.609	65.3111	65.5056	63.6349	65.5675	65.2819	63.2951	65.1721	63.3747	65.3919	65.509	65.2331	64.656	64.432	65.2816	65.2901	65.3531	65.3625	63.5689	63.7218	65.4043	63.3657	63.4573	63.5087	65.2241	65.5021	65.6159	63.5857	65.3956	65.5155	65.5393	65.4647	65.0629	65.2822	65.4537	63.6035	65.4218	65.5582	66.9979	64.9928	67.4864	65.6238	65.7953	64.6892	64.5529	65.2699	65.3755	64.721	65.0571
Lb.gasseri.505	64.522	64.3739	64.5486	62.8394	64.4945	64.4051	62.6203	64.3215	62.5174	64.4341	64.7218	64.2611	63.9546	63.7016	64.4924	64.3911	64.457	64.4656	62.8407	62.7416	64.4019	62.5416	62.6558	62.658	64.2824	64.5071	64.7539	62.8784	64.4767	64.7837	64.587	64.4781	64.237	64.4978	64.4721	62.6778	64.5659	64.7207	63.3015	61.9636	63.3602	61.9284	62.1281	60.9406	60.6218	61.3952	61.6402	60.9771	61.3331
Lb.gasseri.770.LJOH	64.8146	64.4144	64.7026	62.9536	64.7923	64.4964	62.529	64.3644	62.8262	64.5528	64.7098	64.4244	63.9112	63.7958	64.6048	64.6682	64.5954	64.6405	62.7416	62.821	64.6283	62.7836	62.7422	62.7772	64.4004	64.7357	64.8643	63.1122	64.6099	64.7932	64.6244	64.6129	64.2893	64.4927	64.588	62.6457	64.4408	64.696	62.9969	61.2329	62.3934	61.5059	61.3784	60.725	60.4562	61.207	61.2441	60.3892	60.9254
Lb.gasseri.987.LJOH	65.1362	64.9879	65.1229	63.2412	65.0658	64.943	62.8347	64.8018	63.0292	64.8716	65.0675	64.7745	64.4167	64.2405	65.1207	64.9434	65.0498	65.1354	63.2132	63.1003	64.9492	63.2404	63.2953	63.1795	64.7903	65.1066	65.2851	63.3683	65.0559	65.138	64.9508	64.8501	64.6098	64.8389	64.8553	63.2457	64.9825	65.1979	65.0183	62.7638	64.8944	63.1944	63.3988	62.205	62.0663	62.6343	62.9103	62.2354	62.5643
Lb.gasseri.AL3	65.1144	64.8182	65.1227	63.1744	65.0748	64.8706	62.8464	64.5421	62.946	64.8308	65.1638	64.8636	64.3141	64.0038	64.9917	64.8324	64.9399	64.9127	63.1593	63.1348	64.8934	62.8905	62.9766	63.0115	64.6919	65.0714	65.3152	63.1816	64.8652	64.9991	64.9104	64.7846	64.5927	64.8934	64.7755	63.1319	64.8814	65.1155	64.5757	62.8438	64.8556	63.166	63.37	62.1725	62.0284	62.6321	62.875	62.2105	62.5652
Lb.gasseri.AL5	65.0371	64.7538	64.9804	63.2104	64.9645	64.7598	62.8491	64.6588	62.9925	64.6869	64.9583	64.8489	64.3264	64.1154	64.9765	64.732	64.8668	64.9282	63.7109	63.0397	64.8074	62.9504	63.0199	62.9812	64.6237	64.9535	65.1887	63.2505	64.8034	65.099	64.9019	64.8021	64.5326	64.8931	64.8083	63.0302	64.843	65.0846	63.9867	62.1962	64.3942	62.699	62.9026	61.7087	61.5696	62.1402	62.4116	61.7392	62.0681
Lb.gasseri.ATCC33323	66.055	65.7072	65.9758	64.0742	66.0786	65.7382	63.6543	65.6168	63.8804	65.6927	65.8416	65.7519	65.3028	64.9956	65.8519	65.9642	65.8367	65.8672	63.9254	64.0247	65.8564	63.9914	63.9147	63.9422	65.6582	66.0214	66.1311	64.3629	65.8446	66.0822	65.8383	65.8079	65.6297	65.7804	65.8107	63.7811	65.7557	65.9379	66.4712	64.5592	65.7117	64.8295	64.6977	63.8858	63.6163	64.3669	64.4075	63.7088	64.0855
Lb.gasseri.CECT5714	64.8362	64.5112	64.8055	63.0027	64.793	64.5734	62.7152	64.489	62.8022	64.6103	64.7696	64.4999	63.9975	63.8773	64.6985	64.7487	64.6721	64.7307	62.8036	62.9299	64.6819	62.8277	62.8031	62.925	64.568	64.8126	65.0419	63.1616	64.6633	64.8342	64.7291	64.7179	64.3893	64.5938	64.6942	62.812	64.5886	64.7422	63.8099	62.0499	63.1003	62.2896	62.1621	61.37	61.0404	61.7899	61.8687	61.2054	61.5532
Lb.gasseri.DSM14869	66.0068	65.5246	65.8592	63.9928	66.0371	65.5473	63.4523	65.6189	63.7085	65.5572	65.7415	65.4584	64.9599	64.9108	65.8403	65.6952	65.5935	65.6214	63.7521	63.6732	65.7809	63.7619	63.7743	63.8997	65.5199	65.8417	66.0469	64.24	65.7049	65.9336	65.6958	65.6987	65.3407	65.7516	65.6736	63.7607	65.6828	65.9025	65.7539	64.818	65.7909	64.2753	64.4238	63.6043	63.3685	64.2873	64.3351	63.2482	63.8103
Lb.gasseri.JCM1131	64.7916	64.2599	64.7992	62.7761	64.8482	64.4942	62.4297	64.2722	62.548	64.3883	64.621	64.4538	64.02	63.7047	64.5785	64.5365	64.5451	64.3475	62.6152	62.7078	64.4702	62.628	62.6037	62.6501	64.3958	64.7105	64.8669	63.1221	64.4707	64.4743	64.5178	64.4889	64.1606	64.2431	64.4925	62.5257	64.3305	64.71	62.9809	62.0839	62.779	61.3152	61.1615	60.8963	60.7156	62.0233	62.0665	60.5002	61.2806
Lb.gasseri.JV-V03	64.9307	64.7404	64.8849	63.134	64.8929	64.6768	62.9407	64.5903	62.952	64.8675	64.992	64.6883	64.3114	64.0147	64.9176	64.7793	64.7209	64.7114	63.1514	63.2554	64.7337	62.9921	63.0229	63.0164	64.5457	64.8764	65.0047	63.2205	64.7553	64.9802	64.8869	64.7951	64.4583	64.806	64.7839	63.0777	64.9345	65.0326	65.5525	62.4016	64.8256	63.1521	63.3626	62.1693	62.0282	62.6235	62.852	62.2043	62.56
Lb.gasseri.K7	64.9377	64.8031	64.9648	63.2933	64.9108	64.8228	62.9561	64.7778	63.0047	64.8612	65.0766	64.7671	64.3696	64.1542	64.939	64.7951	64.8739	64.8883	63.1882	63.0141	64.826	62.9411	63.0555	63.0748	64.7671	64.9241	65.114	63.2705	64.8838	65.2603	64.9772	64.8679	64.6885	64.9153	64.8586	63.0955	65.0163	65.1821	65.3704	63.9397	65.6121	64.1804	64.38	63.1925	62.8738	63.7114	63.9493	63.229	63.6264
Lb.gasseri.PSS7772D	64.949	64.5392	64.8379	62.9511	64.8991	64.6267	62.5174	64.4448	62.8505	64.4795	64.6573	64.4723	63.8706	63.7295	64.7248	64.7921	64.7275	64.7394	62.8639	62.8128	64.713	62.8823	62.8269	62.8469	64.5603	64.8683	64.9604	63.1681	64.7369	64.8519	64.6899	64.7101	64.2779	64.6477	64.6861	62.7391	64.4781	64.8464	63.6599	61.6679	62.801	61.9461	61.8154	61.1719	60.9043	61.5696	61.6254	60.8208	61.3446
Lb.gasseri.SJ-9E-US	65.0075	64.666	64.9035	63.1121	65.0313	64.6957	62.6857	64.5642	62.8883	64.7252	64.8978	64.5789	64.0948	64.0064	64.806	64.8919	64.7953	64.8154	62.8338	62.8932	64.8923	62.8735	62.869	62.9251	64.599	64.974	65.0189	63.2862	64.8739	65.0248	64.8891	64.8775	64.5326	64.7385	64.8809	62.7621	64.6932	64.955	62.6913	61.0029	62.0781	61.1906	61.0631	60.2506	59.9817	60.7326	60.7697	60.0739	60.451
Lb.gasseri.SV-16A-US	64.7717	64.3729	64.6609	62.8761	64.7964	64.4522	62.495	64.3653	62.8054	64.4162	64.6027	64.399	63.8296	63.6998	64.5527	64.606	64.5522	64.5923	62.6918	62.7846	64.5751	62.7584	62.7311	62.7599	64.3553	64.7398	64.8694	63.0822	64.5536	64.7581	64.5478	64.5658	64.2571	64.4289	64.5688	62.6201	64.4023	64.6779	63.5982	61.8491	62.8214	61.9435	61.816	61.302	61.0325	61.7795	61.82	60.827	61.5017
Lb.gasseri.UMB0045	64.7634	64.4792	64.753	63.0084	64.7165	64.476	62.4392	64.3425	62.7685	64.3082	64.4785	64.2161	63.7277	63.487	64.572	64.654	64.6115	64.5925	62.7879	62.8597	64.6245	62.8115	62.759	62.765	64.3862	64.7093	64.79	63.0877	64.6045	64.5063	64.3937	64.4113	63.9969	64.269	64.3895	62.6593	64.3201	64.6423	64.3206	63.036	64.0402	62.6867	62.5383	62.0174	61.8267	62.6368	63.2373	61.8697	62.2771
Lb.gasseri.UMB0045b	64.7902	64.5061	64.7481	63.0035	64.7436	64.5028	62.5111	64.3966	62.8532	64.3576	64.5366	64.3025	63.884	63.5257	64.6344	64.6612	64.6383	64.6318	62.9274	62.9132	64.6734	62.8788	62.8255	62.8343	64.4311	64.7361	64.8927	63.178	64.6104	64.6724	64.4936	64.5116	64.1551	64.3836	64.4894	62.7287	64.3419	64.6691	65.1769	63.1368	64.1751	62.8216	62.6733	62.5164	62.3257	63.1359	63.7363	62.0047	62.7761
Lb.gasseri.UMB0056	64.5874	64.4374	64.6734	62.888	64.5543	64.4397	62.5823	64.3109	62.7042	64.6036	64.7734	64.4178	63.8878	63.7052	64.5375	64.4538	64.4903	64.5339	62.8348	62.8294	64.5302	62.6395	62.7151	62.7035	64.3483	64.5531	64.9097	62.8782	64.5187	64.681	64.5484	64.4228	64.2746	64.447	64.413	62.8072	64.5629	64.7007	64.1671	62.2533	64.1735	62.4846	62.6884	61.4953	61.3511	61.9571	62.201	61.5333	61.8866
Lb.gasseri.UMB0099	64.7834	64.533	64.8095	62.9473	64.7181	64.5145	62.6861	64.3848	62.8223	64.6641	64.8843	64.4717	64.1059	63.8002	64.6668	64.5588	64.5605	64.6194	62.9731	62.9115	64.6307	62.7363	62.8485	62.7962	64.4582	64.6374	64.8449	62.9523	64.5855	64.7935	64.643	64.5519	64.3189	64.5773	64.5122	62.9117	64.6671	64.8434	64.2239	62.3502	64.1514	62.4413	62.6457	61.4601	61.31	61.9111	62.154	61.4951	61.8514
Lb.gasseri.UMB0670	64.8852	64.5	64.774	62.9308	64.8347	64.5635	62.5743	64.4689	62.8929	64.5536	64.7195	64.5204	63.9066	63.8229	64.6678	64.7334	64.6627	64.6389	62.7903	62.8921	64.6428	62.8015	62.7403	62.8788	64.5629	64.8052	64.9772	63.1383	64.6468	64.9158	64.6937	64.692	64.3541	64.6602	64.6675	62.7827	64.4364	64.7614	63.5097	62.1067	62.7747	61.9275	61.8003	60.9894	60.7196	61.4277	61.4625	60.8032	61.1596
Lb.helveticus.AJT	64.5752	64.399	64.3079	62.9237	64.5489	64.2171	62.3563	64.3615	62.6756	64.3265	64.5552	64.4209	63.7224	63.7609	64.322	64.5402	64.3297	64.3313	62.7592	62.9576	64.5735	62.6803	62.7834	62.7278	64.2043	64.5101	64.409	62.8432	64.5681	64.3635	64.1791	64.1588	64.1711	64.5233	64.1597	62.7225	64.2431	64.5282	61.9089	60.4073	63.3857	61.1448	61.305	60.8291	60.2153	60.7799	61.2722	60.9769	61.3441
Lb.helveticus.CAUH18	65.3039	65.2053	65.1368	63.5055	65.3004	65.1198	63.1377	64.9871	63.3502	64.9592	65.2754	65.3777	64.6986	64.4279	65.3338	65.3571	65.2073	65.1217	63.5426	63.4049	65.3323	63.3317	63.4862	63.4123	65.0185	65.2257	65.3035	63.4912	65.3093	65.1145	65.1698	65.1565	65.0727	65.307	65.1748	63.4229	64.8474	65.2573	65.0894	63.7897	66.6787	64.2382	64.3736	64.0242	63.6157	64.0593	64.3495	64.0548	64.3845
Lb.helveticus.CIRM-BIA953	65.4828	65.5449	65.3663	64.1399	65.4825	65.4029	63.5698	65.3321	63.6067	65.416	65.6878	65.6473	64.9388	64.8417	65.5721	65.6973	65.4474	65.4615	63.9168	63.9645	65.6974	63.7915	63.9717	63.807	65.3902	65.4414	65.6833	63.9062	65.5868	65.4662	65.4007	65.3327	65.5065	65.4967	65.3511	63.8412	65.3274	65.5565	65.3389	64.1069	67.1209	64.8524	64.9977	64.6582	64.216	64.5773	64.9496	64.6726	65.0092
Lb.helveticus.CNRZ32	65.2104	65.0435	65.0584	63.3352	65.19	64.9905	62.9971	64.7555	63.1592	64.9611	65.2163	65.1545	64.5068	64.3439	65.062	65.1971	65.1017	65.0053	63.3297	63.2856	65.1285	63.2866	63.3496	63.252	64.8155	65.1578	65.0864	63.4668	65.0828	64.9406	64.9079	64.8985	64.8087	65.0856	64.8993	63.245	64.6546	65.1593	64.4811	63.0852	65.6644	63.9279	64.0827	63.4672	62.8876	63.3289	63.9062	63.6112	63.9522
Lb.helveticus.D75	65.5467	65.2272	65.2981	63.4805	65.5412	65.2419	63.0791	65.2156	63.2182	65.0831	65.4552	65.3353	64.6293	64.6294	65.3194	65.4782	65.3423	65.3094	63.5253	63.1177	65.4376	63.4198	63.4765	63.4006	65.0205	65.4724	65.2222	63.6521	65.4448	65.2639	65.1228	65.1088	65.0034	65.3475	65.1325	63.4029	64.9574	65.4611	64.4522	63.3869	66.1053	63.8208	63.9866	63.3659	62.8055	63.3513	63.7849	63.5009	63.8509
Lb.helveticus.D76	65.2871	64.9723	65.0442	63.3952	65.287	64.9882	63.0722	64.9468	63.1961	65.1503	65.4196	65.1588	64.4351	64.3865	65.1079	65.2256	65.0884	65.0289	63.4638	63.4421	65.2169	63.2614	63.3178	63.3084	64.8669	65.2186	65.148	63.4966	65.1908	65.0742	64.9711	64.9568	64.8986	65.2424	64.9808	63.3113	64.7359	65.206	65.2078	63.8712	66.5517	64.2691	64.435	63.8142	63.2538	63.6504	64.2332	63.9492	64.2992
Lb.helveticus.DPC4571	65.18	64.8607	64.9747	63.0956	65.1267	64.9052	62.7169	64.8506	62.8368	64.7342	65.1841	65.1192	64.3722	64.2988	64.9788	65.1515	65.0079	64.9406	63.1928	63.174	65.1205	62.9663	63.0351	63.0083	64.7922	65.1149	64.9666	63.3907	65.1021	64.9098	64.8627	64.8169	64.7827	65.0579	64.8186	63.0199	64.5255	65.1394	64.3075	62.9241	65.3061	63.2324	63.3768	62.7959	62.2815	62.8498	63.1999	62.9184	63.248
Lb.helveticus.FAM22155	65.2726	65.0361	65.037	63.4225	65.2463	64.9986	63.1059	64.9762	63.1734	64.9928	65.3736	65.3134	64.4699	64.4144	65.0701	65.1888	65.149	65.0817	63.4367	63.633	65.1816	63.2938	63.3601	63.4952	64.9809	65.2542	65.1672	63.5602	65.1638	65.0437	64.9469	64.9331	64.8928	65.2395	64.934	63.4519	64.6839	65.2522	64.9627	63.3419	65.8614	63.9341	64.0768	63.4891	62.9572	63.5506	63.9064	63.6097	63.936
Lb.helveticus.FAM8105	65.235	64.926	65.0294	63.1834	65.179	64.9798	62.8143	64.9265	62.9145	64.8487	65.2754	65.159	64.3834	64.2773	65.0392	65.1308	65.066	64.9507	63.1649	63.0823	65.0704	62.9295	63.0249	63.0056	64.8646	65.1661	65.0911	63.3841	65.0634	65.0332	64.9748	64.9445	64.86	65.1083	64.9451	62.9892	64.5679	65.1683	64.2315	63.0541	66.0124	63.887	64.0492	63.4389	62.8705	63.4285	63.8588	63.5696	63.9206
Lb.helveticus.FAM8627	65.1724	64.9107	65.0102	63.2762	65.1231	64.8609	62.9434	64.6924	63.0726	64.814	65.1875	65.1711	64.3695	64.3184	64.9909	65.113	64.9921	64.9265	63.3394	63.3213	65.0959	63.0857	63.1749	63.1825	64.8853	65.1033	64.9887	63.4135	65.0255	64.9799	64.9833	64.9644	64.8314	65.2055	64.964	63.2085	64.6184	65.0963	64.4762	62.6553	65.569	63.4699	63.6145	63.0204	62.4907	63.0718	63.4407	63.1538	63.4754
Lb.helveticus.H10	65.154	64.9408	64.9926	63.3844	65.197	64.9168	62.9442	64.8398	63.0369	64.8878	65.1859	65.0903	64.4411	64.3204	65.1256	65.2128	65.0267	64.9121	63.3819	63.5083	65.1569	63.0854	63.2136	63.2503	64.8625	65.0207	65.0917	63.2917	65.1748	64.9247	64.9597	64.9431	64.8737	65.0354	64.9557	63.2613	64.5934	65.1004	64.6573	62.854	65.8278	63.2734	63.4035	63.1895	62.7613	63.1728	63.4838	63.213	63.538
Lb.helveticus.H9	65.4512	65.2724	65.2575	63.5369	65.4304	65.1992	63.1933	64.9908	63.2089	65.0135	65.4624	65.4401	64.7064	64.6594	65.2788	65.3705	65.2881	65.3172	63.5749	63.3944	65.3392	63.3323	63.439	63.3698	65.034	65.4322	65.3429	63.7121	65.2998	65.2144	65.1869	65.1666	65.0714	65.3286	65.1804	63.3996	64.8924	65.304	64.4057	63.1298	65.5595	63.3549	63.4958	62.9164	62.3799	62.9579	63.3266	63.0408	63.3671
Lb.helveticus.KLDS1.8701	65.4045	65.2218	65.218	63.3365	65.3536	65.1275	63.0398	64.9379	63.1391	65.0504	65.3957	65.2519	64.5775	64.5367	65.238	65.3508	65.2588	65.1892	63.4563	63.4199	65.3118	63.3175	63.4074	63.3693	65.0459	65.3409	65.1979	63.7449	65.3167	65.0974	65.1343	65.1024	64.997	65.39	65.1019	63.3629	64.7918	65.3459	64.4478	63.2288	66.4531	64.0667	64.212	63.6279	63.0911	63.5339	64.0406	63.7567	64.0789
Lb.helveticus.LMGS-29187	64.278	64.1259	64.148	62.5049	64.2615	63.9746	62.2808	64.0046	62.3711	64.0783	64.3226	64.2346	63.4202	63.5225	64.1447	64.1858	64.0785	64.1137	62.6015	62.7066	64.2776	62.3307	62.4556	62.3176	63.846	64.1965	64.094	62.6902	64.2755	63.9613	64.0514	64.0291	63.9495	64.2199	64.0048	62.2931	63.9062	64.2043	62.6786	61.0789	64.177	61.6518	61.7928	61.327	60.7548	61.3452	61.7539	61.4554	61.8074
Lb.helveticus.MB2-1	65.1615	64.9011	64.9969	63.288	65.1109	64.8869	62.9247	64.7242	62.9689	64.8677	65.2447	65.1806	64.283	64.2997	64.9372	65.0839	64.9711	64.9234	63.2344	63.3785	65.0633	63.0788	63.1898	63.0409	64.73	65.1206	64.9617	63.3614	65.024	64.8239	64.9148	64.8788	64.7216	65.0294	64.879	63.1059	64.6086	65.0447	64.306	63.2904	65.926	63.6499	63.8076	63.1653	62.6043	63.1501	63.5943	63.301	63.646
Lb.helveticus.R0052	65.2676	65.0493	65.0723	63.4954	65.2384	65.0891	62.8618	64.8226	63.0001	64.768	65.1587	65.2085	64.4377	64.4104	65.0966	65.2878	65.1356	65.0812	63.3981	63.3268	65.2949	63.1769	63.2775	63.2452	64.713	65.2014	65.1835	63.4331	65.2537	65.0416	64.9011	64.8466	64.8738	65.1211	64.8671	63.2527	64.7418	65.2384	65.6017	63.5012	66.6406	64.3391	64.4574	64.2145	63.8164	64.1796	64.5445	64.1099	64.5452
Lb.paracasei.275.LPAR	64.3538	64.4784	64.3847	63.1179	64.3422	64.3576	62.8375	64.2953	62.8798	64.4231	64.4555	64.516	63.9553	64.0383	64.4346	64.3206	64.5798	64.5399	63.1351	63.1924	64.352	63.082	63.1718	63.1418	64.0221	64.4679	64.2643	63.1731	64.4288	64.5313	64.4857	64.4973	64.8851	64.4278	64.5301	63.1993	64.2627	64.546	63.1513	62.4062	63.0863	62.3265	62.2978	62.0528	62.1001	62.3067	62.4171	62.1621	62.2698
Lb.paracasei.525.LPAR	64.516	64.5768	64.509	63.2637	64.5267	64.4993	62.9079	64.4734	63.0467	64.3484	64.4272	64.6022	64.0319	64.2256	64.5515	64.5262	64.6904	64.6277	63.3759	63.4545	64.4704	63.1545	63.2571	63.1953	64.0992	64.6259	64.2706	63.2925	64.5067	64.6167	64.5259	64.5062	64.9576	64.5888	64.5181	63.2306	64.4225	64.658	63.2936	62.4977	63.1448	62.4418	62.4139	62.19	62.27	62.5087	62.5241	62.2596	62.417
Lb.paracasei.8700.2	65.0667	65.1052	65.0829	63.7984	65.0212	65.0904	63.4218	65.008	63.5385	64.9839	65.0521	65.2735	64.6719	64.6912	65.1649	64.9386	65.2656	65.1662	63.8356	63.8171	64.9395	63.6265	63.6954	63.6352	64.6442	65.1807	64.7826	63.8699	65.0334	65.1532	65.1885	65.1659	65.3847	65.1948	65.1757	63.6749	65.0407	65.1968	63.6683	62.9105	63.5724	62.8935	62.8697	62.6106	62.6098	62.9151	62.9832	62.6254	62.836
Lb.paracasei.ATCC334	64.8548	64.9969	64.9119	63.6015	64.8482	64.8692	63.2422	64.8766	63.3256	64.8212	64.9049	65.0409	64.3236	64.4719	64.9447	64.8819	65.0233	64.9785	63.6238	63.6493	64.7809	63.4774	63.5412	63.4717	64.4898	64.9678	64.5493	63.8087	64.8638	65.0252	64.9485	64.9599	65.2545	64.9596	64.9768	63.5203	64.8011	65.0431	64.2232	62.9564	63.5213	62.8757	62.8494	62.563	62.4896	62.856	62.918	62.6129	62.7815
Lb.paracasei.B2	64.0226	63.936	63.9681	62.6427	63.9785	63.9611	62.3481	63.8175	62.482	63.7935	63.9796	63.9548	63.4047	63.5231	64.0636	63.9141	64.1637	63.917	62.6563	62.5812	63.8458	62.5901	62.6796	62.5119	63.5043	64.064	63.6712	62.7905	63.8877	63.894	63.8221	63.7972	64.1238	63.8533	63.8626	62.5444	63.6254	64.1031	62.1258	61.4513	62.2094	61.5739	61.5549	61.2392	61.2427	61.388	61.5962	61.303	61.4487
Lb.paracasei.B3	63.9937	64.0254	63.9442	62.7678	63.9505	63.9371	62.3969	63.957	62.5328	63.8404	64.0076	63.9822	63.4102	63.6545	64.0409	63.9658	64.1795	64.0665	62.8099	62.7184	63.9031	62.5732	62.7111	62.5439	63.5457	64.0851	63.7392	62.8492	63.978	63.958	63.9094	63.8844	64.1782	63.9791	63.9506	62.6413	63.7686	64.0783	61.9351	61.2436	61.9761	61.3419	61.3228	61.0058	61.0091	61.1546	61.3639	61.0691	61.2153
Lb.paracasei.CAUH35	64.6147	64.7069	64.6945	63.2409	64.6153	64.7103	63.0646	64.572	63.1448	64.5685	64.6591	64.7091	64.1992	64.1637	64.7959	64.5246	64.8706	64.8523	63.3652	63.3111	64.5663	63.186	63.3342	63.2035	64.3436	64.7048	64.4311	63.4348	64.6395	64.737	64.6576	64.6789	65.3977	64.7625	64.7066	63.2581	64.5315	64.7567	63.6604	62.68	63.5917	62.8928	62.8234	62.6252	62.5414	62.9088	62.9834	62.6877	62.8446
Lb.paracasei.CCCB1205	63.7141	63.8069	63.7074	62.5189	63.7286	63.7365	62.2027	63.7362	62.2965	63.6453	63.7106	63.7698	63.1632	63.306	63.7381	63.7597	63.9315	63.7925	62.5641	62.3598	63.6818	62.3723	62.4257	62.3008	63.3372	63.7999	63.5028	62.5827	63.7667	63.7735	63.7144	63.6926	64.2282	63.7036	63.7229	62.379	63.5818	63.8262	62.2508	61.1383	61.9806	61.2002	61.1735	60.9404	60.8701	61.2398	61.291	61.0475	61.1656
Lb.paracasei.COM0101	63.8333	63.9507	63.8722	62.736	63.7825	63.8526	62.3287	63.8227	62.4139	63.8176	63.9322	64.0035	63.3516	63.4866	63.8889	63.7828	64.1178	64.002	62.6432	62.7287	63.776	62.4763	62.6003	62.5815	63.4963	63.9744	63.6604	62.761	63.832	63.993	63.8309	63.9192	64.1962	63.9665	63.9356	62.5841	63.7214	63.9264	63.4212	62.64	63.04	62.3135	62.2852	62.4468	62.4821	62.6439	62.6309	62.5795	62.4992
Lb.paracasei.DPC2071	64.0723	64.0943	64.0476	62.8108	64.0761	64.019	62.4909	64.0427	62.6572	64.0403	64.0263	64.0781	63.5377	63.677	64.1457	63.9371	64.2398	64.1406	62.8851	62.7732	63.9243	62.6877	62.7591	62.6637	63.7496	64.1611	63.8927	62.8838	63.9372	64.1514	64.1123	64.1071	64.3764	64.1293	64.1582	62.7352	64.0726	64.259	63.0716	62.0597	62.7823	62.0319	61.9509	61.7245	61.7737	62.0384	62.1302	61.8227	61.9166
Lb.paracasei.DPC4206	63.7973	63.8994	63.8174	62.6736	63.8092	63.8133	62.2784	63.8161	62.4782	63.7705	63.8366	63.9091	63.324	63.4481	63.8161	63.8131	64.0275	63.9279	62.669	62.6072	63.7235	62.487	62.571	62.4949	63.4693	63.9254	63.5651	62.7175	63.7793	63.9366	63.8746	63.8137	64.3529	63.8697	63.8386	62.5306	63.7514	63.9608	62.1351	61.2883	61.9082	61.222	61.1997	60.9793	60.9453	61.2604	61.3058	61.0564	61.204
Lb.paracasei.DPC4536	64.0728	64.2126	64.093	62.9303	64.0847	64.1055	62.4893	64.0701	62.6691	63.9555	64.0459	64.1457	63.4783	63.6959	64.1012	64.0513	64.3216	64.2212	62.8329	62.7999	63.9974	62.7718	62.8573	62.6801	63.72	64.2002	63.8003	62.8865	64.0528	64.1568	64.1496	64.0857	64.5535	64.143	64.1109	62.7125	64.0116	64.2364	62.4978	61.6587	62.2272	61.5331	61.5108	61.2904	61.2932	61.6155	61.6156	61.3675	61.5151
Lb.paracasei.DSM20207	63.8089	63.9569	63.8296	62.6134	63.7728	63.8637	62.1698	63.8192	62.3688	63.7032	63.8181	63.8214	63.2994	63.4966	63.8636	63.8245	64.0777	64.0147	62.6044	62.6235	63.8345	62.5243	62.6374	62.4524	63.4403	63.9102	63.5999	62.7262	63.8981	63.9908	63.8531	63.8633	64.2213	63.9565	63.8582	62.489	63.7328	64.0258	62.1702	61.5699	62.1982	61.5413	61.5092	61.1985	61.2199	61.5172	61.6322	61.3	61.4131
Lb.paracasei.DSM5622	63.9255	63.9818	63.9853	62.5711	63.9342	63.9581	62.2719	63.8544	62.4588	63.9286	63.9195	64.0361	63.406	63.5222	63.995	63.8993	64.1206	63.9683	62.6091	62.6474	63.8513	62.493	62.57	62.515	63.5923	64.0325	63.6863	62.7072	63.9583	64.0399	63.9835	63.9954	64.334	64.02	64.0383	62.5723	63.8432	64.0918	62.3256	61.4498	62.437	61.6317	61.5532	61.3021	61.2686	61.6531	61.6684	61.4183	61.5238
Lb.paracasei.DUP13076	63.9579	64.0971	64.0132	62.7903	63.927	64.052	62.3767	63.9128	62.497	63.8638	63.9788	64.0235	63.4799	63.5665	64.074	63.9997	64.2786	64.1278	62.75	62.781	63.9017	62.6128	62.6943	62.6096	63.5389	64.1096	63.7171	62.8166	63.9689	64.084	63.9612	64.0481	64.3329	64.0605	64.0647	62.6093	63.9014	64.0825	62.5239	61.6365	62.314	61.6654	61.6329	61.4035	61.3121	61.7724	61.7478	61.5009	61.6152
Lb.paracasei.DmW.181	63.2654	63.3207	63.4145	62.4779	63.2509	63.3584	62.3519	63.4243	62.5119	63.1454	63.2934	63.2192	62.9859	63.1311	63.4142	63.1602	63.5633	63.4621	62.4844	62.569	63.2426	62.4135	62.4936	62.4321	63.0427	63.3529	63.1203	62.4995	63.2538	63.1763	63.2487	63.2055	63.5841	63.233	63.2325	62.4291	63.2777	63.3019	62.1684	61.6022	61.9392	61.5704	61.5462	61.1985	61.2328	61.2936	61.4941	61.2956	61.4888
Lb.paracasei.FAM18149	64.62	64.6795	64.736	63.3447	64.6386	64.714	63.0578	64.6254	63.1778	64.7263	64.7636	64.9085	64.2999	64.347	64.8169	64.5233	64.8925	64.8219	63.3775	63.3621	64.5613	63.1907	63.2892	63.2413	64.3705	64.7129	64.488	63.4666	64.627	64.8118	64.7895	64.8099	65.2148	64.8616	64.8374	63.2922	64.6156	64.803	63.7787	63.02	63.6498	63.0636	62.9908	62.718	62.71	62.9875	63.1588	62.769	62.9343
Lb.paracasei.HD1.7	64.6318	64.7509	64.6902	63.5107	64.6414	64.6672	63.1351	64.5984	63.1674	64.597	64.6355	64.8522	64.2097	64.2178	64.6855	64.5844	64.8698	64.81	63.5167	63.5394	64.5479	63.3091	63.4085	63.2569	64.257	64.8234	64.4813	63.4932	64.6099	64.7572	64.727	64.7496	65.1461	64.7329	64.7619	63.3399	64.6557	64.8182	63.9371	62.7622	63.7889	62.8749	62.8089	62.5496	62.4827	62.803	62.9188	62.6092	62.7739
Lb.paracasei.IIA	64.585	64.6873	64.5529	63.3197	64.5743	64.5789	62.945	64.5614	63.1741	64.5212	64.6299	64.7963	64.0971	64.1418	64.6513	64.6185	64.7478	64.6754	63.3316	63.3058	64.4638	63.1928	63.2634	63.1149	64.2426	64.6638	64.3652	63.4302	64.5496	64.6881	64.6269	64.5796	64.9954	64.7144	64.6054	63.1784	64.5428	64.7337	63.5542	62.48	63.3178	62.5403	62.5103	62.273	62.2222	62.5696	62.6414	62.3361	62.51
Lb.paracasei.JCM8130	64.7609	64.833	64.8071	63.4904	64.77	64.7509	63.1792	64.6915	63.1782	64.7763	64.829	64.8768	64.253	64.2708	64.8286	64.6711	64.9138	64.8176	63.4747	63.4784	64.6427	63.3253	63.3877	63.3626	64.4242	64.8845	64.5282	63.5783	64.7506	64.896	64.8111	64.8234	65.2194	64.8857	64.833	63.4409	64.6816	64.9252	63.9524	63.0078	64.0151	63.1889	63.1086	62.8946	62.8139	63.1983	63.2698	62.9217	63.1216
Lb.paracasei.KL1	64.6195	64.7226	64.6782	63.3479	64.6298	64.6875	63.0153	64.5756	63.1117	64.6336	64.6841	64.7836	64.2105	64.2395	64.7101	64.5578	64.8565	64.7016	63.3893	63.3264	64.5314	63.2256	63.2875	63.2127	64.2403	64.7349	64.3927	63.3751	64.5997	64.7379	64.7122	64.7453	65.1705	64.7192	64.7718	63.268	64.5657	64.8385	63.8057	62.8785	63.8681	63.129	63.102	62.805	62.7278	63.1035	63.1583	62.9031	63.0171
Lb.paracasei.L9	64.6252	64.7274	64.6007	63.4215	64.6396	64.6233	63.1281	64.6232	63.1723	64.5254	64.646	64.8252	64.1307	64.3209	64.6334	64.6308	64.819	64.7348	63.4355	63.44	64.5423	63.25	63.3126	63.253	64.2811	64.7506	64.4105	63.4299	64.6351	64.7697	64.7383	64.726	65.1357	64.7107	64.7457	63.3381	64.6296	64.7662	63.947	63.1211	63.8782	62.8994	62.8734	62.6386	62.6413	62.8858	62.9962	62.6994	62.8704
Lb.paracasei.L9D	63.8123	63.8822	63.7948	62.6781	63.789	63.8016	62.2629	63.8056	62.2959	63.7214	63.8464	63.9075	63.2733	63.4556	63.8356	63.7958	63.9866	63.881	62.6188	62.5746	63.8172	62.5298	62.5915	62.4443	63.3351	63.8542	63.6062	62.6124	63.8288	63.8375	63.7701	63.802	64.2034	63.8025	63.8131	62.4435	63.7176	63.8948	62.2061	61.5894	62.2145	61.4905	61.4689	61.0985	61.1303	61.5265	61.5298	61.1922	61.3147
Lb.paracasei.LC-Ikematsu	63.9323	64.1399	63.9737	62.8929	63.9426	64.0282	62.4495	63.9781	62.5619	63.9626	64.0521	64.0776	63.558	63.586	64.0463	63.9845	64.2239	64.1348	62.7786	62.8152	63.9323	62.669	62.7955	62.6829	63.6386	64.0971	63.8216	62.8672	63.9655	64.0395	64.0338	64.0273	64.6023	64.1271	64.0553	62.7414	63.9854	64.1463	62.5273	61.502	62.294	61.5636	61.5402	61.254	61.2329	61.4922	61.5962	61.3557	61.4719
Lb.paracasei.LMGS-29188	64.1041	64.1315	64.1117	62.9167	64.0905	64.0101	62.5121	63.9338	62.5668	64.1192	64.1361	64.173	63.5801	63.8202	64.2108	64.0402	64.2066	64.2087	62.9031	62.8921	64.012	62.7284	62.8207	62.7964	63.7123	64.1663	63.9194	62.9819	64.0609	64.1441	64.0919	64.1219	64.7286	64.2298	64.1519	62.8225	64.0626	64.2734	62.739	61.7733	62.5224	61.6911	61.6122	61.4063	61.4613	61.7067	61.7801	61.5234	61.6268
Lb.paracasei.Lpc-37	64.4765	64.6466	64.4939	63.3451	64.4883	64.4947	62.8893	64.4884	63.0999	64.5238	64.5513	64.7434	63.994	64.0665	64.5258	64.4457	64.7047	64.6816	63.3645	63.3803	64.3822	63.1537	63.2362	63.2012	64.1593	64.6353	64.2699	63.3244	64.4597	64.6367	64.5203	64.4999	65.084	64.5558	64.5251	63.2608	64.4333	64.6396	63.12	62.2918	62.8796	62.1551	62.1334	61.91	61.8672	62.1977	62.2441	61.9412	62.1412
Lb.paracasei.Lpl14	63.8616	63.9509	63.813	62.5899	63.8758	63.8547	62.2918	63.9121	62.3719	63.8101	63.8145	63.9309	63.2275	63.3623	63.9114	63.8211	64.0507	63.9637	62.5878	62.4617	63.8083	62.5023	62.6166	62.5173	63.4634	63.9488	63.5965	62.6493	63.8967	63.9525	63.9108	63.9054	64.1949	63.9199	63.922	62.5488	63.801	64.0683	62.3689	61.2942	62.1056	61.3261	61.1688	60.9963	61.0322	61.327	61.4024	61.0918	61.2116
Lb.paracasei.Lpl7	64.1804	64.2041	64.1478	62.845	64.1947	64.1881	62.5392	64.2228	62.7082	64.0544	64.1242	64.1724	63.5414	63.6707	64.2026	64.134	64.3722	64.2592	62.8756	62.8613	64.1233	62.8418	62.9186	62.8151	63.8196	64.2582	63.8995	62.9902	64.1693	64.2457	64.1463	64.1394	64.5351	64.2379	64.1692	62.8106	64.109	64.3686	62.6722	61.8161	62.5647	61.7543	61.6646	61.5232	61.5582	61.8517	61.8657	61.5873	61.7351
Lb.paracasei.Lpp120	64.0582	63.9098	64.0974	62.7158	64.0632	64.0045	62.3716	63.9688	62.4571	63.8196	63.9305	64.1063	63.4131	63.6795	64.0669	63.9837	64.1497	63.9935	62.6995	62.7009	63.8653	62.4785	62.5439	62.5495	63.667	64.1245	63.7522	62.8674	63.964	64.1098	64.11	64.1227	64.4712	64.1439	64.1369	62.6207	63.8785	64.1323	62.5067	61.8111	62.5678	61.7649	61.6951	61.4563	61.3765	61.7555	61.7249	61.5678	61.6709
Lb.paracasei.Lpp122	64.5432	64.5658	64.6343	63.2408	64.5528	64.5784	62.8787	64.5168	62.9903	64.4684	64.5146	64.5918	64.0339	64.1402	64.6163	64.4652	64.7491	64.548	63.2688	63.2505	64.4385	63.1934	63.2519	63.1577	64.1403	64.6182	64.3116	63.4046	64.5418	64.6453	64.543	64.5766	64.8759	64.6501	64.5682	63.2075	64.468	64.6977	62.758	62.2336	63.2124	62.333	62.2553	61.9211	61.965	62.3472	62.3572	62.0268	62.1298
Lb.paracasei.Lpp125	64.1213	64.2497	64.1314	62.9714	64.1026	64.1771	62.5356	64.1076	62.7111	64.0619	64.1968	64.2175	63.6086	63.8134	64.2425	64.1614	64.385	64.239	62.9932	62.999	64.0543	62.7907	62.8088	62.8152	63.6942	64.2834	63.8384	62.9521	64.1328	64.2206	64.1664	64.1911	64.5322	64.2836	64.1875	62.8369	64.0309	64.2748	62.5656	61.5096	62.2789	61.7306	61.7116	61.3728	61.3575	61.7794	61.8264	61.4807	61.5947
Lb.paracasei.Lpp17	64.2384	64.1675	64.2083	62.9016	64.1957	64.1664	62.4938	64.1464	62.6386	64.0327	64.1372	64.2488	63.6347	63.7953	64.2166	64.0561	64.381	64.2596	62.8383	62.9466	64.0444	62.8719	62.9107	62.8242	63.6922	64.3295	63.8605	62.9623	64.1632	64.1818	64.2248	64.2072	64.3256	64.194	64.2229	62.8745	64.0886	64.2894	62.8414	62.3049	62.9181	62.2175	62.1915	61.9359	61.9782	62.2871	62.3013	62.0105	62.1589
Lb.paracasei.Lpp219	64.075	64.1473	64.1057	62.9352	64.0894	64.1023	62.4479	64.0538	62.6275	63.9635	64.0549	64.1743	63.5321	63.6623	64.0926	64.0305	64.3199	64.1751	62.8913	62.8699	63.95	62.7269	62.8013	62.7094	63.7143	64.1789	63.8264	62.8675	64.051	64.1755	64.0802	64.0902	64.5031	64.1331	64.1408	62.7886	63.9983	64.2426	62.1384	61.5336	62.1862	61.4594	61.4345	61.2079	61.2148	61.5846	61.5441	61.2844	61.4368
Lb.paracasei.Lpp22	63.7842	63.8451	63.891	62.5438	63.8038	63.8685	62.275	63.8198	62.4305	63.7486	63.8815	63.9096	63.4734	63.362	63.9043	63.7414	64.0459	63.9321	62.5936	62.5896	63.7934	62.3696	62.484	62.417	63.4815	63.8719	63.6767	62.6435	63.8617	63.9936	63.8447	63.8462	64.364	63.9756	63.893	62.465	63.6976	63.9909	62.335	61.6515	62.4297	61.7882	61.7185	61.4881	61.434	61.7109	61.8225	61.562	61.693
Lb.paracasei.Lpp221	64.0215	64.1029	64.1001	62.8915	64.0366	64.0878	62.4312	64.0498	62.661	64.0416	64.1579	64.0996	63.5778	63.6606	64.1274	63.9686	64.2679	64.1569	62.8053	62.8192	63.8783	62.6924	62.786	62.6916	63.7413	64.1342	63.8348	62.8994	63.9304	64.1787	64.1791	64.172	64.6237	64.1374	64.1999	62.7217	63.9836	64.2059	62.4669	61.6345	62.3136	61.637	61.6032	61.4022	61.3622	61.7111	61.7376	61.4249	61.6276
Lb.paracasei.Lpp223	64.1865	64.3729	64.2011	62.9826	64.1566	64.2484	62.6894	64.1961	62.6399	64.145	64.2128	64.2579	63.677	63.8271	64.2543	64.1816	64.5104	64.4245	62.9813	62.9816	64.1471	62.8994	62.9635	62.8861	63.8013	64.354	63.9739	62.9948	64.1844	64.3705	64.1741	64.2596	64.5088	64.3643	64.2765	62.8808	64.126	64.2846	63.1458	62.0827	62.7742	62.0969	62.0675	61.8308	61.8143	62.1984	62.1723	61.9279	62.0424
Lb.paracasei.Lpp225	63.9005	63.9901	63.9012	62.6284	63.8914	63.9484	62.1881	63.8738	62.3145	63.7525	63.8041	63.9007	63.2849	63.4163	63.9818	63.8819	64.1148	64.0311	62.6233	62.6038	63.7867	62.5941	62.6444	62.544	63.48	64.0353	63.6931	62.694	63.9101	63.9896	63.8585	63.8955	64.2574	63.8908	63.9122	62.5475	63.7511	64.0046	62.3614	61.4823	62.3414	61.6539	61.579	61.3392	61.3837	61.6216	61.6938	61.4466	61.5559
Lb.paracasei.Lpp226	64.0628	64.2111	64.112	62.8334	64.0318	64.1833	62.4936	64.0143	62.5635	64.0844	64.1624	64.2297	63.5653	63.7028	64.1749	64.065	64.369	64.2074	62.8274	62.778	63.9793	62.6535	62.768	62.6669	63.6958	64.2075	63.9091	62.9215	64.0431	64.1882	64.0825	64.1445	64.5317	64.1972	64.1751	62.7243	63.93	64.22	63.1008	62.3088	62.7807	62.224	62.1947	61.8888	61.7765	62.2603	62.2315	61.992	62.1007
Lb.paracasei.Lpp228	63.7797	63.864	63.8229	62.6891	63.7467	63.8421	62.228	63.777	62.4005	63.7714	63.8833	64.02	63.2403	63.5167	63.9443	63.7785	64.0977	63.9601	62.6508	62.579	63.7236	62.4085	62.5358	62.4404	63.4041	63.9157	63.5907	62.7228	63.7984	63.8445	63.8324	63.8761	64.1733	63.9432	63.9127	62.5179	63.7449	63.9407	62.7355	61.9621	62.6608	62.0919	62.0631	61.7324	61.7072	62.187	62.1203	61.7933	61.8986
Lb.paracasei.Lpp230	64.3159	64.4677	64.3394	63.1325	64.2647	64.3841	62.7713	64.2627	62.8211	64.3279	64.3403	64.3476	63.7981	63.9534	64.3355	64.2555	64.6281	64.5447	63.1126	63.1737	64.3455	62.9889	63.1291	62.9499	63.8903	64.4363	64.0904	63.1121	64.3675	64.6015	64.4174	64.4462	64.8564	64.5079	64.4418	63.0383	64.2915	64.5937	62.9831	62.263	62.7486	62.077	62.0404	61.8473	61.8398	62.132	62.1772	61.9691	62.0738
Lb.paracasei.Lpp43	63.9963	64.149	64.0207	62.807	64.0077	63.9744	62.418	64.1042	62.5716	63.7874	63.9344	64.058	63.4091	63.6417	64.0499	64.0641	64.1948	64.1372	62.7572	62.7997	63.9914	62.608	62.8089	62.6617	63.7315	64.1082	63.8513	62.8655	64.0758	64.0405	63.9849	63.9827	64.5756	64.0437	63.996	62.7364	63.9133	64.1264	62.5272	61.8382	62.4327	61.576	61.5505	61.3011	61.2808	61.588	61.6501	61.4118	61.5218
Lb.paracasei.Lpp46	64.0447	64.0621	64.0756	62.8869	64.0268	64.1262	62.4905	63.9683	62.5754	64.0231	64.1335	64.1123	63.5349	63.8402	64.0981	63.9768	64.3218	64.1173	62.7968	62.8108	64.0266	62.6613	62.7536	62.6191	63.6022	64.1263	63.8936	62.867	64.0543	64.1485	64.1433	64.094	64.3111	64.1782	64.1414	62.6641	64.0383	64.1595	62.2666	61.6196	62.269	61.5721	61.5509	61.2569	61.2904	61.4563	61.606	61.3635	61.4714
Lb.paracasei.Lpp49	63.6495	63.8328	63.7282	62.562	63.6194	63.7619	62.0538	63.6189	62.2256	63.6107	63.7008	63.8599	63.1837	63.3704	63.792	63.6384	63.9385	63.8193	62.4798	62.4677	63.5585	62.3213	62.418	62.3965	63.2957	63.7941	63.4527	62.5446	63.6598	63.8326	63.7001	63.7394	64.1177	63.8111	63.7484	62.3796	63.6065	63.8699	62.4333	61.6758	62.2685	61.6418	61.6093	61.313	61.3096	61.7633	61.7292	61.4026	61.5197
Lb.paracasei.Lpp74	63.948	64.1251	64.0154	62.8464	63.9648	63.9889	62.3561	63.9614	62.556	63.9238	63.9667	64.0593	63.4076	63.5468	63.992	63.9474	64.22	64.1332	62.7261	62.6908	63.8898	62.6342	62.7219	62.6085	63.5551	64.1053	63.7065	62.8136	63.9434	64.0862	63.9283	63.9685	64.4684	63.9923	63.996	62.6046	63.9098	64.1416	62.2262	61.4283	61.9751	61.388	61.2936	61.0659	61.0149	61.3901	61.469	61.1467	61.296
Lb.paracasei.N1115	64.3402	64.4555	64.3597	63.1404	64.3505	64.3564	62.6299	64.2486	62.8474	64.3414	64.3823	64.5303	63.8811	63.9223	64.4291	64.3742	64.5195	64.4454	63.1642	62.9766	64.347	62.9002	62.9591	62.9347	63.9907	64.4719	64.2017	63.2078	64.4119	64.4514	64.47	64.5275	64.7627	64.428	64.5386	62.9836	64.2895	64.5361	64.3235	63.2085	64.2231	63.538	63.4612	63.2101	63.1281	63.5108	63.5733	63.2705	63.4291
Lb.paracasei.NRIC1917	63.9734	64.0224	63.9878	62.6806	63.9672	63.9939	62.2658	63.9326	62.4325	63.8595	63.9614	64.0224	63.3934	63.5427	64.0136	63.9714	64.1364	64.0371	62.6173	62.6626	63.899	62.6212	62.6663	62.5054	63.4937	64.0765	63.6484	62.7528	63.9323	64.0599	63.9079	63.9264	64.2959	64.0377	63.9233	62.5407	63.8946	64.1027	62.6141	61.6839	62.4098	61.7765	61.7587	61.5158	61.436	61.6771	61.8859	61.5829	61.7404
Lb.paracasei.NTU101	63.1026	63.2198	63.2096	62.4255	63.0991	63.141	62.1374	63.1415	62.2167	63.1153	63.1899	63.1615	62.9908	62.9923	63.2825	63.0626	63.3006	63.1911	62.4514	62.5611	62.9828	62.3596	62.4495	62.4826	63.0033	63.1704	62.9556	62.4734	62.9934	63.1639	63.2001	63.2078	63.5905	63.166	63.2309	62.4891	63.1411	63.2281	61.7931	61.5212	61.9038	61.0917	61.0481	60.9542	61.0409	61.2288	61.3451	61.0426	61.0701
Lb.paracasei.RI-194	63.8812	63.8516	63.8085	62.6166	63.8433	63.8052	62.1365	63.8292	62.4251	63.7957	63.9987	63.8728	63.315	63.4632	63.8575	63.7901	64.035	64.0805	62.5685	62.4503	63.6956	62.3764	62.5349	62.5284	63.5211	63.9605	63.6948	62.694	63.7917	63.9328	63.7428	63.7887	64.1324	64.0492	63.8073	62.5587	63.7461	64.0331	62.723	61.7433	62.2865	61.6831	61.655	61.3451	61.3717	61.7155	61.734	61.4443	61.5332
Lb.paracasei.RI-195	63.4548	63.476	63.4065	62.5482	63.4203	63.3936	62.2327	63.3107	62.2614	63.3492	63.4427	63.4131	62.8151	62.9943	63.4277	63.3426	63.5866	63.5443	62.4565	62.423	63.2439	62.4073	62.5133	62.4377	63.0751	63.549	63.1705	62.4731	63.348	63.4423	63.3936	63.4358	63.7417	63.4697	63.4528	62.4499	63.1545	63.5804	61.6749	61.1298	61.1662	60.9392	60.907	60.7661	60.7934	60.8993	60.9201	60.844	60.9485
Lb.paracasei.RI-210	63.8103	63.8733	63.7631	62.6782	63.822	63.7635	62.3359	63.7337	62.5841	63.5981	63.7616	63.7567	63.4507	63.3655	63.8278	63.8825	63.9469	63.8942	62.689	62.6694	63.738	62.6879	62.7699	62.5686	63.5038	63.8431	63.5035	62.7432	63.7748	63.8195	63.6144	63.6099	64.2554	63.8208	63.62	62.6106	63.6639	63.8852	62.209	61.6486	61.9032	61.2485	61.2145	61.1337	61.0678	61.6567	61.7195	61.2315	61.3388
Lb.paracasei.TK1501	64.7629	64.8668	64.7823	63.6423	64.7509	64.7921	63.1391	64.727	63.386	64.7957	64.83	65.0034	64.2476	64.451	64.8563	64.7479	64.9971	64.9364	63.5801	63.5055	64.6692	63.4418	63.4889	63.4286	64.3284	64.8926	64.4631	63.5828	64.7813	64.9031	64.9195	64.8962	65.0783	64.8795	64.9052	63.4777	64.813	64.8837	64.2458	63.2115	63.9657	63.2275	63.2016	62.9958	62.9944	63.3011	63.3743	63.0125	63.2393
Lb.paracasei.TMW1.1434	64.6249	64.7681	64.6407	63.4423	64.6134	64.5954	63.091	64.6433	63.1409	64.5542	64.6097	64.7527	64.2297	64.3947	64.7439	64.6401	64.7752	64.7787	63.4948	63.2854	64.5895	63.2764	63.3339	63.3101	64.2674	64.7316	64.4168	63.488	64.6523	64.7772	64.7899	64.8428	65.2633	64.7973	64.8748	63.3525	64.6131	64.8164	63.6348	62.9926	63.6732	62.9509	62.9189	62.6782	62.7297	62.9834	63.0494	62.7149	62.8982
Lb.plantarum.ATCC14917	62.6855	62.7636	62.82	62.256	62.7056	62.6982	62.1527	62.7004	62.1244	62.6635	62.7432	62.59	62.6544	62.7527	62.8092	62.6949	62.7102	62.6593	62.3054	62.418	62.6838	62.3405	62.3758	62.1433	62.4907	62.6672	62.6544	62.3534	62.6929	62.8368	62.7852	62.7919	62.7451	62.4415	62.793	62.1753	62.7776	62.851	60.6759	60.099	60.6274	60.1346	60.2075	60.0867	60.0559	60.2168	60.4227	60.0096	60.1327
Lb.plantarum.CGMCC1.2437	63.8563	64.0057	63.9489	62.6354	63.872	63.8868	62.3155	63.784	62.3498	63.8554	63.8705	63.8801	63.2092	63.3555	63.9191	63.8527	63.9009	63.9295	62.6094	62.6518	63.9172	62.6199	62.6777	62.4138	63.4012	63.7805	63.7624	62.6864	63.979	64.1363	64.0654	64.0695	63.8926	63.6079	64.0603	62.4434	63.831	64.0687	61.4686	60.2495	61.3981	60.6294	60.6947	60.4858	60.448	60.6939	60.8864	60.2982	60.6715
Lb.plantarum.CGMCC1.557	64.8948	64.9987	64.9295	63.6991	64.8921	64.8985	63.4069	64.7868	63.4238	64.794	64.8693	64.9502	64.4403	64.4053	65.0158	64.9438	64.9232	64.9406	63.8794	63.7047	64.9146	63.5917	63.5978	63.4016	64.4876	64.8801	64.9507	63.7532	64.9873	65.2031	65.0622	65.0698	64.8612	64.7405	65.061	63.4388	64.9099	65.0704	63.524	62.3693	63.3217	62.7907	62.7474	62.4367	62.3788	62.6212	62.8541	62.3566	62.5395
Lb.plantarum.LB1-2	64.4109	64.438	64.5069	63.2444	64.4247	64.3661	62.9839	64.3759	62.9562	64.3306	64.4124	64.4892	63.8948	63.9927	64.4958	64.51	64.3915	64.4685	63.273	63.2476	64.4488	63.129	63.0865	63.0426	64.0631	64.368	64.3836	63.3177	64.5124	64.8465	64.6528	64.6592	64.5676	64.3715	64.6675	63.0927	64.4636	64.6496	63.9544	63.1823	64.1802	63.7823	63.7311	63.628	63.5574	63.8434	63.9946	63.3001	63.6839
Lb.plantarum.P-8	64.5319	64.6608	64.6447	63.2486	64.5258	64.5194	63.0474	64.4758	62.9797	64.4994	64.5564	64.5987	63.9363	64.107	64.6173	64.6236	64.5514	64.7409	63.4284	63.1746	64.6197	63.2343	63.2485	62.9933	64.1762	64.5566	64.5025	63.3471	64.6592	64.8324	64.7278	64.7222	65.14	64.3799	64.7125	63.0268	64.4639	64.74	63.7948	62.3839	63.5789	62.7631	62.8373	62.5977	62.6114	62.8636	63.0068	62.4307	62.7857
Lb.plantarum.SRCM101520	63.877	63.9896	63.9145	62.7084	63.8817	63.8005	62.3558	63.7182	62.3988	63.8491	63.8768	63.8915	63.3716	63.3723	63.937	63.9507	63.859	64.0126	62.7821	62.6792	64.0066	62.5619	62.6155	62.4242	63.4633	63.8287	63.8153	62.6738	64.0617	64.2591	64.0217	64.0472	63.8911	63.6616	64.0219	62.4651	63.9323	64.0958	61.2616	60.005	61.225	60.6118	60.6526	60.3057	60.3744	60.571	60.8007	60.2618	60.4865
Lb.plantarum.ST-III	64.7563	64.8476	64.849	63.4654	64.7632	64.7926	63.1882	64.6656	63.1706	64.7045	64.7813	64.8145	64.3239	64.3416	64.8933	64.8787	64.8105	64.8615	63.5541	63.2386	64.853	63.3842	63.3594	63.2061	64.3372	64.726	64.7893	63.5754	64.8904	65.1004	64.9229	64.9465	64.8644	64.5857	64.9167	63.2663	64.7966	64.9412	63.2137	61.5856	62.804	62.1319	62.2005	62.0265	61.9425	62.1842	62.3317	61.8066	62.2087
Lb.plantarum.TS12	64.6964	64.9104	64.7906	63.4794	64.7124	64.7096	63.1542	64.6619	63.124	64.6069	64.715	64.7619	64.1813	64.2341	64.7903	64.791	64.7389	64.9048	63.7045	63.4804	64.8099	63.3874	63.3794	63.1724	64.3598	64.7197	64.7853	63.6256	64.8456	65.1822	64.8484	64.8756	65.1141	64.6146	64.8486	63.1927	64.7919	64.8935	62.9646	61.6576	63.0359	62.3605	62.4574	62.1805	62.3692	62.5095	62.6709	61.9935	62.3657
Lb.plantarum.wikim18	64.133	64.2134	64.1551	62.83	64.157	64.0928	62.7301	63.9963	62.6888	64.0787	64.2	64.0358	63.6043	63.5506	64.1694	64.094	64.1234	64.2122	63.1534	62.9536	64.174	62.9067	62.9069	62.6202	63.7232	64.1113	64.1574	62.9718	64.2515	64.4342	64.1888	64.2224	64.1613	63.9622	64.1824	62.6183	64.1961	64.2853	61.8989	60.4473	61.7576	61.0466	61.0069	60.6996	60.6475	60.9015	61.0166	60.6489	60.8123
Lc.cremoris.158	65.7262	65.3993	65.6389	64.4341	65.721	65.5367	64.0854	65.428	63.8366	65.724	65.5846	65.384	65.1622	64.95	65.572	65.5976	65.5636	65.4637	64.337	64.3315	65.4851	64.3259	64.1154	64.0702	65.1629	65.6982	65.6927	64.3802	65.4774	65.8965	65.8111	65.6925	65.4335	65.9116	65.6819	64.2944	65.4074	65.6126	66.6962	64.3964	67.0719	65.5785	65.3631	64.4478	64.1346	65.1508	65.8774	64.4412	65.1024
Lc.cremoris.A17	64.956	64.8008	65.0154	63.8208	64.9558	64.8762	63.3329	64.7435	63.4105	64.9443	64.8546	64.7516	64.5113	64.4581	64.9001	64.9739	64.869	64.8416	63.6703	63.649	64.876	63.6736	63.5316	63.5511	64.4949	64.8366	64.897	63.6811	64.8921	65.3184	65.0852	65.0268	64.9133	65.0855	65.0296	63.7133	64.7635	64.9636	64.2151	62.687	64.8812	63.44	63.428	62.7758	62.2106	63.1121	63.8562	62.7888	63.5262
Lc.cremoris.A76	65.6262	65.3702	65.5614	64.425	65.64	65.4524	63.9894	65.2569	63.7458	65.5606	65.4317	65.4362	65.0686	65.062	65.365	65.4495	65.437	65.3333	63.9618	64.2421	65.4303	64.2443	64.0615	64.1252	65.1835	65.54	65.5507	64.3041	65.4338	65.7317	65.6663	65.5718	65.1682	65.7949	65.561	64.3677	65.3599	65.5337	66.5213	64.5206	66.7623	64.9483	64.7328	63.8146	63.4981	64.3121	65.2296	63.8184	64.4558
Lc.cremoris.AM2	64.8499	64.6746	64.804	63.6907	64.8638	64.6844	63.3163	64.6219	63.1547	64.9031	64.8112	64.4054	64.2251	64.352	64.7881	64.8799	64.74	64.6766	63.6529	63.5954	64.7974	63.5876	63.3424	63.3388	64.4011	64.781	64.804	63.4815	64.7484	65.1	64.8182	64.7169	64.5695	65.0311	64.7102	63.6505	64.8165	64.7453	62.5664	61.8481	64.0048	62.2832	62.058	61.3682	61.0663	62.1967	63.6467	61.3668	61.9322
Lc.cremoris.ASCC1263	64.6089	64.477	64.5252	63.4194	64.6186	64.3589	63.0555	64.3072	62.9021	64.5714	64.4192	64.1503	63.9066	63.7662	64.4831	64.5742	64.4197	64.362	63.4507	63.3607	64.4684	63.3755	63.131	63.1672	64.1623	64.5304	64.6309	63.2773	64.4574	64.7417	64.4918	64.3714	64.6895	64.6664	64.3612	63.3828	64.3903	64.5381	62.7212	61.5474	63.191	61.2132	60.9882	60.6517	60.0432	60.9062	62.5773	60.9532	61.2409
Lc.cremoris.DPC6856	64.8639	64.6456	64.8833	63.5924	64.8617	64.78	63.2406	64.6515	63.2	64.718	64.6632	64.6383	64.3396	64.2731	64.8142	64.841	64.7339	64.6682	63.6505	63.4834	64.6085	63.5125	63.3855	63.2628	64.3752	64.7956	64.7129	63.5973	64.6071	65.1885	64.9083	64.7999	64.7117	64.9568	64.79	63.4132	64.5518	64.7179	64.2236	63.0937	64.9733	63.6231	63.6304	62.7731	62.2206	62.9593	63.9423	62.7804	63.4915
Lc.cremoris.GE214	64.8621	64.617	64.8565	63.6641	64.8714	64.659	63.3098	64.5408	63.2184	64.8383	64.7734	64.5922	64.2535	64.3013	64.7787	64.7811	64.7002	64.6596	63.6322	63.4266	64.623	63.5078	63.3907	63.3816	64.394	64.7692	64.7884	63.5886	64.6321	65.2082	64.9733	64.8705	65.1105	64.9984	64.8592	63.5204	64.6406	64.7333	65.3145	64.208	66.2141	64.8719	64.8601	64.1964	63.5478	64.3767	65.3651	64.2037	64.9142
Lc.cremoris.IBB477	65.5327	65.3538	65.4864	64.2781	65.5298	65.3643	63.9478	65.2555	63.8823	65.4771	65.3798	65.3109	64.9187	64.9316	65.4811	65.458	65.3419	65.3354	64.2297	64.3342	65.3399	64.1798	63.9987	63.9336	64.9497	65.399	65.4232	64.1651	65.3825	65.8512	65.5711	65.4907	65.2719	65.6781	65.4762	64.0847	65.1965	65.3781	66.5207	64.7483	66.8329	65.5175	65.285	64.8447	64.0583	65.0096	65.9964	64.8466	65.5235
Lc.cremoris.JM1	65.5505	65.3078	65.4943	64.2	65.5636	65.3685	63.7556	65.2807	63.7362	65.5149	65.3341	65.1749	64.9572	64.801	65.3646	65.483	65.4018	65.3191	64.1689	64.0325	65.4201	64.1843	63.9497	63.8679	64.9937	65.4666	65.4069	64.2063	65.3695	65.7913	65.5481	65.4608	65.1103	65.7157	65.4459	64.1379	65.2271	65.482	66.4653	64.4499	66.8742	65.4306	65.1833	64.2387	63.9269	64.7177	65.7795	64.237	64.9206
Lc.cremoris.JM2	65.6354	65.3545	65.5729	64.3443	65.6476	65.4069	64.0271	65.3358	63.7526	65.6572	65.4929	65.3008	65.0288	65.0206	65.4757	65.5254	65.4436	65.3653	64.205	64.2172	65.4181	64.2572	64.0132	64.0837	65.1616	65.5371	65.609	64.3053	65.4154	65.856	65.7739	65.6463	65.3348	65.8294	65.6307	64.3525	65.3458	65.5484	66.2939	65.187	67.0533	65.607	65.3606	64.7753	64.1031	64.8966	65.9552	65.0945	65.4902
Lc.cremoris.JM3	65.8389	65.4918	65.7798	64.5191	65.8536	65.6693	64.1544	65.5021	63.8617	65.7815	65.6304	65.5165	65.2678	65.2328	65.6904	65.7285	65.6902	65.5758	64.3836	64.5975	65.6665	64.4645	64.2785	64.3568	65.2856	65.7523	65.8243	64.4252	65.6455	65.9672	65.9549	65.8317	65.497	66.0781	65.8221	64.5738	65.5666	65.7576	66.1553	65.4434	66.6246	65.42	65.1736	64.2246	63.8493	64.943	65.7679	64.2233	64.9073
Lc.cremoris.JM4	65.534	65.2772	65.4948	64.2089	65.5465	65.3623	63.8207	65.2689	63.6037	65.466	65.3086	65.2358	64.9953	64.8628	65.4524	65.458	65.3761	65.2875	64.0224	64.0347	65.4029	64.1762	63.9426	63.9493	65.0536	65.4258	65.5307	64.1261	65.3946	65.6578	65.5688	65.4705	65.1799	65.7324	65.4564	64.2236	65.3199	65.5038	66.7153	64.9973	67.4489	65.7723	65.5251	64.9428	64.2686	65.0646	66.1202	65.2625	65.6569
Lc.cremoris.KW10	64.7556	64.6097	64.7458	63.6491	64.7427	64.5857	63.2151	64.4822	63.2424	64.6572	64.6917	64.4646	64.225	64.2816	64.681	64.6282	64.635	64.6531	63.5956	63.5491	64.5595	63.4814	63.4312	63.2707	64.2059	64.713	64.7314	63.4614	64.6128	64.9167	64.7191	64.6604	64.6973	64.8246	64.6665	63.4233	64.4619	64.7252	63.6169	62.3352	64.1264	62.8995	62.6637	61.8761	61.4239	62.3129	63.0873	61.7043	62.3288
Lc.cremoris.KW2	65.7425	65.6012	65.7463	64.519	65.7287	65.598	64.0623	65.3758	64.1121	65.6807	65.5833	65.63	65.2863	65.1124	65.7488	65.7467	65.5962	65.5959	64.6011	64.4878	65.6399	64.4311	64.2593	64.2693	65.2189	65.6398	65.8497	64.4013	65.6471	66.0016	65.7062	65.6138	65.539	65.7467	65.623	64.4542	65.4382	65.604	66.1517	65.207	67.3012	65.3529	65.3459	64.8774	64.4375	65.4916	65.5497	64.6912	65.3487
Lc.cremoris.MG1363	65.5357	65.3747	65.5924	64.4676	65.5361	65.396	63.9531	65.3102	63.7844	65.4979	65.4264	65.4057	65.0947	65.0881	65.5281	65.5267	65.377	65.3882	64.1882	64.3166	65.4144	64.2273	64.0847	64.0821	65.1207	65.4362	65.5985	64.248	65.45	65.8333	65.6743	65.5888	65.4214	65.6703	65.5747	64.2252	65.4097	65.4253	67.0771	64.7913	66.9713	65.6302	65.6379	64.783	64.4494	65.1737	65.9513	64.778	65.4946
Lc.cremoris.Mast36	64.6688	64.506	64.6723	63.4193	64.6662	64.5343	63.1031	64.4858	63.0287	64.6025	64.5768	64.4545	64.1347	64.0208	64.6372	64.645	64.5128	64.5505	63.3545	63.3716	64.5287	63.4076	63.2242	63.1405	64.1275	64.539	64.627	63.3826	64.5433	65.0001	64.7431	64.6867	64.4469	64.8079	64.6718	63.2734	64.4101	64.5313	62.531	60.854	62.7297	61.402	61.1366	60.688	59.8357	60.8389	61.9752	60.6875	61.4675
Lc.cremoris.N41	64.678	64.4418	64.6723	63.532	64.6805	64.5325	63.1567	64.4076	63.0661	64.6259	64.5784	64.4786	64.1808	64.16	64.6485	64.6278	64.501	64.4841	63.4886	63.4253	64.4562	63.3729	63.2306	63.2166	64.1891	64.5789	64.6431	63.3767	64.4864	65.0737	64.8057	64.6978	65.121	64.7628	64.6854	63.4272	64.5799	64.539	62.9368	62.9914	64.3459	63.234	63.2223	62.5558	61.9128	62.9346	63.7275	62.5636	63.2687
Lc.cremoris.NBRC100676	64.9613	64.7523	64.911	63.717	64.9728	64.7557	63.5123	64.7711	63.3564	64.9617	64.864	64.5267	64.2901	64.2345	64.8237	64.8602	64.792	64.8428	63.6628	63.638	64.7837	63.6573	63.3996	63.4772	64.5044	64.8877	65.0546	63.6535	64.7817	65.1504	65.0959	64.9699	64.7596	65.1492	64.9599	63.6729	64.8307	64.829	63.2997	61.2195	63.2773	61.8924	61.6388	60.398	60.1342	61.5931	62.412	60.3962	61.5608
Lc.cremoris.NCDO763	64.7478	64.5962	64.788	63.6922	64.7473	64.6077	63.2962	64.4887	63.1013	64.7626	64.7024	64.6333	64.3414	64.2838	64.7403	64.761	64.6069	64.6161	63.5217	63.437	64.6136	63.4706	63.319	63.2339	64.3569	64.6506	64.8181	63.5281	64.6324	65.1116	64.9077	64.8247	65.2514	64.9105	64.8106	63.3929	64.6183	64.6067	64.1879	62.4602	64.3492	63.0092	63.0169	62.1613	61.6068	62.3286	63.3299	62.1563	62.8733
Lc.cremoris.NZ9000	65.6362	65.4749	65.6934	64.563	65.6369	65.4962	64.0879	65.4123	63.9211	65.6429	65.5621	65.523	65.2286	65.1321	65.6361	65.6035	65.4775	65.4942	64.35	64.3708	65.5106	64.3314	64.1744	64.1848	65.2762	65.5364	65.7625	64.419	65.5255	66.0242	65.8333	65.7486	65.507	65.7536	65.7345	64.3344	65.5253	65.5245	66.3361	64.3374	66.7947	65.2323	65.24	64.3851	64.0516	64.7759	65.5534	64.3801	65.0967
Lc.cremoris.SK11	65.5512	65.2036	65.5262	64.2902	65.566	65.3818	63.9557	65.2315	63.7419	65.5593	65.4092	65.2202	64.9998	64.7661	65.4236	65.4324	65.4025	65.2696	64.1696	64.2309	65.3719	64.157	63.9702	63.9711	65.0698	65.4644	65.5271	64.1867	65.3431	65.7203	65.6297	65.5015	65.2041	65.7411	65.4913	64.1972	65.2486	65.4698	65.7064	63.8832	65.7658	64.3635	64.1171	63.1681	62.7929	63.8865	64.7114	63.1669	63.8508
Lc.cremoris.SK110	64.8081	64.5144	64.7568	63.576	64.8347	64.5871	63.2081	64.513	63.1234	64.6967	64.5952	64.5382	64.1444	64.1012	64.6612	64.6987	64.6422	64.5764	63.5113	63.5152	64.6195	63.4232	63.285	63.3046	64.3149	64.7477	64.7281	63.4839	64.577	64.9584	64.8313	64.7273	64.4018	64.9035	64.7191	63.5372	64.5495	64.7129	63.0168	61.8922	63.4518	62.7603	62.4937	61.4346	61.029	62.0013	62.8263	61.4333	61.9656
Lc.cremoris.UC109	65.7744	65.4466	65.6872	64.551	65.7689	65.5845	64.1491	65.4701	63.8933	65.7939	65.6197	65.4464	65.1364	65.0728	65.6362	65.641	65.6117	65.5239	64.4137	64.4422	65.5489	64.4043	64.193	64.1765	65.2291	65.746	65.684	64.4505	65.5226	66.0034	65.8537	65.7484	65.5072	65.9415	65.7379	64.4012	65.5041	65.6423	67.7274	65.0743	67.4624	65.9706	65.7549	64.8402	64.5262	65.5421	66.2695	64.8337	65.4945
Lc.cremoris.UC509.9	65.8047	65.4981	65.7174	64.5824	65.7996	65.6365	64.1355	65.5104	63.9632	65.8807	65.7025	65.4998	65.2231	65.0329	65.6729	65.6786	65.6637	65.5634	64.4346	64.467	65.5405	64.3933	64.1794	64.139	65.3236	65.7765	65.7816	64.4501	65.5779	65.9984	65.9231	65.801	65.518	66.0203	65.7917	64.3651	65.4992	65.6916	66.4382	64.4086	66.8313	65.3379	65.1225	64.2072	63.894	64.9102	65.6368	64.2006	64.8618
Lc.cremoris.V4	64.7751	64.5955	64.7618	63.6219	64.7719	64.6115	63.2299	64.5179	63.0995	64.7152	64.6779	64.4985	64.1489	64.1775	64.7396	64.7288	64.5898	64.5919	63.5275	63.5421	64.6006	63.4827	63.3063	63.1882	64.2137	64.6432	64.7389	63.4439	64.5845	65.0759	64.7697	64.7036	64.6021	64.8716	64.6891	63.3151	64.5704	64.6438	62.6626	60.6874	62.6346	61.1767	60.9483	60.4476	59.7304	60.7025	61.6508	60.4494	61.1725
Lc.lactis.1AA59	64.7778	64.6231	64.7968	63.4282	64.7987	64.6262	63.2805	64.5363	63.1313	64.8127	64.7111	64.6835	64.035	64.1861	64.691	64.5613	64.6839	64.7027	63.2827	63.3755	64.7034	63.3426	63.3581	63.3349	64.3791	64.7213	64.8201	63.5478	64.6168	64.8931	64.7343	64.698	64.9579	64.6655	64.7144	63.4573	64.5403	64.6984	63.258	60.5744	63.0153	61.0766	61.0613	60.4934	60.0613	60.7253	61.6038	60.8559	61.4604
Lc.lactis.229	65.5308	65.3256	65.5327	64.0726	65.5032	65.3448	63.8703	65.2421	63.6644	65.6103	65.4282	65.4285	64.869	64.8261	65.4224	65.2679	65.4328	65.4698	63.9336	63.8945	65.4275	63.9728	63.9862	63.9527	65.0595	65.4643	65.5461	64.2158	65.3912	65.5189	65.4082	65.4259	65.2103	65.3618	65.4176	64.0724	65.2151	65.4242	66.28	63.5798	66.3627	64.3763	64.3585	63.7784	63.3511	64.0158	64.8966	64.1368	64.7459
Lc.lactis.275	65.6683	65.446	65.7077	64.1515	65.6954	65.4797	63.9982	65.3965	63.663	65.6365	65.5087	65.4274	64.8865	64.851	65.5641	65.4659	65.557	65.5558	63.9099	63.9898	65.5127	64.1062	64.0925	64.0255	65.1697	65.6102	65.5826	64.3045	65.4651	65.5097	65.4211	65.4165	65.2957	65.4537	65.4104	64.1453	65.2914	65.5707	66.4104	64.1647	66.3966	64.7789	64.7611	64.1965	63.7642	64.4275	65.3104	64.565	65.1755
Lc.lactis.511	65.1938	65.1218	65.1831	63.8555	65.2037	65.1032	63.6649	65.0251	63.3614	65.2239	65.0151	64.9506	64.4309	64.4706	65.1983	65.173	65.1522	65.1682	63.574	63.4772	65.1775	63.7574	63.7466	63.6306	64.7528	65.1806	65.212	63.8746	65.1196	65.0878	64.9141	64.9202	64.7798	65.0919	64.9108	63.7837	64.8279	65.0771	66.0431	64.2946	66.6281	64.5944	64.5768	64.2497	63.8839	64.5259	65.3039	64.2821	65.1215
Lc.lactis.A12	65.4647	65.3469	65.4297	64.2047	65.4752	65.2877	64.0951	65.2611	63.7201	65.5277	65.4786	65.2966	64.9173	64.8306	65.4063	65.3716	65.4091	65.4696	64.0668	64.0582	65.446	64.0908	64.0669	63.9919	65.0874	65.3847	65.5827	64.1871	65.3158	65.5006	65.396	65.3979	65.2364	65.3853	65.4053	64.1115	65.185	65.3958	67.0107	65.1139	67.9381	65.6934	65.6784	65.1181	64.6966	65.3407	66.2058	65.4741	66.0786
Lc.lactis.ASCC519	64.6925	64.496	64.6971	63.4007	64.7186	64.5565	63.0655	64.4233	62.8789	64.6404	64.5451	64.5021	63.9057	64.0278	64.5621	64.5225	64.5994	64.5869	63.1426	63.192	64.5987	63.2452	63.2317	63.2036	64.2459	64.6488	64.7134	63.4598	64.5167	64.6936	64.6276	64.6215	64.4195	64.5803	64.6153	63.3334	64.4887	64.5964	64.1386	62.4974	66.4713	64.846	64.8281	64.2597	63.8296	64.4945	65.3762	64.6269	65.2387
Lc.lactis.ATCC19435	64.8249	64.6174	64.7576	63.3952	64.8387	64.6903	63.2652	64.6133	63.0217	64.8	64.7118	64.5681	64.1375	64.1441	64.6569	64.6162	64.7419	64.7316	63.2693	63.3697	64.7234	63.408	63.4345	63.3891	64.3185	64.726	64.7523	63.5157	64.6707	64.8453	64.643	64.63	64.4652	64.6085	64.6319	63.4835	64.589	64.6743	62.9381	61.9592	64.6242	62.5404	62.5225	61.9766	61.5469	62.1314	63.0511	62.3305	62.9306
Lc.lactis.CF111	64.8272	64.5652	64.7854	63.3374	64.7996	64.5972	63.1444	64.4571	62.9492	64.7559	64.6409	64.5728	64.013	63.9577	64.6551	64.5195	64.6743	64.7041	63.2511	63.2616	64.6525	63.2554	63.2585	63.2282	64.3221	64.7287	64.6722	63.4791	64.6075	64.7143	64.6685	64.6846	64.8732	64.5681	64.6749	63.3415	64.434	64.6709	64.9241	61.9587	64.9679	62.9942	62.9764	62.3949	61.9726	62.6373	63.5101	62.7528	63.3624
Lc.lactis.CF112	65.3076	65.0334	65.2096	63.8014	65.2783	65.0516	63.5661	64.9331	63.404	65.26	65.135	65.0582	64.4293	64.5687	65.1153	64.9425	65.1072	65.1632	63.7031	63.7512	65.1722	63.6929	63.6993	63.6552	64.7225	65.1822	65.1309	63.9684	65.1169	65.1707	65.1525	65.1713	64.9227	65.0854	65.1589	63.7922	65.0138	65.172	64.8007	62.7467	64.6868	63.1435	63.1277	62.4702	62.0471	62.5196	63.4348	62.814	63.2057
Lc.lactis.CNCMI-1631	64.6877	64.4414	64.679	63.3083	64.714	64.4572	63.088	64.3971	62.833	64.6264	64.5571	64.4184	63.8698	63.9687	64.5217	64.4562	64.546	64.5335	63.0609	63.1283	64.5376	63.1948	63.1835	63.21	64.2406	64.6354	64.5701	63.3924	64.4739	64.6909	64.5993	64.5934	64.3891	64.5211	64.5864	63.3376	64.4007	64.5694	63.979	62.744	64.0124	62.3434	62.3267	61.7963	61.3992	62.0402	62.8265	62.1267	62.6863
Lc.lactis.CRL264	64.722	64.3639	64.6756	63.4721	64.6931	64.4745	63.2952	64.3538	63.0376	64.7304	64.549	64.6968	64.0365	63.9375	64.5058	64.3354	64.5319	64.5454	63.3096	63.3719	64.5232	63.2549	63.2593	63.3511	64.3475	64.5756	64.5805	63.5898	64.4112	64.5823	64.6101	64.6153	64.46	64.4419	64.6196	63.4403	64.2132	64.5935	64.2193	61.6888	64.0335	63.2686	63.2507	62.6706	62.2434	62.8812	63.8496	63.0291	63.5961
Lc.lactis.CV56	65.6069	65.3963	65.6263	64.1241	65.634	65.3639	63.8982	65.3537	63.6443	65.606	65.472	65.4341	64.8946	64.8019	65.4935	65.3933	65.4951	65.5161	63.9993	64.086	65.4998	64.0472	64.0339	64.0622	65.2237	65.5366	65.6378	64.2066	65.4098	65.5762	65.4362	65.4317	65.2832	65.414	65.4259	64.1824	65.3131	65.5087	67.2702	65.0716	66.891	65.2704	65.2526	64.6901	64.252	64.9089	65.7991	65.0592	65.6641
Lc.lactis.DRA4	64.7062	64.5295	64.7031	63.3659	64.7276	64.595	63.1736	64.4222	62.891	64.7058	64.6098	64.5097	63.95	64.0374	64.6054	64.4787	64.6552	64.6398	63.3105	63.275	64.6026	63.2944	63.2985	63.2231	64.2641	64.644	64.6988	63.449	64.551	64.744	64.724	64.7146	64.406	64.5576	64.7054	63.385	64.4631	64.6273	64.6434	64.7367	65.5574	63.6493	63.6577	63.0814	62.6923	63.3241	64.1104	63.4305	63.9545
Lc.lactis.Dephy1	64.6717	64.5479	64.6285	63.2682	64.6867	64.5448	63.1687	64.4246	62.8246	64.725	64.6197	64.3985	64.033	63.8887	64.522	64.5251	64.6127	64.6052	63.1586	63.1714	64.6431	63.2886	63.2878	63.2724	64.184	64.5691	64.4912	63.3089	64.572	64.7293	64.5591	64.5475	64.3462	64.5525	64.5498	63.3421	64.3868	64.5041	63.421	61.7267	63.9964	61.996	61.9794	61.4622	61.0723	61.6672	62.4557	61.7769	62.3294
Lc.lactis.E34	64.6488	64.5119	64.6643	63.3649	64.6997	64.5473	63.1931	64.4655	62.877	64.7499	64.6591	64.5028	63.9555	64.0641	64.488	64.5334	64.6107	64.6202	63.159	63.3213	64.6477	63.3278	63.2981	63.1926	64.2607	64.569	64.5677	63.5006	64.5336	64.7411	64.5754	64.5341	64.474	64.5634	64.5619	63.3361	64.475	64.5854	63.7786	60.5456	63.0268	60.7951	60.7887	60.5691	60.2914	60.9687	61.4971	60.4817	61.3168
Lc.lactis.F44	65.4429	65.2643	65.3913	64.1693	65.4892	65.3374	63.8728	65.1904	63.6615	65.4452	65.3374	65.3394	64.8178	64.8409	65.3013	65.2565	65.4046	65.377	63.9118	63.7698	65.33	63.9716	63.9673	63.8892	65.0232	65.3965	65.4214	64.1191	65.2432	65.4519	65.3414	65.3394	65.1209	65.3369	65.3518	64.0081	65.2186	65.3546	66.199	64.4573	67.3184	65.1442	65.1326	64.5512	64.22	64.8492	65.5974	64.8574	65.4307
Lc.lactis.FM03	65.8658	65.6336	65.886	64.3214	65.8382	65.6689	64.1505	65.6174	63.799	65.8307	65.6347	65.6191	65.0099	64.9779	65.7387	65.6003	65.74	65.7699	64.0753	64.308	65.7572	64.2964	64.3069	64.1572	65.3127	65.7707	65.7331	64.4568	65.705	65.7351	65.7398	65.7593	65.4957	65.584	65.7516	64.295	65.4132	65.7588	66.8174	64.444	67.9267	65.945	65.9271	65.3455	64.9192	65.5853	66.4613	65.7033	66.313
Lc.lactis.G423	65.5059	65.291	65.4598	64.199	65.5522	65.37	63.866	65.287	63.7446	65.5403	65.3976	65.383	64.8211	64.8662	65.3825	65.2996	65.4492	65.4145	63.9486	63.9979	65.4045	63.9513	63.9748	63.9382	65.0949	65.4488	65.5281	64.1727	65.2968	65.5102	65.3523	65.3505	65.1961	65.3464	65.3614	64.0582	65.2362	65.4269	65.6654	64.4457	67.253	65.0788	65.0672	64.4858	64.1547	64.7838	65.532	64.792	65.3653
Lc.lactis.G50	65.3519	65.2516	65.3348	64.1124	65.3756	65.3175	63.811	65.1232	63.6072	65.4939	65.3595	65.1278	64.8005	64.7681	65.3117	65.2613	65.3673	65.3793	63.9749	63.9181	65.368	63.9751	63.9575	63.9669	65.0071	65.321	65.4529	64.1278	65.273	65.416	65.2685	65.2527	65.2185	65.2958	65.2572	64.0555	65.1831	65.3755	67.0481	64.3542	67.8106	65.7348	65.7268	65.2014	64.8072	65.5345	66.2099	65.5068	66.0664
Lc.lactis.IL1403	65.7123	65.4889	65.6923	64.3167	65.6851	65.5466	64.0931	65.4204	63.7785	65.7771	65.6156	65.5026	64.9176	64.9553	65.5393	65.4382	65.6158	65.6263	64.0723	64.0987	65.6273	64.1566	64.1715	64.1549	65.2496	65.629	65.7692	64.331	65.5185	65.5949	65.6042	65.6208	65.3401	65.4362	65.6121	64.3084	65.389	65.6046	66.0151	64.1978	66.5105	64.5342	64.5164	63.932	63.5048	64.1732	65.0514	64.2904	64.8995
Lc.lactis.IO-1	65.5778	65.3195	65.6613	64.3189	65.579	65.4514	64.0019	65.2911	63.7603	65.6372	65.5044	65.4854	64.9746	64.9483	65.4591	65.4235	65.4823	65.4836	64.0476	63.9881	65.496	64.091	64.1245	64.023	65.2135	65.4883	65.4991	64.3366	65.4129	65.5787	65.526	65.492	65.3629	65.449	65.5118	64.1847	65.2882	65.5326	66.5435	64.6828	67.1053	65.0696	64.837	64.2782	63.9596	64.5588	65.2468	64.5322	65.0711
Lc.lactis.JCM5805	64.5846	64.3895	64.5003	63.1629	64.601	64.4719	63.1081	64.3886	62.7182	64.6183	64.513	64.3706	63.8949	63.997	64.3875	64.3818	64.5132	64.5114	63.0771	63.0939	64.5072	63.1618	63.21	63.1532	64.1292	64.4974	64.4709	63.2245	64.4302	64.6756	64.4239	64.4111	64.6409	64.4729	64.4143	63.2498	64.3501	64.4146	63.991	61.8871	64.0547	61.9658	61.9479	61.402	60.9723	61.5568	62.4765	61.7559	62.356
Lc.lactis.K231	64.6745	64.5108	64.6117	63.3403	64.7016	64.5278	63.2262	64.498	62.9368	64.7809	64.6237	64.4573	64.0716	64.0575	64.579	64.4789	64.5385	64.5832	63.2255	63.2865	64.5687	63.2924	63.3185	63.1484	64.2708	64.5317	64.6474	63.394	64.5312	64.6987	64.5544	64.5145	64.3081	64.5329	64.5433	63.279	64.4773	64.5779	63.0673	60.5491	63.2541	61.2375	61.2231	60.58	60.243	61.0108	61.7062	60.8455	61.3725
Lc.lactis.K337	64.6662	64.5044	64.6871	63.4039	64.6891	64.5774	63.1505	64.4625	62.9348	64.707	64.6224	64.4461	64.0558	64.0215	64.5987	64.5336	64.6196	64.5704	63.3148	63.4103	64.6099	63.2594	63.2772	63.2435	64.2733	64.5907	64.7332	63.4092	64.4891	64.7644	64.609	64.541	64.417	64.5494	64.5685	63.3241	64.5033	64.5834	61.9256	60.2555	62.9457	60.9546	60.9399	60.4486	60.008	60.9579	61.4372	60.7677	61.3199
Lc.lactis.KF134	64.8283	64.6166	64.8191	63.6068	64.8431	64.6963	63.4712	64.5739	63.1078	64.984	64.8845	64.7429	64.182	64.2894	64.728	64.7067	64.7486	64.7291	63.4489	63.408	64.7694	63.3928	63.4365	63.4532	64.4774	64.741	64.8687	63.5756	64.6809	64.931	64.8127	64.8133	64.599	64.7334	64.8109	63.629	64.6459	64.72	64.6198	62.0735	64.581	62.346	62.334	61.7512	61.4199	62.0574	62.7988	62.0565	62.6307
Lc.lactis.KF146	64.6274	64.3795	64.5373	63.4062	64.6705	64.4294	63.1651	64.327	62.9664	64.6436	64.6554	64.4894	63.9983	63.9661	64.4912	64.4012	64.4837	64.5145	63.3157	63.1393	64.4741	63.1526	63.1648	63.1767	64.2487	64.5412	64.5685	63.3399	64.4054	64.7347	64.5268	64.526	64.3796	64.5163	64.5247	63.3071	64.3891	64.5231	63.8368	61.4818	64.1282	61.9659	61.9539	61.374	61.042	61.6701	62.4193	61.6803	62.2535
Lc.lactis.KF147	65.608	65.3772	65.5879	64.2549	65.6444	65.4963	63.933	65.3104	63.6638	65.5186	65.4661	65.4118	64.8708	64.8756	65.5549	65.5511	65.5055	65.4966	64.0424	63.9817	65.5235	64.0511	64.0469	64.1639	65.3007	65.5203	65.482	64.2755	65.4014	65.459	65.5177	65.4949	65.1926	65.4346	65.5211	64.2631	65.2526	65.5151	65.876	64.7356	67.5715	65.549	65.5353	65.0019	64.6179	65.2276	66.0072	65.315	65.8692
Lc.lactis.KF196	64.7291	64.5255	64.7047	63.513	64.7428	64.5475	63.3213	64.5424	63.093	64.7778	64.7377	64.6733	64.2311	64.2359	64.6088	64.5562	64.6294	64.6647	63.4425	63.3713	64.6503	63.2957	63.3179	63.3533	64.3631	64.6593	64.7229	63.509	64.5738	64.8152	64.6488	64.6377	64.4777	64.7005	64.6487	63.504	64.6196	64.6143	64.2204	62.5996	64.7231	62.5574	62.5454	61.9672	61.6342	62.2569	63.0115	62.2741	62.8467
Lc.lactis.KF201	64.8613	64.7342	64.8906	63.6756	64.8847	64.7761	63.3597	64.644	63.1704	65.0274	64.8695	64.7634	64.2734	64.3064	64.8014	64.808	64.8221	64.8293	63.4578	63.5015	64.8798	63.4765	63.4784	63.4397	64.5569	64.7896	64.8958	63.6762	64.7767	64.9679	64.9321	64.8984	64.6968	64.8089	64.8901	63.5538	64.751	64.7948	64.2591	62.1514	65.1319	63.1083	63.0939	62.5764	62.1842	62.8989	63.5962	62.9021	63.4601
Lc.lactis.KF24	64.7011	64.5054	64.6525	63.327	64.7147	64.5915	63.2014	64.4149	62.9067	64.7112	64.5983	64.5022	64.0047	64.034	64.5451	64.4687	64.6595	64.62	63.2724	63.2575	64.593	63.2944	63.3236	63.2217	64.2278	64.6272	64.6874	63.3611	64.5332	64.7494	64.546	64.5532	64.3918	64.5803	64.5568	63.3161	64.5126	64.5886	64.2669	62.5809	65.5683	63.4231	63.4052	62.7093	62.3389	63.0167	63.9345	62.7497	63.5743
Lc.lactis.KF282	65.0227	64.7535	64.899	63.5153	65.0257	64.7891	63.4533	64.6532	63.2146	64.9434	64.8335	64.7189	64.2029	64.2004	64.7716	64.7152	64.8885	64.8637	63.3486	63.4423	64.9193	63.5058	63.4857	63.4673	64.4542	64.9413	64.7686	63.6754	64.8116	65.0135	64.6997	64.7146	64.7211	64.7542	64.7331	63.5266	64.7195	64.8821	63.3761	61.4695	64.1092	61.9825	61.9686	61.2573	60.9138	61.6857	62.4813	61.547	62.1218
Lc.lactis.KF67	64.7364	64.5278	64.7416	63.4745	64.7513	64.6094	63.3148	64.4907	63.0295	64.7424	64.6852	64.652	64.1482	64.1356	64.5619	64.5732	64.7035	64.6851	63.3724	63.3873	64.6753	63.2827	63.3229	63.301	64.3276	64.7099	64.7407	63.4643	64.5667	64.8125	64.6659	64.64	64.4646	64.6941	64.6645	63.3738	64.5048	64.6666	63.5984	61.0667	63.4359	61.1983	61.1817	60.5742	60.2867	60.9309	61.5774	60.8292	61.3805
Lc.lactis.KF7	64.7465	64.5807	64.6631	63.3917	64.757	64.6194	63.3131	64.519	62.9862	64.7265	64.5862	64.6035	64.0817	64.0534	64.6231	64.5721	64.6857	64.7425	63.3356	63.2819	64.7194	63.3898	63.3914	63.2236	64.3362	64.6532	64.7118	63.4688	64.6257	64.7926	64.6162	64.5915	64.4578	64.6305	64.6263	63.4312	64.5248	64.6604	63.5873	62.8157	65.0165	63.0562	63.0412	62.4787	62.0575	62.7103	63.5763	62.8335	63.4442
Lc.lactis.KLDS4.0325	65.6402	65.4923	65.6485	64.3454	65.6879	65.5034	64.0754	65.4307	63.8138	65.6805	65.5457	65.3821	64.918	65.038	65.5392	65.475	65.5577	65.6142	64.0222	64.1462	65.5705	64.1983	64.2145	64.1974	65.1546	65.571	65.6595	64.4047	65.4756	65.6781	65.5919	65.5572	65.4027	65.5005	65.5748	64.3253	65.42	65.559	66.3006	65.8321	67.8212	65.8697	65.8543	65.2847	64.8518	65.5178	66.3984	65.6477	66.2522
Lc.lactis.LD61	64.7562	64.5659	64.7376	63.4992	64.7298	64.5487	63.2285	64.4045	63.0395	64.7909	64.6103	64.4861	64.0179	64.1055	64.6274	64.451	64.6286	64.5459	63.2766	63.4174	64.6493	63.3476	63.349	63.3735	64.419	64.7256	64.6295	63.5174	64.5725	64.6027	64.7104	64.716	64.7856	64.4749	64.7204	63.5429	64.4262	64.61	64.5692	62.2504	64.9784	63.0064	62.9886	62.4085	61.9813	62.6459	63.5229	62.7669	63.376
Lc.lactis.LMG14418	64.6552	64.5262	64.6797	63.3204	64.6759	64.5503	63.1187	64.3883	62.9097	64.6369	64.5286	64.4569	63.9765	64.0068	64.6057	64.4656	64.5627	64.6054	63.1578	63.1547	64.5801	63.2316	63.2431	63.1993	64.2529	64.5984	64.6631	63.4379	64.524	64.5902	64.6648	64.6296	64.3077	64.5211	64.646	63.3505	64.3796	64.5773	64.6857	62.5544	65.053	63.1015	63.0861	62.5165	62.0836	62.7496	63.6302	62.8796	63.484
Lc.lactis.LMG19460	64.7851	64.5205	64.712	63.404	64.757	64.5518	63.1454	64.4743	62.9881	64.7741	64.6432	64.6214	64.0268	64.0194	64.554	64.4582	64.6039	64.642	63.1896	63.2111	64.6513	63.2464	63.2494	63.1986	64.3397	64.6586	64.6822	63.4007	64.5625	64.7022	64.6639	64.6673	64.4673	64.5437	64.6708	63.3051	64.4274	64.6271	64.412	61.7046	64.7092	62.7314	62.7136	62.1335	61.7062	62.3709	63.2479	62.4919	63.101
Lc.lactis.LMG7760	64.6786	64.4863	64.6919	63.5288	64.6838	64.6027	63.2483	64.434	63.0043	64.8828	64.7402	64.6575	64.2422	64.2437	64.6046	64.5776	64.5979	64.6281	63.2519	63.3962	64.6312	63.3536	63.3188	63.3111	64.3514	64.5842	64.7074	63.4886	64.5414	64.7901	64.7547	64.7325	64.593	64.6684	64.7386	63.4322	64.5809	64.6159	64.3045	61.776	64.0111	61.737	61.7374	61.0012	60.8446	61.3965	61.9519	61.2084	61.7381
Lc.lactis.LMG8520	64.8903	64.6023	64.898	63.5574	64.8927	64.7887	63.339	64.5218	63.1844	64.8881	64.7847	64.7738	64.141	64.3249	64.8034	64.7676	64.8554	64.746	63.4824	63.5204	64.7741	63.4347	63.3561	63.3344	64.4731	64.8405	64.6495	63.651	64.7056	64.9326	64.815	64.8341	64.7635	64.699	64.8006	63.4715	64.5555	64.7771	63.0923	61.0267	64.0866	61.5478	61.5321	60.8687	60.4762	61.4011	62.0957	61.1843	61.7587
Lc.lactis.LMG8526	64.7607	64.5025	64.6523	63.3399	64.7521	64.6199	63.1375	64.4514	62.9011	64.6731	64.5202	64.5517	64.1352	63.961	64.6087	64.5779	64.6527	64.6934	63.1891	63.237	64.7123	63.3211	63.2719	63.2998	64.2019	64.6768	64.5977	63.394	64.601	64.7999	64.6986	64.654	64.5816	64.5431	64.6808	63.4283	64.4196	64.6553	64.2138	62.1762	64.8633	62.9778	62.9689	62.4037	62.2688	62.9316	63.5001	62.7626	63.3637
Lc.lactis.LMG9446	64.6777	64.4841	64.6681	63.4711	64.6999	64.5644	63.2475	64.4984	62.9798	64.749	64.6004	64.6133	64.0653	64.1078	64.6095	64.5507	64.5989	64.5961	63.4419	63.206	64.6009	63.2306	63.2387	63.1623	64.2717	64.6186	64.631	63.3931	64.5393	64.7223	64.598	64.5988	64.8906	64.5883	64.5955	63.3331	64.4607	64.5926	63.9673	63.3922	65.694	63.4281	63.4172	62.8583	62.4652	63.0785	63.9288	63.1697	63.6642
Lc.lactis.LMG9447	64.6967	64.5223	64.6728	63.336	64.6838	64.5954	63.2389	64.5125	63.0544	64.7309	64.6844	64.5373	64.0702	64.1653	64.5549	64.539	64.6086	64.6329	63.3437	63.2833	64.5672	63.2839	63.2982	63.2504	64.3593	64.6213	64.6276	63.4712	64.5387	64.7882	64.6899	64.6562	64.4012	64.6432	64.6828	63.3615	64.454	64.6141	63.3045	60.9041	63.7619	61.6727	61.6549	60.9613	60.5887	61.2601	62.1849	61.2565	61.8263
Lc.lactis.Li-1	64.8943	64.6825	64.8361	63.5245	64.9087	64.7788	63.4171	64.6123	63.119	64.9592	64.7846	64.6955	64.1959	64.1346	64.7488	64.7009	64.7795	64.7891	63.3613	63.32	64.7696	63.5135	63.5412	63.3782	64.4711	64.7925	64.815	63.6701	64.7139	64.8561	64.7933	64.7492	65.14	64.7142	64.7501	63.4905	64.6281	64.723	63.1879	61.3702	64.0004	61.7832	61.7665	61.0956	60.6758	61.4106	62.3544	61.3923	61.8885
Lc.lactis.M20	64.6948	64.5577	64.6851	63.4505	64.7166	64.5886	63.1712	64.4875	63.0959	64.7363	64.6668	64.5989	64.0759	64.1761	64.655	64.5962	64.6653	64.6706	63.3341	63.3815	64.6781	63.3243	63.3238	63.266	64.3732	64.6177	64.7087	63.4606	64.5989	64.8504	64.6348	64.6329	64.5303	64.6917	64.6338	63.4049	64.5852	64.6134	65.1168	62.5497	65.27	63.3175	63.3018	62.761	62.3263	63.049	63.8508	63.1206	63.726
Lc.lactis.ML8	65.0693	64.8381	65.0593	63.7043	65.0963	64.8875	63.4614	64.7352	63.2228	65.0983	64.9823	64.8541	64.2821	64.3469	64.9075	64.8528	64.9305	64.9279	63.4677	63.5377	64.9011	63.5287	63.5271	63.5814	64.6408	64.9908	64.9699	63.7012	64.8774	65.0908	64.9008	64.8947	64.7463	64.8753	64.9037	63.6924	64.8112	64.9537	64.4809	62.9116	64.6096	62.9928	62.9749	62.4066	61.9738	62.8449	63.52	62.7679	63.3786
Lc.lactis.N42	64.8669	64.6161	64.8484	63.5285	64.8905	64.7481	63.2769	64.6073	63.1362	64.8174	64.6688	64.5828	64.1381	64.218	64.606	64.6043	64.7847	64.767	63.513	63.3155	64.8115	63.4085	63.4263	63.2888	64.4304	64.7743	64.7783	63.5564	64.7055	64.8798	64.7729	64.7731	64.8775	64.6362	64.7785	63.4659	64.6773	64.7634	64.6628	62.4993	65.1075	63.0792	63.0645	62.5304	62.1458	62.8552	63.5558	62.8533	63.4099
Lc.lactis.NBRC100933	64.7788	64.5749	64.7013	63.347	64.7952	64.6579	63.2365	64.521	62.8797	64.7347	64.6387	64.4463	64.0334	64.0344	64.5624	64.568	64.6955	64.6869	63.1072	63.222	64.6922	63.363	63.3898	63.2662	64.2334	64.6804	64.6382	63.4602	64.6264	64.7552	64.6121	64.5991	64.7566	64.5747	64.6021	63.3427	64.4982	64.6091	62.6027	60.5321	63.2654	61.1829	61.1651	60.6191	60.1895	60.7739	61.6936	60.9731	61.5731
Lc.lactis.NCDO2118	65.4423	65.2378	65.4494	64.2044	65.4653	65.341	63.9537	65.2032	63.6812	65.5265	65.4773	65.3397	64.9152	64.8335	65.4396	65.4019	65.3797	65.3494	64.0883	64.0474	65.4087	64.007	64.0113	64.0565	65.2036	65.3809	65.4212	64.2398	65.292	65.4946	65.4597	65.4392	65.2209	65.3156	65.4652	64.1634	65.2232	65.3003	65.6554	64.6349	66.8732	64.8472	64.8335	64.3001	63.9161	64.5258	65.3054	64.6132	65.1674
Lc.lactis.NCDO895	64.7932	64.5687	64.81	63.5012	64.8193	64.5657	63.2774	64.5377	63.0547	64.7887	64.7185	64.6229	64.0811	64.1781	64.6698	64.5927	64.6728	64.6613	63.3626	63.3667	64.6637	63.3287	63.3184	63.2965	64.409	64.7408	64.7657	63.513	64.6018	64.8288	64.6942	64.6753	64.5507	64.6858	64.6819	63.422	64.5452	64.6975	63.4487	61.0961	62.8266	61.2122	61.1944	60.6337	60.1964	60.8535	61.7476	61.0022	61.6127
Lc.lactis.S0	65.3884	65.2529	65.4353	64.016	65.4012	65.3533	63.8774	65.2392	63.6617	65.5149	65.3222	65.2863	64.7925	64.6964	65.3284	65.3221	65.4052	65.4027	63.9188	63.8419	65.3808	63.9543	63.9562	63.9246	65.0123	65.3482	65.5607	64.1516	65.2438	65.5613	65.4058	65.3938	65.1577	65.3094	65.3963	64.0297	65.076	65.3205	65.7085	64.7498	67.4947	65.285	65.2707	64.6108	64.0757	65.0489	65.8658	64.9107	65.4037
Lc.lactis.TIFN2	64.6739	64.4506	64.6532	63.3171	64.6453	64.4905	63.1137	64.4068	62.9423	64.7164	64.5666	64.4919	63.9635	64.0263	64.5414	64.3621	64.5526	64.5435	63.1761	63.2586	64.5769	63.1975	63.1675	63.2168	64.2456	64.6054	64.7161	63.4072	64.5049	64.6987	64.6028	64.6054	64.7298	64.5262	64.6325	63.3504	64.4541	64.5683	64.2264	60.8175	63.8077	61.8299	61.8121	61.232	60.8047	61.4694	62.3464	61.5904	62.1995
Lc.lactis.TIFN4	64.8177	64.6011	64.8011	63.4756	64.7888	64.6441	63.2465	64.581	63.1121	64.8811	64.7571	64.7528	64.239	64.148	64.6834	64.5586	64.7035	64.7108	63.4069	63.5088	64.7512	63.363	63.3653	63.3855	64.4417	64.7571	64.8853	63.5817	64.6771	64.9156	64.7241	64.7274	65.0558	64.7269	64.7556	63.5044	64.6397	64.7407	65.1611	62.6007	65.5038	63.4191	63.4013	62.8761	62.461	62.8181	64.331	63.2264	63.162
Lc.lactis.UC06	65.6618	65.4268	65.6602	64.206	65.6854	65.5443	64.0073	65.3814	63.8268	65.6273	65.5011	65.5018	64.9388	65.0903	65.5173	65.5019	65.6053	65.5695	64.0587	64.1016	65.5292	64.1561	64.1723	64.0896	65.2533	65.6065	65.5988	64.3905	65.4652	65.6405	65.578	65.5354	65.5871	65.4819	65.5372	64.1955	65.4544	65.5434	65.1268	63.5948	66.494	64.27	64.259	63.6487	63.3484	64.0622	64.7033	63.9003	64.3963
Lc.lactis.UC063	65.5264	65.3066	65.5449	64.0903	65.5537	65.3498	63.9035	65.2857	63.6319	65.5836	65.4539	65.2963	64.7566	64.7461	65.4068	65.326	65.4278	65.4268	63.9063	63.8438	65.4033	64.018	63.9728	63.9924	65.0952	65.4606	65.4664	64.1765	65.3093	65.5252	65.3451	65.3443	65.2556	65.3181	65.3474	64.1281	65.2406	65.4222	66.1125	64.0894	66.2974	64.6076	64.5897	64.0214	63.584	64.2475	65.1348	64.3827	64.9934
Lc.lactis.UC08	65.5454	65.3212	65.5159	64.2525	65.5605	65.4183	63.994	65.3318	63.8375	65.5825	65.453	65.5343	65.0338	64.8736	65.3869	65.3496	65.4766	65.4959	64.0931	64.0619	65.4098	64.1159	64.1095	64.0429	65.1849	65.4692	65.4967	64.2252	65.3288	65.5715	65.5657	65.5207	65.2906	65.414	65.5234	64.1391	65.3676	65.4385	65.6753	64.7589	67.2926	65.1729	65.1573	64.5233	64.1439	64.8726	65.6871	64.7996	65.2602
Lc.lactis.UC11	65.6318	65.4075	65.6024	64.2973	65.647	65.5048	64.0563	65.3743	63.8813	65.6138	65.4833	65.5225	65.0181	64.9614	65.4703	65.4359	65.5631	65.5504	64.0778	64.1146	65.4959	64.1731	64.1668	64.1574	65.2198	65.5556	65.5711	64.2995	65.4149	65.6607	65.5773	65.5319	65.3596	65.4501	65.5351	64.2535	65.4542	65.5248	66.469	64.7518	67.4952	65.4257	65.4091	64.7508	64.4268	65.1988	65.8896	65.0204	65.5492
Lc.lactis.UC317	64.7906	64.5692	64.8051	63.4723	64.8173	64.6411	63.2606	64.5359	63.0123	64.8745	64.7957	64.5819	64.0608	64.1227	64.6619	64.5855	64.6865	64.6687	63.3029	63.3224	64.6809	63.3268	63.2944	63.3434	64.4306	64.7379	64.7601	63.511	64.6069	64.833	64.6556	64.6509	64.5718	64.5912	64.6566	63.4686	64.5804	64.6881	64.478	62.3627	64.2317	62.6175	62.5996	62.0313	61.5939	62.2574	63.1447	62.3926	63.0033
Lc.lactis.UC77	65.7469	65.5254	65.729	64.4247	65.7193	65.5662	64.092	65.4882	63.9213	65.7334	65.6005	65.4922	65.0104	64.929	65.6078	65.4562	65.6329	65.658	64.0585	64.1906	65.6646	64.2428	64.2449	64.1293	65.2144	65.6642	65.759	64.4275	65.5469	65.7298	65.6012	65.617	65.4653	65.433	65.6094	64.263	65.3646	65.6399	66.423	64.2875	67.5091	65.5235	65.5053	64.9256	64.4984	65.1631	66.0438	65.2841	65.8931
Lc.lactis.UL8	65.6835	65.4714	65.6981	64.3044	65.7106	65.5056	64.0491	65.4904	63.8594	65.7165	65.5691	65.5374	65.0374	64.9941	65.5526	65.4933	65.5838	65.5905	64.1146	64.2042	65.549	64.1778	64.171	64.1704	65.2848	65.6186	65.6515	64.3841	65.456	65.7188	65.6109	65.6058	65.4425	65.553	65.6155	64.3027	65.4388	65.5806	66.5258	65.4625	67.5036	65.8868	65.8689	65.3006	64.8677	65.5276	66.414	65.6619	66.2726
Lc.lactis.WFLU12	65.6312	65.4178	65.5729	64.3068	65.6401	65.4959	64.0258	65.3204	63.7323	65.6204	65.4078	65.3699	64.8538	64.9838	65.5523	65.4951	65.4988	65.4625	64.0554	63.9884	65.5526	64.0898	64.0712	64.1932	65.209	65.5883	65.5821	64.2841	65.4582	65.6082	65.5534	65.583	65.3384	65.382	65.5696	64.3332	65.381	65.5005	67.2767	64.2805	67.451	65.1454	65.1278	64.5393	64.1757	64.8999	65.5926	64.8326	65.4111
Lc.lactis.YF11	64.7643	64.538	64.6998	63.5513	64.8349	64.592	63.2191	64.4723	63.0337	64.8301	64.7609	64.6183	64.1575	64.1712	64.6068	64.5284	64.6737	64.6118	63.3059	63.3642	64.6185	63.2697	63.2933	63.3083	64.3401	64.6947	64.6609	63.4581	64.556	64.8883	64.7342	64.7318	64.9632	64.7416	64.7427	63.4098	64.6271	64.66	63.3255	61.7551	64.079	61.9108	61.8991	61.3177	60.9866	61.6157	62.3639	61.624	62.1973
Sc.thermophilus.1F8CT	64.6912	64.1418	64.6953	63.9454	64.7562	64.4634	63.7195	64.3555	63.5974	64.2569	64.4371	64.5388	64.4021	64.3199	64.7106	64.5323	64.4745	64.253	64.0654	63.9464	64.3614	63.6877	63.4728	63.7799	64.3159	64.6214	64.6109	63.9833	64.2066	64.4142	64.2987	64.3408	64.3308	64.317	64.3255	63.7341	64.5155	64.5381	60.3076	61.2106	60.9526	60.2968	60.2909	60.2268	60.3752	60.4514	60.516	60.1339	60.3843
Sc.thermophilus.ACA-DC2	66.0727	65.757	66.0049	64.9546	66.0698	65.8028	64.4064	65.8612	64.2536	66.0112	65.935	65.941	65.3346	65.2828	66.1384	66.078	65.8528	65.7431	64.6216	64.6904	65.9302	64.3603	64.2093	64.5431	65.6263	65.9656	66.0149	64.7649	65.8733	66.2004	65.9198	65.9522	65.9528	66.131	65.9522	64.6287	65.9565	65.9117	64.0906	64.362	65.0195	64.0129	64.0061	63.4394	63.4459	63.4738	63.7256	63.5947	63.7118
Sc.thermophilus.APC151	66.3863	66.1351	66.4165	65.2166	66.414	66.1628	64.656	66.1812	64.5785	66.2384	66.2308	66.2007	65.6694	65.594	66.4969	66.4537	66.2243	66.1621	65.043	64.9325	66.3139	64.7368	64.5288	64.6384	65.8854	66.3024	66.3158	65.0428	66.2829	66.4267	66.2727	66.3021	66.3983	66.3438	66.2879	64.7699	66.3142	66.2538	64.075	63.7656	64.3302	63.4603	63.4539	62.8395	62.9381	63.0642	63.2193	62.8537	62.9713
Sc.thermophilus.ASCC1275	66.3928	66.1235	66.4288	64.9633	66.406	66.1468	64.5791	66.0702	64.3936	66.1728	66.1768	66.0748	65.6079	65.4774	66.4622	66.456	66.1955	66.1292	64.8827	64.8762	66.2958	64.6883	64.4862	64.54	65.8758	66.3283	66.2147	65.0356	66.2553	66.3888	66.0987	66.1268	66.2074	66.2154	66.114	64.6503	66.057	66.3314	64.453	64.9131	65.3031	64.4428	64.4347	63.8521	64.0883	64.2013	64.4248	63.6762	63.9914
Sc.thermophilus.B59671	66.4748	66.1491	66.3783	65.2345	66.4795	66.1254	64.6658	66.1952	64.5737	66.4047	66.303	66.1835	65.6214	65.5306	66.4662	66.3882	66.179	66.123	65.0514	64.7934	66.3789	64.7731	64.5942	64.7789	65.9004	66.3661	66.3452	65.1136	66.2286	66.4809	66.2532	66.2839	66.4229	66.3678	66.2753	64.8436	66.2569	66.3063	64.028	63.9626	64.6677	63.8641	63.8573	63.4165	63.4193	63.4818	63.6153	63.2744	63.5601
Sc.thermophilus.C106	65.3482	65.1042	65.3962	64.0762	65.3833	65.1554	63.6383	65.094	63.6241	65.199	65.1799	65.1897	64.6471	64.5571	65.3654	65.4264	65.1756	65.1504	63.9342	64.0647	65.2755	63.7102	63.5104	63.6767	64.9172	65.2265	65.3463	64.0433	65.1753	65.4852	65.1455	65.1729	65.3073	65.3097	65.1814	63.7965	65.2348	65.3094	61.3498	61.272	61.7257	60.7247	60.7169	60.1611	60.3973	60.399	60.5886	60.0988	60.3004
Sc.thermophilus.CNRZ1066	66.4567	66.1483	66.4142	65.3348	66.5024	66.1376	64.7199	66.2013	64.5912	66.4059	66.3487	66.3268	65.5941	65.6764	66.513	66.3929	66.2018	66.1612	65.1183	65.1124	66.3789	64.7584	64.6133	64.8703	66.0173	66.3278	66.3992	65.102	66.2405	66.5024	66.2274	66.2576	66.4251	66.4638	66.2198	64.9494	66.3013	66.3219	64.7542	64.6205	65.528	64.4676	64.4614	63.9839	64.0861	64.1466	64.1727	64.0151	64.1363
Sc.thermophilus.CS8	66.2284	65.9161	66.1818	65.0228	66.2513	65.9046	64.495	65.9252	64.2913	66.1368	66.0749	66.1201	65.3516	65.3261	66.2543	66.1833	65.9695	65.9196	64.7709	64.8948	66.1458	64.5185	64.3734	64.5992	65.7589	66.1078	66.1908	64.8557	66.0096	66.1945	66.0109	66.0261	66.1498	66.157	65.9884	64.6752	66.0265	66.0894	64.3555	64.5808	65.5421	64.4241	64.4179	63.854	63.9562	64.017	64.0425	63.9737	64.0064
Sc.thermophilus.DGCC7710	66.0979	65.8284	66.1339	64.7775	66.1379	65.852	64.359	65.818	64.211	65.9315	65.9228	65.8463	65.2899	65.2699	66.1665	66.1245	65.9007	65.8608	64.6715	64.7073	66.0307	64.4383	64.2364	64.3569	65.6095	66.0338	65.9868	64.7802	65.9635	66.0888	65.8347	65.8628	65.9281	65.9776	65.8494	64.4681	65.89	66.0364	63.1335	63.0564	63.7969	62.9366	62.9285	62.3196	62.5558	62.6688	62.8923	62.17	62.4589
Sc.thermophilus.EPS	66.4348	66.1241	66.3876	65.1434	66.4807	66.1122	64.595	66.1457	64.4716	66.3494	66.2643	66.1858	65.5494	65.4601	66.4865	66.3378	66.1763	66.1364	64.8347	64.947	66.2967	64.7053	64.5732	64.6842	65.8943	66.3295	66.3193	65.0143	66.1949	66.3989	66.1388	66.1695	66.3334	66.3029	66.1321	64.7743	66.1653	66.2968	64.6615	64.4498	65.2734	64.1667	64.1605	63.5961	63.6985	63.7763	63.803	63.7175	63.7605
Sc.thermophilus.GABA	66.4974	66.1141	66.4895	65.2491	66.5473	66.2031	64.8034	66.1407	64.6361	66.2433	66.2369	66.3016	65.7003	65.6748	66.5609	66.5367	66.2526	66.1746	65.0904	65.1538	66.3248	64.7201	64.5228	64.7953	66.0253	66.4371	66.4442	65.1537	66.2639	66.5472	66.3499	66.3818	66.4725	66.4088	66.3663	64.9041	66.3328	66.4021	64.4644	64.1653	64.9627	63.858	63.8538	63.3112	63.5207	63.578	63.6903	63.2974	63.532
Sc.thermophilus.JIM8232	66.6125	66.3619	66.6752	65.3972	66.6529	66.3357	64.8088	66.4147	64.7904	66.3953	66.3416	66.5204	65.8482	65.8034	66.7164	66.698	66.409	66.3786	65.2605	65.2621	66.5587	64.9828	64.7871	64.8743	66.1395	66.5448	66.5117	65.3215	66.4769	66.5292	66.4087	66.4246	66.4696	66.5648	66.415	65.0252	66.495	66.545	64.5935	63.6458	64.5889	63.5889	63.5827	62.9654	63.0667	63.1844	63.3458	62.9838	63.0961
Sc.thermophilus.KLDS3.1003	66.5079	66.1848	66.4836	65.191	66.4916	66.213	64.667	66.2076	64.6225	66.255	66.2247	66.3462	65.6503	65.4743	66.5535	66.4725	66.259	66.1918	65.0052	64.724	66.2754	64.7745	64.5525	64.7784	65.9212	66.3807	66.4024	65.0592	66.277	66.4554	66.1795	66.2119	66.3499	66.3914	66.2261	64.8905	66.2433	66.285	64.4421	63.8854	64.7254	63.8211	63.6689	63.1778	63.0766	63.3753	63.5096	63.1093	63.3232
Sc.thermophilus.KLDS3.1012	66.1097	65.8905	66.1166	64.9825	66.1371	65.92	64.4143	65.8397	64.3234	65.9206	65.8882	65.9735	65.4682	65.3343	66.1773	66.1839	65.9818	65.9368	64.8155	64.7072	66.0068	64.5135	64.3061	64.4456	65.6228	66.0014	66.0876	64.7941	65.9623	66.1516	65.8983	65.9273	66.0606	66.1121	65.9134	64.5749	65.9807	65.9795	64.1568	63.7985	64.1535	63.3817	63.3754	62.8308	62.9294	63.0576	63.2127	62.7771	62.9621
Sc.thermophilus.KLDSSM	66.4308	66.1608	66.4668	65.142	66.4419	66.1843	64.7519	66.1088	64.3853	66.2843	66.2923	66.2124	65.6121	65.5982	66.4988	66.492	66.2336	66.1867	64.8565	65.1212	66.3155	64.7379	64.5366	64.6129	65.9803	66.3664	66.3475	65.1543	66.2917	66.5178	66.2373	66.2652	66.3201	66.3538	66.252	64.7057	66.1853	66.3692	64.8184	64.9874	65.6856	64.6435	64.6354	63.9846	64.2209	64.3315	64.555	63.8747	64.1244
Sc.thermophilus.LMD-9	66.6148	66.3077	66.6456	65.3386	66.6134	66.3398	64.8271	66.2616	64.7223	66.3654	66.3555	66.4389	65.8057	65.7685	66.7142	66.7147	66.3902	66.3577	65.258	65.3179	66.4185	64.8995	64.6985	64.9113	66.1576	66.5377	66.6811	65.3239	66.4133	66.6669	66.459	66.4852	66.5012	66.5738	66.4837	65.0605	66.4232	66.5079	63.7468	63.5629	64.2468	63.3424	63.3365	62.8584	62.9638	62.9677	63.1332	62.7691	62.9891
Sc.thermophilus.LMG18311	66.5486	66.2182	66.4975	65.3267	66.5931	66.2461	64.6809	66.2351	64.6404	66.4295	66.3874	66.3482	65.8191	65.5754	66.5776	66.4985	66.31	66.2025	65.1569	65.2289	66.4287	64.784	64.667	64.8066	65.9764	66.419	66.415	65.1499	66.2677	66.5569	66.1747	66.2075	66.3695	66.4836	66.1703	64.9053	66.2936	66.3768	64.4882	64.7556	65.5514	64.3316	64.3252	63.7773	63.9949	64.0506	64.083	63.8506	63.9234
Sc.thermophilus.LMGS-29186	65.1429	64.8336	65.1905	63.8928	65.1435	64.8669	63.4242	64.8227	63.346	64.9938	64.957	64.9535	64.3547	64.3597	65.2578	65.2057	64.917	64.8891	63.7485	63.7741	64.9889	63.4512	63.2501	63.453	64.6547	65.0386	65.0248	63.8867	64.9669	65.1984	64.9697	64.9954	65.1391	65.0572	64.9919	63.5723	64.9978	65.0367	62.2276	61.8846	62.4856	61.5935	61.5878	61.2175	61.3229	61.3288	61.4943	61.01	61.3503
Sc.thermophilus.MN-BM-A01	66.0768	65.8567	66.1277	64.9896	66.122	65.9198	64.4341	65.9951	64.2924	66.0848	66.0025	66.047	65.4148	65.3185	66.1846	66.1309	65.9844	65.8887	64.7612	64.5894	66.0102	64.4774	64.275	64.5401	65.6035	66.0184	66.1173	64.7666	65.9527	66.2437	66.0475	66.0778	66.0794	66.0975	66.0619	64.6541	66.0514	65.951	63.6362	63.649	64.0835	63.349	63.3424	62.6147	62.7134	62.9476	63.1351	62.6056	62.7537
Sc.thermophilus.MN-BM-A02	66.4245	66.155	66.4591	65.1555	66.4645	66.1785	64.6181	66.1916	64.543	66.1814	66.1703	66.229	65.6322	65.6152	66.4914	66.5116	66.2268	66.1858	65.0283	65.0215	66.3785	64.7638	64.5625	64.7163	65.9629	66.3604	66.3849	65.1416	66.3106	66.4703	66.2197	66.2472	66.3094	66.3284	66.2359	64.8318	66.2764	66.3629	63.9436	63.8656	64.5888	63.5935	63.5854	62.8423	63.0785	63.1915	63.415	62.8269	62.9816
Sc.thermophilus.MN-ZLW-002	66.2596	66.04	66.3104	65.1382	66.3055	66.0819	64.5404	66.1241	64.4076	66.1633	66.07	66.1917	65.5707	65.5336	66.37	66.3318	66.1459	66.0687	64.9331	65.0174	66.2115	64.6547	64.4545	64.6501	65.8916	66.2015	66.2348	64.9618	66.1542	66.3253	66.1666	66.1952	66.2806	66.2965	66.1826	64.761	66.1902	66.134	64.3778	64.3219	64.6657	63.9156	63.909	63.1679	63.2665	63.5007	63.6883	63.1722	63.3069
Sc.thermophilus.MTCC5460	64.8769	64.3638	64.8602	63.9721	64.8491	64.5333	63.6098	64.2777	63.4614	64.5281	64.9288	64.6439	63.8764	63.6229	64.8199	64.7066	64.6109	64.6373	63.8018	63.9088	64.5905	63.5828	63.3876	63.6532	64.6369	64.745	64.8375	63.7139	64.3581	64.6722	64.6542	64.6716	64.77	64.4759	64.7178	63.6454	64.5814	64.6136	61.3293	61.7614	61.6787	60.8661	60.7558	60.3154	60.3728	61.1217	61.2445	60.2665	60.754
Sc.thermophilus.MTCC5461	66.1148	65.4359	66.1249	64.8694	66.1036	65.7382	64.4276	65.323	64.1877	66.0461	66.1132	66.2432	65.5981	65.5796	66.0755	66.0664	65.8108	65.752	64.591	64.795	65.8163	64.3752	64.1622	64.3997	65.7022	65.9628	66.299	64.6756	65.558	66.2697	66.0115	65.9623	66.1359	65.9264	66.0185	64.3972	65.9625	65.9891	64.3756	64.9151	65.458	63.9146	63.7969	63.7155	63.7498	65.0524	65.338	63.6182	64.0168
Sc.thermophilus.MTH17CL396	64.5328	63.7349	64.5203	63.512	64.5714	64.1678	63.4496	63.9042	63.165	64.1882	64.2491	64.3205	63.8064	63.5431	64.6084	64.3893	64.1617	64.0236	63.4529	63.6407	64.0747	63.2785	63.068	63.3872	64.0217	64.3558	64.3337	63.6558	63.9915	64.273	64.2699	64.2981	64.2288	64.3959	64.2947	63.4071	63.8834	64.3071	61.2638	60.8611	61.3917	60.7887	60.699	60.4535	60.5635	60.5461	60.5908	60.3753	60.3279
Sc.thermophilus.ND03	66.0671	65.8108	66.066	64.9798	66.09	65.8409	64.4262	65.8693	64.304	65.9456	65.9176	65.9096	65.3713	65.3431	66.1503	66.1256	65.9025	65.839	64.7608	64.8184	65.9577	64.4117	64.2059	64.4014	65.5586	65.9778	66.094	64.783	65.931	66.107	65.9713	65.9997	66.0937	66.0328	65.9872	64.5315	66.0485	65.9306	64.2906	63.953	64.3502	63.5795	63.5732	63.0121	63.1108	63.2368	63.3919	62.973	63.1439
Sc.thermophilus.ND07	66.1614	65.8876	66.1929	64.8357	66.2017	65.911	64.409	65.8929	64.3309	65.9665	65.9519	65.8832	65.3269	65.2998	66.2252	66.2268	65.9596	65.9179	64.6922	64.6281	66.0904	64.4949	64.2931	64.3592	65.6372	66.0975	66.0035	64.8313	66.0019	66.1822	65.8997	65.9126	65.9914	65.9579	65.9003	64.4716	65.9782	66.0954	63.7527	63.4523	64.4296	63.5705	63.5624	62.9586	63.1949	63.3055	63.529	62.8017	63.0984
Sc.thermophilus.S9	66.313	66.0032	66.2656	65.1061	66.3588	65.9906	64.4822	66.0829	64.274	66.1995	66.123	66.1352	65.4726	65.3982	66.3379	66.2166	66.0551	66.0305	64.8253	64.8228	66.1888	64.6346	64.4894	64.6356	65.8512	66.193	66.1345	64.9587	66.0727	66.296	66.0159	66.0323	66.2006	66.2582	65.9952	64.7054	66.0591	66.1753	64.242	64.0284	64.9443	63.8932	63.8869	63.3976	63.4998	63.561	63.5889	63.4454	63.5528
Sc.thermophilus.SMQ-301	66.4375	66.088	66.4287	65.1024	66.4595	66.1189	64.7235	66.1141	64.4382	66.2081	66.2094	66.0924	65.5432	65.5174	66.4955	66.4966	66.1719	66.1474	64.9528	64.9582	66.2521	64.6637	64.4625	64.6316	65.9363	66.3526	66.316	65.0788	66.2439	66.3971	66.1695	66.1952	66.2574	66.32	66.1925	64.7774	66.121	66.3177	64.0884	63.757	64.5089	63.5914	63.5854	63.0114	63.1142	63.1304	63.2862	63.0146	63.1428
Sc.thermophilus.ST3	66.4604	66.1084	66.4297	65.2811	66.4557	66.1873	64.6536	66.1751	64.4949	66.239	66.206	66.2572	65.5909	65.5275	66.4703	66.426	66.2401	66.1718	65.0263	65.259	66.3136	64.71	64.5153	64.701	65.8862	66.3523	66.3584	65.1265	66.2225	66.3437	66.1681	66.2265	66.3149	66.2967	66.2101	64.8106	66.2442	66.3176	64.2574	63.9691	64.7219	63.7907	63.7845	63.2432	63.4802	63.533	63.6639	63.093	63.3827
Sc.thermophilus.St-10	65.3818	65.1316	65.375	64.0622	65.4034	65.2119	63.5853	65.1116	63.5459	65.21	65.1179	65.2648	64.5889	64.5368	65.3483	65.4307	65.2412	65.1695	64.0183	64.004	65.2274	63.7151	63.5455	63.7444	64.91	65.279	65.4036	64.0975	65.1492	65.4534	65.1655	65.1904	65.2363	65.3001	65.175	63.8186	65.1758	65.2572	61.9297	61.0504	62.0788	61.0843	61.1258	60.603	60.865	60.8764	60.9591	60.6445	60.7361
Sc.thermophilus.St-2	65.4903	65.2531	65.5111	64.3063	65.5053	65.2642	63.8951	65.3196	63.8269	65.5079	65.4972	65.4876	64.7336	64.6936	65.6475	65.6242	65.2643	65.2738	64.1989	64.0727	65.4223	63.8734	63.6859	63.9569	65.0601	65.3834	65.4703	64.3525	65.3035	65.6337	65.4626	65.515	65.5635	65.5974	65.5116	64.1436	65.3717	65.4543	63.2437	63.0745	63.5895	62.4981	62.4927	62.2188	62.242	62.4075	62.4047	62.0043	62.3584
Sc.thermophilus.St-5	65.4413	65.1629	65.5209	64.2106	65.4537	65.3736	63.7602	65.2776	63.6866	65.2856	65.2802	65.3194	64.6214	64.6722	65.5567	65.5834	65.2567	65.1934	64.1879	64.0558	65.3653	63.7951	63.5929	63.843	64.9218	65.3735	65.3342	64.2054	65.2793	65.6272	65.3547	65.383	65.4528	65.4849	65.3977	64.0022	65.4304	65.3712	62.8598	62.6921	63.1779	62.2145	62.2087	61.7407	61.7631	61.846	61.937	61.7635	61.885
Sc.thermophilus.St-6	65.4208	65.1428	65.4979	64.1756	65.4316	65.3436	63.8614	65.2123	63.7519	65.3244	65.3364	65.3395	64.6751	64.6603	65.5528	65.5661	65.2331	65.1707	64.1876	63.9962	65.3599	63.7467	63.5445	63.8593	64.9684	65.353	65.3808	64.1448	65.2615	65.6016	65.2788	65.3072	65.4573	65.4476	65.3217	64.0185	65.2847	65.3504	62.6683	62.6403	63.305	62.2032	62.1976	61.8782	61.9007	61.9839	62.0741	61.7245	62.022
Sc.thermophilus.St-9	65.2007	64.9558	65.2774	64.003	65.2138	65.0274	63.7007	65.0052	63.4719	65.1502	65.111	65.1851	64.3711	64.397	65.3495	65.3172	65.0547	64.9942	63.8907	63.7485	65.151	63.5758	63.4163	63.6108	64.7405	65.1033	65.2065	63.9681	65.0535	65.3129	65.0634	65.1148	65.2427	65.2058	65.1321	63.7732	65.0536	65.1929	62.3624	61.9243	62.5862	61.4756	61.4706	60.9287	60.9408	61.1795	61.1247	60.9553	60.9986
Sc.thermophilus.St1-GS-2	65.242	65.0598	65.2954	64.1073	65.2496	65.0574	63.529	65.1351	63.4444	65.3368	65.2196	65.1678	64.6416	64.4539	65.2844	65.3191	65.1065	65.112	63.9727	63.8245	65.167	63.7061	63.5323	63.6884	64.8837	65.1727	65.2655	64.0101	65.0717	65.4439	65.1454	65.1755	65.2353	65.3207	65.1568	63.7964	65.1636	65.1467	62.0031	61.6988	62.5586	61.6064	61.5984	61.0961	61.316	61.3077	61.5091	60.975	61.2329
Sc.thermophilus.St1-WT	65.3764	65.1431	65.4243	64.0227	65.3772	65.1499	63.5607	65.2328	63.5335	65.3881	65.2306	65.3039	64.6433	64.563	65.4203	65.4243	65.199	65.1913	63.9102	63.8032	65.2448	63.7519	63.6301	63.7397	64.96	65.3006	65.3376	63.957	65.176	65.4333	65.219	65.249	65.2593	65.3582	65.2304	63.8448	65.2462	65.2733	62.2292	61.9867	62.6212	61.6232	61.6151	61.104	61.324	61.3231	61.5244	60.9918	61.2435
Sc.thermophilus.TH1435	64.9928	64.6561	64.9659	63.9959	65.0186	64.7396	63.7037	64.825	63.4847	64.9499	64.8414	64.7005	64.4843	64.6176	64.9934	65.0759	64.8196	64.7532	63.8633	63.9148	64.7811	63.7788	63.5372	63.7413	64.6481	64.9575	64.8767	64.0332	64.733	65.0495	64.7606	64.7943	64.8519	64.9392	64.8331	63.7588	65.005	64.8418	61.2221	62.6846	62.516	60.9266	60.9169	60.986	61.2081	61.719	62.2892	60.7011	61.1089
Sc.thermophilus.TH1436	64.9438	64.5937	65.0256	63.8454	64.9873	64.7456	63.3739	64.7334	63.2425	65.0497	65.0063	64.9327	64.2379	64.0657	65.0311	64.9899	64.7911	64.7274	63.6217	63.5506	64.759	63.3555	63.1426	63.3604	64.5289	64.8677	64.8776	63.8391	64.7281	65.082	64.8229	64.849	65.047	64.9816	64.8454	63.4757	64.8386	64.8657	62.554	62.3306	63.2169	62.2139	62.2057	61.6299	61.7367	61.7271	61.9367	61.5938	61.7733
Sc.thermophilus.TH1477	64.6433	64.4804	64.7283	63.9868	64.679	64.4539	63.5193	64.5101	63.3924	64.6176	64.5347	64.6308	64.279	64.1357	64.853	64.7985	64.5066	64.5122	63.9028	63.9651	64.5369	63.5143	63.3391	63.5919	64.3923	64.5693	64.7562	63.7918	64.4549	64.7848	64.5555	64.5851	64.6968	64.7296	64.5857	63.6439	64.8105	64.535	60.7069	60.2551	60.6091	60.2596	60.2929	59.9239	60.0317	59.7554	59.7841	59.8892	59.9908
Sc.thermophilus.TH982	64.8563	64.1079	64.8227	63.7284	64.8524	64.5224	63.5499	64.1477	63.4667	64.526	64.5568	64.6905	64.3315	64.2761	64.7695	64.6126	64.5075	64.3073	63.6549	63.7445	64.4322	63.5364	63.3628	63.5824	64.3929	64.6533	64.5707	63.7954	64.2984	64.5698	64.4574	64.4899	64.4997	64.5903	64.4768	63.5476	64.4834	64.581	61.624	61.1758	61.666	61.193	61.1852	60.7036	60.9306	60.3704	60.4309	60.6171	60.5461
Sc.thermophilus.TH985	64.3578	64.5426	64.4583	63.9939	64.379	64.2351	63.5017	64.4098	63.3006	64.2732	64.4253	64.2802	64.1195	63.8438	64.4856	64.5838	64.3661	64.4469	64.042	63.8306	64.4465	63.6294	63.4738	63.5725	64.2245	64.4041	64.4505	63.8172	64.3871	64.6251	64.3042	64.3511	64.5375	64.4688	64.346	63.7236	64.706	64.2811	60.3819	61.3524	61.7943	59.9732	59.9637	59.9543	60.1712	60.2606	60.3243	59.8414	60.0811
Sc.thermophilus.UC8547	65.4629	65.1178	65.4791	64.2099	65.4762	65.1996	63.7342	65.1952	63.6829	65.3385	65.2804	65.3115	64.7153	64.6453	65.5037	65.4581	65.2491	65.1506	64.1683	64.1586	65.2812	63.7317	63.5739	63.7854	64.9608	65.3443	65.3676	64.1024	65.2541	65.4271	65.287	65.3001	65.2925	65.3527	65.3086	63.9099	65.3156	65.3737	61.3947	60.7875	61.6095	60.6862	60.6801	60.0597	60.1539	60.2698	60.4335	60.0019	60.1915
Sc.thermophilus.UC8547del3	65.4535	65.1047	65.4649	64.2076	65.4671	65.1906	63.6617	65.1046	63.6024	65.3208	65.2372	65.2952	64.7124	64.6409	65.4927	65.42	65.2385	65.1514	64.117	64.1251	65.2287	63.7299	63.5701	63.7754	64.9117	65.3632	65.3092	64.101	65.2151	65.3916	65.2307	65.2585	65.2422	65.3213	65.2433	63.8629	65.3019	65.3346	61.9658	61.3005	61.976	61.1897	61.1835	60.622	60.7163	60.8322	60.9959	60.5053	60.7538
[truncated: 395 more columns]
