# Supplementary material for: Major Traditional Probiotics: Comparative Genomic Analyses and Roles in Gut Microbiome of Eight Cohorts
Source: Front Microbiol. 2019 Apr 9;10:712. doi: 10.3389/fmicb.2019.00712 (PMC6465617; doi:10.3389/fmicb.2019.00712)
Supplement: TABLE S3 — Caption for Sheet “risk.factors”: Species-enriched VFDB and ARDB gene counts and annotations. Caption for Sheet “CAZy”: Species-enriched CAZy gene counts and annotations. [file Table_3.xlsx]

## Sheet: risk.factors
	Ba.subtilis	Bi.infantis	Bi.lactis	Bi.longum	Lb.acidophilus	Lb.bulgaricus	Lb.casei	Lb.fermentum	Lb.gasseri	Lb.helveticus	Lb.paracasei	Lb.plantarum	Lc.cremoris	Lc.lactis	Sc.thermophilus	Annotation
VFG000077	4	0	0	0	7	9	5	9	12	7	5	7	7	0	9	(clpP) ATP-dependent Clp protease proteolytic subunit
VFG000079	12	0	0	0	0	0	13	0	0	0	13	0	0	0	0	(clpC) endopeptidase Clp ATP-binding chain C
VFG000080	7	0	0	0	12	0	8	5	0	12	8	0	7	14	0	(clpE) ATP-dependent protease
VFG001373	14	0	0	0	0	0	0	0	0	0	0	0	0	0	0	(cps4I) UDP-N-acetylglucosamine-2-epimerase
VFG002165	0	0	0	0	0	0	13	0	0	0	13	0	0	0	0	(efaA) endocarditis specific antigen
VFG002182	0	0	0	0	7	10	0	10	7	3	0	7	7	6	6	(cpsI) UDP-galactopyranose mutase
VFG002187	0	0	0	0	0	0	0	0	0	0	0	0	5	0	0	(cpsD) glycosyl transferase, group 2 family protein
VFG005767	0	0	0	0	0	0	0	0	0	0	0	0	0	0	13	(cylG) 3-ketoacyl-ACP-reductase CylG
VFG011430	14	0	0	0	0	0	0	0	0	0	0	0	0	0	0	(acpXL) acyl carrier protein
VFG013286	0	13	0	13	0	0	0	0	0	0	0	0	0	0	0	(galE) UDP-glucose 4-epimerase
VFG045350	14	0	0	0	0	0	0	0	0	0	0	0	0	0	0	(bslA/yuaB) hydrophobin BslA
ardb_1014	14	0	0	0	0	0	0	0	0	0	0	0	0	0	0	chloramphenicol,doxorubicin,fluoroquinolone,puromycin
ardb_1049	0	0	0	0	0	0	0	0	0	0	0	0	14	0	0	fluoroquinolone
ardb_1050	0	0	0	0	0	0	0	0	0	0	0	0	0	14	0	fluoroquinolone
ardb_1206	14	0	0	0	0	0	0	0	0	0	0	0	0	0	0	na_antimicrobials
ardb_1267	14	0	0	0	0	0	0	0	0	0	0	0	0	0	0	na_antimicrobials
ardb_129	14	0	0	0	0	0	0	0	0	0	0	0	0	0	0	tunicamycin
ardb_1371	0	0	0	0	0	0	13	0	0	0	13	0	0	0	0	bacitracin
ardb_2198	0	0	0	0	0	12	0	12	0	0	0	12	0	0	0	bacitracin
ardb_2757	14	0	0	0	0	0	0	0	0	0	0	0	0	0	0	bacitracin
ardb_295	14	0	0	0	0	0	0	0	0	0	0	0	0	0	0	unknown
ardb_2979	0	0	0	0	0	0	0	0	0	0	0	0	0	14	0	bacitracin
ardb_2980	0	0	0	0	0	0	0	0	0	0	0	0	0	7	13	bacitracin
ardb_3001	13	0	0	0	0	0	0	0	0	0	0	0	0	0	0	tetracycline
ardb_351	14	0	0	0	0	0	0	0	0	0	0	0	0	0	0	fosfomycin
ardb_365	14	0	0	0	0	0	0	0	0	0	0	0	0	0	0	chloramphenicol,fluoroquinolone
ardb_676	14	0	0	0	0	0	0	0	0	0	0	0	0	0	0	lincomycin
ardb_750	0	0	0	0	0	0	0	0	0	0	0	0	0	14	0	unknown
ardb_751	0	0	0	0	0	0	0	0	0	0	0	0	14	0	0	unknown

## Sheet: CAZy
	Ba.subtilis	Bi.infantis	Bi.lactis	Bi.longum	Lb.acidophilus	Lb.bulgaricus	Lb.casei	Lb.fermentum	Lb.gasseri	Lb.helveticus	Lb.paracasei	Lb.plantarum	Lc.cremoris	Lc.lactis	Sc.thermophilus	Annotation	Comment
CBM10	0	0	14	0	0	0	0	0	0	0	0	0	0	0	0	Modules of approx. 50 residues. The cellulose-binding function has been demonstrated in one case.	Previously known as cellulose-binding domain family X (CBD X).
CBM13	0	2	0	14	0	0	0	0	0	0	0	0	0	0	0	Modules of approx. 150 residues which always appear as a threefold internal repeat. The only apparent exception to this, xylanase II of Actinomadura sp. FC7 (GenBank U08894), is in fact not completely sequenced. These modules were first identified in several plant lectins such as ricin or agglutinin of Ricinus communis which bind galactose residues. The three-dimensional structure of a plant lect…	Previously known as cellulose-binding domain family XIII (CBD XIII).
CBM20	0	0	0	0	0	0	0	0	0	14	0	0	0	0	0	The granular starch-binding function has been demonstrated in several cases. Interact strongly with cyclodextrins. Often designated as starch-binding domains (SBD).	PDB:1b90
CBM22	0	2	0	14	0	0	0	0	0	0	0	0	0	0	0	A xylan binding function has been demonstrated in several cases and affinity with mixed &beta;-1,3/&beta;-1,4-glucans in one. In several cases a thermostabilizing effect has also been seen.	Formerly known as X6 modules or thermostabilizing domains
CBM23	0	0	14	0	0	0	0	0	0	0	0	0	0	0	0	Mannan-binding function demonstrated in one case.	NA
CBM26	14	0	0	0	0	0	0	0	0	0	0	0	0	0	0	Starch-binding function demonstrated in two cases.	Formerly known as X22 modules; structurally related to CBM25 modules
CBM3	14	0	0	0	0	0	0	0	0	0	0	0	0	0	0	Modules of approx. 150 residues found in bacterial enzymes. The cellulose-binding function has been demonstrated in many cases. In one instance binding to chitin has been reported.	Previously known as cellulose-binding domain family III (CBD III).
CBM32	0	3	0	12	9	13	4	0	11	11	4	5	4	7	0	Binding to galactose and lactose has been demonstrated for the module of Micromonospora viridifaciens sialidase (PMID: 16239725). Binding to polygalacturonic acid has been shown for a Yersinia member (PMID: 17292916). Binding to LacNAc (&beta;-D-galactosyl-1,4-&beta;-D-N-acetylglucosamine) has been shown for an N-acetylglucosaminidase from Clostridium perfingens (PMID: 16990278).	Formerly known as X56 modules. Distantly related to CBM6 modules and to Anguilla anguilla agglutinin.
CBM33	0	0	0	0	0	0	0	0	0	0	0	12	12	14	0	Binding to chitin has been demonstrated in several cases and binding to chitosan descibed in a single case.	NA
CBM34	6	0	0	0	8	0	8	0	11	4	8	7	7	14	0	Modules of approx. 120 residues. Granular starch-binding function has been demonstrated in the case of Thermoactinomyces vulgaris R-47 &alpha;-amylase 1 (TVAI).	Formerly known as X21 modules.
CBM36	0	0	0	0	0	0	0	0	0	0	0	0	0	0	2	Modules of approx. 120-130 residues displaying structural similarities to CBM6 modules. The only CBM36 currently characterised, that from Paenbacillus polymyxa xylanase 43A, shows calcium-dependent binding of xylans and xylooligosaccharides. X-ray crystallography shows that there is a direct interaction between calcium and ligand.	Formerly known as X9 modules
CBM41	0	2	0	11	13	0	0	0	7	0	0	0	0	0	14	Modules of approx. 100 residues found in primarily in bacterial pullulanases. The N-terminal module from Thermotoga maritima Pul13 has been shown to bind to the &alpha;-glucans amylose, amylopectin, pullulan, and oligosaccharide fragments derived from these polysaccharides (Lammerts van Bueren et al. (2004) Biochemistry 43:15633-42) (PMID: 15581376).	Formerly known as X28 modules.
CBM48	8	12	14	13	10	0	6	0	1	0	7	3	3	5	9	Modules of approx. 100 residues with glycogen-binding function, appended to GH13 modules. Also found in the beta subunit (glycogen-binding) of AMP-activated protein kinases (AMPK)	NA
CBM5	0	0	0	0	0	0	0	0	0	0	0	0	13	14	0	Modules of approx. 60 residues found in bacterial enzymes. Chitin-binding described in several cases. Distantly related to the CBM12 family.	Previously known as cellulose-binding domain family V (CBD V).
CBM50	13	1	1	0	6	10	2	14	2	10	2	12	4	9	4	Modules of approx. 50 residues found attached to various enzymes from families GH18, GH19, GH23, GH24, GH25 and GH73, i.e. enzymes cleaving either chitin or peptidoglycan. Binding to chitopentaose demonstrated in the case of Pteris ryukyuensis chitinase A [Ohnuma T et al. (2008) J. Biol. Chem. 283:5178-87 (PMID: 18083709)]. CBM50 modules are also found in a multitude of other enzymes targeting th…	Also known as LysM domains
CBM6	13	1	0	14	0	0	0	0	0	0	0	0	0	0	0	Modules of approx. 120 residues. The cellulose-binding function has been demonstrated in one case on amorphous cellulose and &beta;-1,4-xylan. Some of these modules also bind &beta;-1,3-glucan, &beta;-1,3-1,4-glucan, and &beta;-1,4-glucan.	Previously known as cellulose-binding domain family VI (CBD VI).
CBM61	0	14	0	13	0	0	0	0	0	0	0	0	0	0	0	Modules of approx. 150 residues found appended to GH16, GH30, GH31, GH43, GH53 and GH66 catalytic domains. A &beta;-1,4-galactan binding function has been demonstrated for the CBM60 of Thermotoga maritima GH53 galactanase [PMID: 20826814].	Family created after Cid et al. (2010) [PMID: 20826814]
CBM9	6	0	0	0	0	0	0	0	0	0	0	0	0	0	0	Modules of approx. 170 residues found so far only in xylanases. The cellulose-binding function has been demonstrated in one case.	Previously known as cellulose-binding domain family IX (CBD IX).
CE1	8	0	0	0	0	0	8	0	0	0	8	14	9	11	13	acetyl xylan esterase (EC 3.1.1.72); cinnamoyl esterase (EC 3.1.1.-); feruloyl esterase (EC 3.1.1.73); carboxylesterase (EC 3.1.1.1); S-formylglutathione hydrolase (EC 3.1.2.12)	Family CE1 also contains lots of other esterases such as PHB depolymerases.
CE10	12	0	0	0	0	0	0	0	0	0	0	0	13	14	0	arylesterase (EC 3.1.1.-); carboxyl esterase (EC 3.1.1.3); acetylcholinesterase (EC 3.1.1.7); cholinesterase (EC 3.1.1.8); sterol esterase (EC 3.1.1.13); brefeldin A esterase (EC 3.1.1.-).	WARNING: because the vast majority (if not all) of the members of this family are esterases acting on non-carbohydrate substrates, the information on this page is no longer updated (August 2002).
CE12	14	0	0	0	0	0	0	0	0	0	0	0	0	0	0	pectin acetylesterase (EC 3.1.1.-); rhamnogalacturonan acetylesterase (EC 3.1.1.-); acetyl xylan esterase (EC 3.1.1.72)	NA
CE14	14	0	0	0	0	0	0	0	0	0	0	0	0	0	0	N-acetyl-1-D-myo-inosityl-2-amino-2-deoxy-&alpha;-D-glucopyranoside deacetylase (EC 3.5.1.89); diacetylchitobiose deacetylase (EC 3.5.1.-); mycothiol S-conjugate amidase (EC 3.5.1.-)	NA
CE2	0	13	14	0	0	0	0	0	0	0	0	0	0	0	0	acetyl xylan esterase (EC 3.1.1.72).	NA
CE4	13	0	10	0	0	0	8	0	0	0	8	7	12	12	10	acetyl xylan esterase (EC 3.1.1.72); chitin deacetylase (EC 3.5.1.41); chitooligosaccharide deacetylase (EC 3.5.1.-); peptidoglycan GlcNAc deacetylase (EC 3.5.1.-); peptidoglycan N-acetylmuramic acid deacetylase (EC 3.5.1.-).	NA
CE6	8	0	0	0	0	0	0	0	0	0	0	0	0	0	0	acetyl xylan esterase (EC 3.1.1.72).	NA
CE7	12	0	0	0	0	0	0	0	0	0	0	0	14	11	0	acetyl xylan esterase (EC 3.1.1.72); cephalosporin-C deacetylase (EC 3.1.1.41).	NA
CE9	2	7	0	6	6	12	13	0	9	11	13	3	3	5	9	N-acetylglucosamine 6-phosphate deacetylase (EC 3.5.1.25); N-acetylgalactosamine-6-phosphate deacetylase (EC 3.5.1.80).	NA
GH0	0	0	0	0	0	0	0	0	0	0	0	0	0	0	13	Glycoside hydrolases not yet assigned to a family.	NA
GH1	3	1	2	0	12	8	5	1	12	12	5	7	8	8	7	&beta;-glucosidase (EC 3.2.1.21); &beta;-galactosidase (EC 3.2.1.23); &beta;-mannosidase (EC 3.2.1.25); &beta;-glucuronidase (EC 3.2.1.31); &beta;-D-fucosidase (EC 3.2.1.38); phlorizin hydrolase (EC 3.2.1.62); exo-&beta;-1,4-glucanase (EC 3.2.1.74); 6-phospho-&beta;-galactosidase (EC 3.2.1.85); 6-phospho-&beta;-glucosidase (EC 3.2.1.86); strictosidine &beta;-glucosidase (EC 3.2.1.105); lactase (E…	NA
GH101	0	2	0	14	0	0	0	0	0	0	0	0	0	0	0	endo-&alpha;-N-acetylgalactosaminidase (EC 3.2.1.97)	Created after Fujita et al. (2005) J. Biol. Chem. 280:37415-37422 (PMID: 16141207); catalytic residue determination : Willis et al. (2009) Biochemistry, in press (PMID: 19788271)
GH105	14	0	0	0	0	0	0	0	0	0	0	0	0	0	0	unsaturated rhamnogalacturonyl hydrolase (EC 3.2.1.-)	Created based on a paper by Itoh, Ochiai, Mikami, Hashimoto, and Murata (J. Mol. Biol. 360 (2006) 573-585) (PMID: 16781735)
GH11	13	0	0	0	0	0	0	0	0	0	0	0	13	0	2	xylanase (EC 3.2.1.8)	formerly known as cellulase family G
GH112	0	14	0	13	0	0	0	0	0	0	0	0	0	0	0	lacto-N-biose phosphorylase or galacto-N-biose phosphorylase (EC 2.4.1.211); D-galactosyl-1,4-L-rhamnose phosphorylase (EC 2.4.1.-)	NA
GH113	0	0	0	0	0	0	0	0	0	0	0	0	13	12	0	&beta;-mannanase (EC 3.2.1.78)	Created based on Zhang et al. (2008) J. Biol. Chem. 283, 31551-31558 (PMID:18755688)
GH115	0	0	0	0	0	0	0	0	0	0	0	0	14	0	0	xylan &alpha;-1,2-glucuronosidase (3.2.1.131); &alpha;-(4-O-methyl)-glucuronidase (3.2.1.-)	created from reading Ryabova et al. (2009) FEBS Lett. in press
GH120	0	4	0	12	0	0	0	0	0	0	0	0	0	0	0	&beta;-xylosidase (EC 3.2.1.37)	created after Shao W, Xue Y, Wu A, Kataeva I, Pei J, Wu H, Wiegel J (2010) Characterization of a novel beta-xylosidase XylC from Thermoanaerobacterium saccharolyticum JW/SL-YS485, Appl. Environ. Microbiol. (in press)
GH121	0	2	0	14	0	0	0	0	0	0	0	0	0	0	0	&beta;-L-arabinobiosidase (EC 3.2.1.-)	Created after Fujita et al. (2010) JBC in press
GH13	1	9	14	8	7	7	7	0	4	0	7	5	3	5	10	&alpha;-amylase (EC 3.2.1.1); pullulanase (EC 3.2.1.41); cyclomaltodextrin glucanotransferase (EC 2.4.1.19); cyclomaltodextrinase (EC 3.2.1.54); trehalose-6-phosphate hydrolase (EC 3.2.1.93); oligo-&alpha;-glucosidase (EC 3.2.1.10); maltogenic amylase (EC 3.2.1.133); neopullulanase (EC 3.2.1.135); &alpha;-glucosidase (EC 3.2.1.20); maltotetraose-forming &alpha;-amylase (EC 3.2.1.60); isoamylase (…	New: many members have been assigned to subfamilies as described by Stam et al. (2006) Protein Eng Des Sel. 19, 555-562 (PMID: 17085431)
GH16	14	0	0	0	0	0	0	0	0	0	0	0	0	0	0	xyloglucan:xyloglucosyltransferase (EC 2.4.1.207); keratan-sulfate endo-1,4-&beta;-galactosidase (EC 3.2.1.103); endo-1,3-&beta;-glucanase (EC 3.2.1.39); endo-1,3(4)-&beta;-glucanase (EC 3.2.1.6); licheninase (EC 3.2.1.73); &beta;-agarase (EC 3.2.1.81); &kappa;-carrageenase (EC 3.2.1.83); xyloglucanase (EC 3.2.1.151)	NA
GH18	13	10	0	0	0	13	0	0	0	0	0	0	10	11	0	chitinase (EC 3.2.1.14); endo-&beta;-N-acetylglucosaminidase (EC 3.2.1.96); xylanase inhibitor; concanavalin B; narbonin	Contains chitinases of classes III and V. Contains non-catalytic proteins such as xylanase inhibitor; concanavalin B; narbonin
GH2	0	10	12	12	8	7	2	14	5	10	2	6	0	2	5	&beta;-galactosidase (EC 3.2.1.23) ; &beta;-mannosidase (EC 3.2.1.25); &beta;-glucuronidase (EC 3.2.1.31); mannosylglycoprotein endo-&beta;-mannosidase (EC 3.2.1.152); exo-&beta;-glucosaminidase (EC 3.2.1.165)	NA
GH20	0	14	0	7	13	0	9	0	11	8	9	5	4	8	0	&beta;-hexosaminidase (EC 3.2.1.52); lacto-N-biosidase (EC 3.2.1.140); &beta;-1,6-N-acetylglucosaminidase) (EC 3.2.1.-); &beta;-6-SO3-N-acetylglucosaminidase (EC 3.2.1.-)	NA
GH23	13	0	0	0	0	0	0	0	5	0	4	13	9	11	12	lysozyme type G (EC 3.2.1.17); peptidoglycan lyase (EC 4.2.2.-) also known in the literature as peptidoglycan lytic transglycosylase	Corresponds to family 1 of the peptidoglycan lytic transglycosylases described by N.T. Blackburn and A.J. Clarke (2001) J. Mol. Evol. 52, 78-84; Note that 'peptidoglycan lytic transglycosylases' cleave peptidoglycan without intervention of a water molecule.
GH25	0	2	2	1	6	4	5	3	4	14	6	12	12	4	3	lysozyme (EC 3.2.1.17)	NA
GH26	13	0	14	0	0	0	0	0	0	0	0	0	0	0	0	&beta;-mannanase (EC 3.2.1.78); &beta;-1,3-xylanase (EC 3.2.1.32)	formerly known as cellulase family I.
GH27	0	2	0	14	0	0	0	0	0	0	0	0	0	0	0	&alpha;-galactosidase (EC 3.2.1.22); &alpha;-N-acetylgalactosaminidase (EC 3.2.1.49); isomalto-dextranase (EC 3.2.1.94); &beta;-L-arabinopyranosidase (EC 3.2.1.88)	Mechanistic commonality with family GH36 demonstrated by Comfort et al. (2007) Biochemistry 46:3319-3330 (PMID: 17323919).
GH28	6	0	0	0	0	0	0	0	0	0	0	0	0	0	0	polygalacturonase (EC 3.2.1.15); exo-polygalacturonase (EC 3.2.1.67); exo-polygalacturonosidase (EC 3.2.1.82); rhamnogalacturonase (EC 3.2.1.-); endo-xylogalacturonan hydrolase (EC 3.2.1.-); rhamnogalacturonan &alpha;-L-rhamnopyranohydrolase (EC 3.2.1.40)	NA
GH29	0	12	0	0	0	0	13	0	0	0	13	0	0	0	0	&alpha;-L-fucosidase (EC 3.2.1.51)	NA
GH3	5	12	12	13	0	0	8	3	5	0	8	0	7	6	0	&beta;-glucosidase (EC 3.2.1.21); xylan 1,4-&beta;-xylosidase (EC 3.2.1.37); &beta;-N-acetylhexosaminidase (EC 3.2.1.52); glucan 1,3-&beta;-glucosidase (EC 3.2.1.58); glucan 1,4-&beta;-glucosidase (EC 3.2.1.74); exo-1,3-1,4-glucanase (EC 3.2.1.-); alph&alpha;-L-arabinofuranosidase (EC 3.2.1.55).	NA
GH30	12	2	14	13	0	0	0	0	0	0	0	0	0	0	0	glucosylceramidase (EC 3.2.1.45); &beta;-1,6-glucanase (EC 3.2.1.75); &beta;-xylosidase (EC 3.2.1.37); &beta;-glucosidase (3.2.1.21)	Following a recent paper by St John et al. (FEBS Letters, 2010, in press) several GH5 subfamilies have been reassigned to GH30. The subfamilies in GH30 are now indicated.
GH31	0	2	0	12	13	8	8	0	14	8	8	4	5	3	0	&alpha;-glucosidase (EC 3.2.1.20); &alpha;-1,3-glucosidase (EC 3.2.1.84); sucrase-isomaltase (EC 3.2.1.48) (EC 3.2.1.10); &alpha;-xylosidase (EC 3.2.1.-); &alpha;-glucan lyase (EC 4.2.2.13); isomaltosyltransferase (EC 2.4.1.-).	NA
GH32	6	4	2	2	11	6	4	12	7	1	5	1	0	1	4	invertase (EC 3.2.1.26); endo-inulinase (EC 3.2.1.7); &beta;-2,6-fructan 6-levanbiohydrolase (EC 3.2.1.64); endo-levanase (EC 3.2.1.65); exo-inulinase (EC 3.2.1.80); fructan &beta;-(2,1)-fructosidase/1-exohydrolase (EC 3.2.1.153); fructan &beta;-(2,6)-fructosidase/6-exohydrolase (EC 3.2.1.154); sucrose:sucrose 1-fructosyltransferase (EC 2.4.1.99); fructan:fructan 1-fructosyltransferase (EC 2.4.1.…	NA
GH33	0	14	0	0	0	0	0	0	0	0	0	0	0	0	0	sialidase or neuraminidase (EC 3.2.1.18); trans-sialidase (EC 2.4.1.-).	NA
GH35	0	12	0	12	0	0	11	0	0	0	12	0	0	0	0	&beta;-galactosidase (EC 3.2.1.23); exo-&beta;-glucosaminidase (EC 3.2.1.165)	NA
GH36	0	5	13	5	6	0	10	12	7	8	10	5	0	0	0	&alpha;-galactosidase (EC 3.2.1.22); &alpha;-N-acetylgalactosaminidase (EC 3.2.1.49); stachyose synthase (EC 2.4.1.67); raffinose synthase (EC 2.4.1.82)	Mechanistic commonality with family GH27 demonstrated by Comfort et al. (2007) Biochemistry, 46: 3319-3330 (PMID: 17323919)
GH38	0	14	0	9	0	0	9	0	0	0	10	9	6	9	0	&alpha;-mannosidase (EC 3.2.1.24) ; mannosyl-oligosaccharide &alpha;-1,3-1,6-mannosidase (EC 3.2.1.114); mannosyl-oligosaccharide &alpha;-1,3-mannosidase (EC 3.2.1.-)	NA
GH4	14	0	0	0	9	13	9	0	4	4	10	0	0	0	0	maltose-6-phosphate glucosidase (EC 3.2.1.122); &alpha;-glucosidase (EC 3.2.1.20); &alpha;-galactosidase (EC 3.2.1.22); 6-phospho-&beta;-glucosidase (EC 3.2.1.86); &alpha;-glucuronidase (EC 3.2.1.139).	The enzymes in this family display an unusual mechanism involving NAD+.
GH42	9	14	10	12	10	0	0	1	5	10	0	7	0	0	0	&beta;-galactosidase (EC 3.2.1.23)	Identification of the catalytic residues in doi:10.1016/j.febslet.2007.04.053
GH43	10	11	13	14	0	0	0	3	0	0	0	0	9	9	0	&beta;-xylosidase (EC 3.2.1.37); &beta;-1,3-xylosidase (EC 3.2.1.-); &alpha;-L-arabinofuranosidase (EC 3.2.1.55); arabinanase (EC 3.2.1.99); xylanase (EC 3.2.1.8); galactan 1,3-&beta;-galactosidase (EC 3.2.1.145)	NA
GH46	14	0	0	0	0	0	0	0	0	0	0	0	0	0	0	chitosanase (EC 3.2.1.132)	NA
GH5	12	14	11	11	0	0	0	0	0	0	0	0	10	0	0	chitosanase (EC 3.2.1.132); &beta;-mannosidase (EC 3.2.1.25); Cellulase (EC 3.2.1.4); glucan 1,3-&beta;-glucosidase (EC 3.2.1.58); licheninase (EC 3.2.1.73); glucan endo-1,6-&beta;-glucosidase (EC 3.2.1.75); mannan endo-&beta;-1,4-mannosidase (EC 3.2.1.78); endo-&beta;-1,4-xylanase (EC 3.2.1.8); cellulose &beta;-1,4-cellobiosidase (EC 3.2.1.91); endo-&beta;-1,6-galactanase (EC 3.2.1.-); &beta;-1,…	formerly known as cellulase family A; Following a recent paper by St John et al. (FEBS Letters, 2010, in press) several GH5 subfamilies have been reassigned to GH30.
GH51	12	11	11	14	0	0	0	0	0	0	0	0	0	0	0	&alpha;-L-arabinofuranosidase (EC 3.2.1.55); endoglucanase (EC 3.2.1.4)	NA
GH53	12	14	0	13	0	0	0	0	0	0	0	0	0	0	0	endo-&beta;-1,4-galactanase (EC 3.2.1.89).	NA
GH65	5	0	0	0	6	0	6	13	9	3	6	14	11	11	0	&alpha;,&alpha;-trehalase (EC 3.2.1.28); maltose phosphorylase (EC 2.4.1.8); trehalose phosphorylase (EC 2.4.1.64); kojibiose phosphorylase (EC 2.4.1.230); trehalose-6-phosphate phosphorylase (EC 2.4.1.-);	NA
GH66	0	0	0	0	0	0	0	0	0	0	0	0	0	0	14	cycloisomaltooligosaccharide glucanotransferase (EC 2.4.1.-); dextranase (EC 3.2.1.11).	NA
GH67	0	0	0	0	0	0	0	0	0	0	0	0	14	12	0	&alpha;-glucuronidase (EC 3.2.1.139); xylan &alpha;-1,2-glucuronosidase (EC 3.2.1.131)	NA
GH68	9	0	0	0	0	0	0	6	14	5	0	2	0	0	13	levansucrase (EC 2.4.1.10); &beta;-fructofuranosidase (EC 3.2.1.26); inulosucrase (EC 2.4.1.9).	NA
GH70	0	0	0	0	0	4	0	10	0	0	0	0	0	0	0	dextransucrase (EC 2.4.1.5); alternansucrase (EC 2.4.1.140); reuteransucrase (EC 2.4.1.-); &alpha;-4,6-glucanotransferase (EC 2.4.1.-)	NA
GH73	5	0	0	0	6	10	3	14	7	8	3	6	8	11	10	peptidoglycan hydrolase with endo-&beta;-N-acetylglucosaminidase specificity (EC 3.2.1.-)	The 3-D structure of Sphingomonas sp. strain A1 FlgJ protein of this family has recently been solved (Hashimotoa et al., BBRC 2009, in press); there is only one, unconfirmed, report of b-1,4-N-acetylmuramoylhydrolase (EC 3.2.1.17) activity
GH77	0	13	14	12	0	0	0	0	0	0	0	0	9	9	10	amylomaltase or 4-&alpha;-glucanotransferase (EC 2.4.1.25)	NA
GH78	0	0	0	0	13	0	0	0	2	0	0	14	0	0	0	&alpha;-L-rhamnosidase (EC 3.2.1.40)	NA
GH8	0	0	0	0	12	0	0	0	13	11	0	0	10	9	0	chitosanase (EC 3.2.1.132); cellulase (EC 3.2.1.4); licheninase (EC 3.2.1.73); endo-1,4-&beta;-xylanase (EC 3.2.1.8); reducing-end-xylose releasing exo-oligoxylanase (EC 3.2.1.156)	formerly known as cellulase family D
GH84	0	0	0	0	0	0	0	0	11	0	0	0	0	0	0	N-acetyl &beta;-glucosaminidase (EC 3.2.1.52); hyaluronidase (EC 3.2.1.35)	Mechanism shown in Macauley et al. (2005) JBC 280, 25313鈥?5322
GH85	0	7	0	10	0	0	0	0	7	0	0	10	7	12	0	endo-&beta;-N-acetylglucosaminidase (EC 3.2.1.96)	NA
GH88	0	0	0	0	0	0	13	0	0	0	13	0	0	0	0	d-4,5 unsaturated &beta;-glucuronyl hydrolase (EC 3.2.1.-)	NA
GH9	0	0	0	0	0	0	0	0	0	0	0	0	13	0	0	endoglucanase (EC 3.2.1.4); cellobiohydrolase (EC 3.2.1.91); &beta;-glucosidase (EC 3.2.1.21); exo-&beta;-glucosaminidase (EC 3.2.1.165)	formerly known as cellulase family E.
GH92	0	0	0	0	0	0	0	0	0	0	0	12	10	14	0	mannosyl-oligosaccharide &alpha;-1,2-mannosidase (EC 3.2.1.113); mannosyl-oligosaccharide &alpha;-1,3-mannosidase (EC 3.2.1.-); mannosyl-oligosaccharide &alpha;-1,6-mannosidase (EC 3.2.1.-);&alpha;-mannosidase (EC 3.2.1.24); &alpha;-1,2-mannosidase (EC 3.2.1.-); &alpha;-1,3-mannosidase (EC 3.2.1.-); &alpha;-1,4-mannosidase (EC 3.2.1.-)	Asp
GH94	0	0	14	0	0	0	0	0	0	0	0	0	0	0	0	cellobiose phosphorylase (EC 2.4.1.20); cellodextrin phosphorylase (EC 2.4.1.49); chitobiose phosphorylase (EC 2.4.1.-); cyclic &beta;-1,2-glucan synthase (EC 2.4.1.-)	Formerly known as glycosyltransferase family GT36; Assigned to a GH family following a paper by Hidaka, Honda, Kitaoka, Nirasawa, Hayashi, Wakagi, Shoun and Fushinobu (Structure (Camb). 2004 Jun;12(6):937-947) (PMID: 15274915) that revealed the evolutionary, structural and mechanistic relationship of these phosphorylases with glycoside hydrolases of clan GH-L.
GH95	0	14	0	0	0	0	0	0	0	0	0	0	0	0	0	&alpha;-1,2-L-fucosidase (EC 3.2.1.63); &alpha;-L-fucosidase (EC 3.2.1.51)	Created based on a paper by Katayama, Sakuma, Kimura, Makimura, Hiratake, Sakata, Yamanoi, Kumagai, and Yamamoto (J. Bacteriol. 2004 Aug;186(15):4885-4893)
GT0	14	0	0	0	0	0	11	0	0	0	11	0	11	6	0	Glycosyltransferases not yet assigned to a family	Some of the proteins in this category display weak similarity to established GT families, but too distant to allow a reliable assignment; some will serve as seeds to build new families in the future.
GT1	12	0	0	0	0	2	0	0	9	3	0	0	0	0	1	UDP-glucuronosyltransferase (EC 2.4.1.17); 2-hydroxyacylsphingosine 1-&beta;-galactosyltransferase (EC 2.4.1.45); N-acylsphingosine galactosyltransferase (EC 2.4.1.47); flavonol 3-O-glucosyltransferase (EC 2.4.1.91); indole-3-acetate &beta;-glucosyltransferase (EC 2.4.1.121); sterol glucosyltransferase (EC 2.4.1.173); ecdysteroid UDP-glucosyltransferase (EC 2.4.1.-); zeaxanthin glucosyltransferas…	Distantly related to family GT28; several members of this family are made of two subunits (for instance Alg13 and Alg14 in Saccharomyces); the complete enzyme has been reconstituted whenever possible, and appears with the two subunit names separated by a + sign and with the N-terminal subunit followed by the C-terminal one
GT11	0	0	0	0	0	0	0	0	12	0	0	0	13	0	0	GDP-L-Fuc: galactoside &alpha;-1,2-L-fucosyltransferase (EC 2.4.1.69); GDP-L-Fuc: &beta;-LacNac &alpha;-1,3-L-fucosyltransferase (EC 2.4.1.-)	NA
GT14	0	0	0	0	0	14	0	0	0	3	0	0	0	0	0	&beta;-1,3-galactosyl-O-glycosyl-glycoprotein &beta;-1,6-N-acetylglucosaminyltransferase (EC 2.4.1.102); N-acetyllactosaminide &beta;-1,6-N-acetylglucosaminyltransferase (EC 2.4.1.150); protein O-&beta;-xylosyltransferase (EC 2.4.2.26)	NA
GT2	3	6	13	6	4	1	7	1	1	0	6	6	13	8	7	cellulose synthase (EC 2.4.1.12); chitin synthase (EC 2.4.1.16); dolichyl-phosphate &beta;-D-mannosyltransferase (EC 2.4.1.83); dolichyl-phosphate &beta;-glucosyltransferase (EC 2.4.1.117); N-acetylglucosaminyltransferase (EC 2.4.1.-); N-acetylgalactosaminyltransferase (EC 2.4.1.-); hyaluronan synthase (EC 2.4.1.212); chitin oligosaccharide synthase (EC 2.4.1.-); &beta;-1,3-glucan synthase (EC 2.…	Distant similarity to families GT12, GT21, GT27, GT55, GT81 etc.
GT26	9	0	0	0	11	14	0	0	12	13	0	10	0	0	0	UDP-ManNAcA: &beta;-N-acetyl mannosaminuronyltransferase (EC 2.4.1.-); UDP-ManNAc: &beta;-N-acetyl-mannosaminyltransferase (EC 2.4.1.-); UDP-Glc: &beta;-1,4-glucosyltransferase (EC 2.4.1.-).	NA
GT28	12	4	4	1	5	13	4	14	9	11	4	0	0	3	9	1,2-diacylglycerol 3-&beta;-galactosyltransferase (EC 2.4.1.46); 1,2-diacylglycerol 3-&beta;-glucosyltransferase (EC 2.4.1.157); UDP-GlcNAc: Und-PP-MurAc-pentapeptide &beta;-N-acetylglucosaminyltransferase (EC 2.4.1.227).	Distantly related to family GT1
GT32	0	0	8	0	9	12	8	0	12	12	8	0	0	0	0	&alpha;-1,6-mannosyltransferase (EC 2.4.1.-); &alpha;-1,4-N-acetylglucosaminyltransferase (EC 2.4.1.-); &alpha;-1,4-N-acetylgalactosaminyltransferase (EC 2.4.1.-);GDP-Man: inositol-phosphorylceramide transferase (EC 2.4.1.-); UDP-Gal: &beta;-galactoside &alpha;-1,4-galactosyltransferase (EC 2.4.1.-); UDP-Gal: lactose/N-acetyl-lactosamine &alpha;-1,4-galactosyltransferase (EC 2.4.1.-)	NA
GT35	4	9	9	5	10	0	9	0	0	0	9	5	6	7	14	glycogen or starch phosphorylase (EC 2.4.1.1).	NULL
GT39	0	0	14	0	0	0	0	0	0	0	0	0	0	0	0	Dol-P-Man: protein &alpha;-mannosyltransferase (EC 2.4.1.109)	These enzymes use dolichol-P-mannose (b-linked) as the sugar donor.
GT4	4	1	3	0	4	6	8	12	4	6	8	11	0	6	8	sucrose synthase (EC 2.4.1.13); sucrose-phosphate synthase (EC 2.4.1.14); &alpha;-glucosyltransferase (EC 2.4.1.52); lipopolysaccharide N-acetylglucosaminyltransferase (EC 2.4.1.56); GDP-Man &alpha;-mannosyltransferase (EC 2.4.1.-); 1,2-diacylglycerol 3-glucosyltransferase (EC 2.4.1.157); diglucosyl diacylglycerol synthase (EC 2.4.1.208); digalactosyldiacylglycerol synthase (EC 2.4.1.141); trehal…	NA
GT41	12	0	0	0	0	0	0	0	0	0	0	0	13	0	14	UDP-GlcNAc: peptide &beta;-N-acetylglucosaminyltransferase (EC 2.4.1.94)	NA
GT5	8	0	0	0	12	0	12	0	0	1	12	9	9	11	0	UDP-Glc: glycogen glucosyltransferase (EC 2.4.1.11); ADP-Glc: starch glucosyltransferase (EC 2.4.1.21); NDP-Glc: starch glucosyltransferase (EC 2.4.1.242); UDP-Glc: &alpha;-1,3-glucan synthase (EC 2.4.1.183) UDP-Glc: &alpha;-1,4-glucan synthase (EC 2.4.1.-)	NA
GT51	5	2	2	1	2	10	9	14	10	7	8	0	6	7	11	murein polymerase (EC 2.4.1.129).	There are two categories of enzymes in this family : monofunctional (just the GT51 module) or bifunctional (GT51 module attached to a penicillin-binding transpeptidase module). These enzymes utilise Und-PP-MurAc-(GlcNAc)-pentapeptide as the sugar donor.
GT8	4	6	0	5	11	14	7	0	12	12	7	0	5	0	10	lipopolysaccharide &alpha;-1,3-galactosyltransferase (EC 2.4.1.44); UDP-Glc: (glucosyl)lipopolysaccharide &alpha;-1,2-glucosyltransferase (EC 2.4.1.-); lipopolysaccharide glucosyltransferase 1 (EC 2.4.1.58); glycogenin glucosyltransferase (EC 2.4.1.186); inositol 1-&alpha;-galactosyltransferase (galactinol synthase) (EC 2.4.1.123); homogalacturonan &alpha;-1,4-galacturonosyltransferase (EC 2.4.1.…	Distant similarity to family GT24
GT9	0	0	0	0	0	0	0	0	0	0	0	11	0	0	0	lipopolysaccharide N-acetylglucosaminyltransferase (EC 2.4.1.56); heptosyltransferase (EC 2.4.-.-).	NA
PL1	14	0	0	0	0	0	0	0	0	0	0	0	0	0	0	pectate lyase (EC 4.2.2.2); exo-pectate lyase (EC 4.2.2.9); pectin lyase (EC 4.2.2.10).	NA
PL11	14	0	0	0	0	0	0	0	0	0	0	0	0	0	0	rhamnogalacturonan lyase (EC 4.2.2.-); exo-unsaturated rhamnogalacturonan lyase (EC 4.2.2.-)	NA
PL12	0	0	0	0	0	0	13	0	0	0	13	0	0	0	0	heparin-sulfate lyase (EC 4.2.2.8)	NA
PL3	14	0	0	0	0	0	0	0	0	0	0	0	0	0	0	pectate lyase (EC 4.2.2.2).	NA
PL8	0	0	0	0	0	0	13	0	0	0	13	0	0	0	0	hyaluronate lyase (EC 4.2.2.1); chondroitin AC lyase (EC 4.2.2.5); xanthan lyase (EC 4.2.2.12); chondroitin ABC lyase (EC 4.2.2.20)	NA
PL9	14	0	0	0	0	0	0	0	0	0	0	0	0	0	0	pectate lyase (EC 4.2.2.2); exopolygalacturonate lyase (EC 4.2.2.9); thiopeptidoglycan lyase (EC 4.2.2.-).	NA
