# Supplementary material for: Major Traditional Probiotics: Comparative Genomic Analyses and Roles in Gut Microbiome of Eight Cohorts
Source: Front Microbiol. 2019 Apr 9;10:712. doi: 10.3389/fmicb.2019.00712 (PMC6465617; doi:10.3389/fmicb.2019.00712)
Supplement: TABLE S4 — The complementarity improvement ratios of KEGG module for each pair strains belonging to different species. [file Table_4.XLSX]

## Sheet: Strain level
strain1	strain2	improve_count	improve_ratio (%)
Bi.longum.CECT7347	Lb.paracasei.LMGS-29188	180	82.9493
Ba.subtilis.AUSI98	Bi.longum.CECT7347	229	82.3741
Bi.longum.CECT7347	Lb.bulgaricus.DSM20081	168	82.3529
Bi.longum.AH1206	Lb.paracasei.LMGS-29188	179	82.1101
Ba.subtilis.MP9	Bi.longum.CECT7347	224	82.0513
Bi.longum.35B	Lb.bulgaricus.DSM20081	164	82
Bi.infantis.CCUG52486	Lb.paracasei.LMGS-29188	177	81.9444
Bi.longum.CECT7347	Lb.bulgaricus.ATCC11842	167	81.8627
Ba.subtilis.SRCM100333	Bi.longum.CECT7347	225	81.8182
Bi.longum.17-1B	Lb.paracasei.LMGS-29188	180	81.8182
Bi.longum.LO-10	Lb.paracasei.LMGS-29188	178	81.6514
Bi.longum.W11	Lb.paracasei.LMGS-29188	177	81.5668
Bi.longum.2-2B	Lb.bulgaricus.DSM20081	163	81.5
Bi.longum.35B	Lb.bulgaricus.ATCC11842	163	81.5
Bi.longum.35B	Lb.bulgaricus.ATCCBAA-365	163	81.5
Bi.longum.35B	Lb.bulgaricus.CFL1	163	81.5
Bi.longum.7-1B	Lb.paracasei.LMGS-29188	176	81.4815
Bi.longum.LO-C29	Lb.paracasei.LMGS-29188	176	81.4815
Bi.infantis.EK3	Lb.bulgaricus.ATCCBAA-365	171	81.4286
Bi.longum.LO-K29a	Lb.paracasei.LMGS-29188	175	81.3953
Bi.longum.CECT7347	Lb.bulgaricus.ATCCBAA-365	166	81.3725
Bi.longum.CECT7347	Lb.bulgaricus.CFL1	166	81.3725
Bi.longum.CECT7347	Lb.bulgaricus.CNCMI-1519	166	81.3725
Ba.subtilis.BSP2	Bi.longum.CECT7347	227	81.362
Ba.subtilis.M1	Bi.longum.CECT7347	227	81.362
Ba.subtilis.NMSX4	Bi.longum.CECT7347	227	81.362
Ba.subtilis.SYST2	Bi.longum.CECT7347	227	81.362
Ba.subtilis.SRCM101392	Bi.longum.CECT7347	227	81.362
Bi.infantis.IN-F29	Lb.bulgaricus.ATCCBAA-365	170	81.3397
Ba.subtilis.SRCM101384	Bi.longum.CECT7347	222	81.3187
Ba.subtilis.168	Bi.longum.CECT7347	226	81.295
Ba.subtilis.168G	Bi.longum.CECT7347	226	81.295
Ba.subtilis.3NA	Bi.longum.CECT7347	226	81.295
Ba.subtilis.6051-HGW	Bi.longum.CECT7347	226	81.295
Ba.subtilis.AG1839	Bi.longum.CECT7347	226	81.295
Ba.subtilis.CU1050	Bi.longum.CECT7347	226	81.295
Ba.subtilis.JH642	Bi.longum.CECT7347	226	81.295
Ba.subtilis.JH642substr.AG174	Bi.longum.CECT7347	226	81.295
Ba.subtilis.KCTC3135	Bi.longum.CECT7347	226	81.295
Ba.subtilis.NCIB3610	Bi.longum.CECT7347	226	81.295
Ba.subtilis.NDfood	Bi.longum.CECT7347	226	81.295
Ba.subtilis.NDmed	Bi.longum.CECT7347	226	81.295
Ba.subtilis.QB5412	Bi.longum.CECT7347	226	81.295
Ba.subtilis.SC-8	Bi.longum.CECT7347	226	81.295
Ba.subtilis.SMY	Bi.longum.CECT7347	226	81.295
Bi.longum.MC-42	Lb.paracasei.LMGS-29188	178	81.2785
Ba.subtilis.ALBA01	Bi.longum.CECT7347	225	81.2274
Ba.subtilis.BAB-1	Bi.longum.CECT7347	225	81.2274
Ba.subtilis.delta6	Bi.longum.CECT7347	225	81.2274
Ba.subtilis.OH131.1	Bi.longum.CECT7347	225	81.2274
Ba.subtilis.BSD-2	Bi.longum.CECT7347	225	81.2274
Bi.longum.35B	Lb.paracasei.LMGS-29188	173	81.2207
Bi.longum.VMKB44	Lb.paracasei.LMGS-29188	173	81.2207
Bi.longum.7	Lb.paracasei.LMGS-29188	177	81.1927
Bi.longum.9	Lb.paracasei.LMGS-29188	177	81.1927
Bi.longum.CCUG30698	Lb.paracasei.LMGS-29188	177	81.1927
Bi.longum.EK13	Lb.paracasei.LMGS-29188	177	81.1927
Bi.longum.CECT7347	Lb.bulgaricus.2038	164	81.1881
Ba.subtilis.516.BAMY	Bi.longum.CECT7347	224	81.1594
Ba.subtilis.BSP1	Bi.longum.CECT7347	224	81.1594
Ba.subtilis.RO-NN-1	Bi.longum.CECT7347	224	81.1594
Ba.subtilis.Y3	Bi.longum.CECT7347	224	81.1594
Ba.subtilis.BSP4	Bi.longum.CECT7347	223	81.0909
Ba.subtilis.B4067	Bi.longum.CECT7347	227	81.0714
Bi.infantis.DSM20088	Lb.bulgaricus.ATCCBAA-365	171	81.0427
Bi.infantis.EK3	Lb.bulgaricus.ATCC11842	171	81.0427
Bi.infantis.TPY12-1	Lb.bulgaricus.ATCCBAA-365	171	81.0427
Bi.longum.35B	Lb.bulgaricus.CNCMI-1632	158	81.0256
Ba.subtilis.SRCM100761	Bi.longum.CECT7347	222	81.0219
Ba.subtilis.SRCM101444	Bi.longum.CECT7347	222	81.0219
Ba.subtilis.SRCM100757	Bi.longum.CECT7347	222	81.0219
Bi.longum.72B	Lb.paracasei.LMGS-29188	175	81.0185
Bi.longum.BBMN68	Lb.paracasei.LMGS-29188	175	81.0185
Bi.longum.2-2B	Lb.bulgaricus.ATCC11842	162	81
Bi.longum.35B	Lb.bulgaricus.Lb1-WT	162	81
Bi.infantis.DSM20088	Lb.paracasei.LMGS-29188	179	80.9955
Bi.infantis.EK3	Lb.bulgaricus.Lb1-WT	170	80.9524
Bi.infantis.IN-F29	Lb.bulgaricus.ATCC11842	170	80.9524
Bi.longum.LO-06	Lb.paracasei.LMGS-29188	174	80.9302
Bi.longum.35B	Lb.bulgaricus.Lb1-GS-1	161	80.9045
Bi.longum.CECT7347	Lb.bulgaricus.CNCMI-1632	161	80.9045
Bi.longum.CECT7347	Lb.bulgaricus.Lb1-WT	165	80.8824
Bi.longum.CECT7347	Lb.paracasei.Lpp230	186	80.8696
Bi.lactis.BM25	Lb.paracasei.LMGS-29188	169	80.8612
Bi.lactis.CNCMI-2494	Lb.paracasei.LMGS-29188	169	80.8612
Bi.infantis.EK3	Lb.bulgaricus.Lb1-GS-1	169	80.8612
Bi.infantis.IN-F29	Lb.bulgaricus.Lb1-WT	169	80.8612
Bi.longum.F8	Lb.paracasei.LMGS-29188	177	80.8219
Bi.longum.35B	Lb.bulgaricus.LBB.B5	160	80.8081
Bi.longum.CECT7347	Lb.bulgaricus.Lb1-GS-1	164	80.7882
Bi.infantis.IN-F29	Lb.bulgaricus.Lb1-GS-1	168	80.7692
Bi.longum.CECT7347	Lb.paracasei.Lpp228	189	80.7692
Bi.infantis.EK3	Lb.bulgaricus.LBB.B5	168	80.7692
Bi.longum.2-2B	Lb.paracasei.LMGS-29188	172	80.7512
Bi.longum.BLOI2	Lb.paracasei.LMGS-29188	172	80.7512
Bi.longum.296B	Lb.paracasei.LMGS-29188	176	80.7339
Bi.longum.CECT7347	Lb.bulgaricus.LBB.B5	163	80.6931
Bi.infantis.IN-F29	Lb.bulgaricus.LBB.B5	167	80.6763
Bi.longum.17-1B	Lb.bulgaricus.ATCC11842	167	80.6763
Bi.longum.17-1B	Lb.bulgaricus.DSM20081	167	80.6763
Bi.longum.17-1B	Lb.bulgaricus.ATCCBAA-365	167	80.6763
Bi.infantis.1888B	Lb.bulgaricus.ATCCBAA-365	171	80.6604
Bi.infantis.TPY12-1	Lb.bulgaricus.ATCC11842	171	80.6604
Bi.infantis.BT1	Lb.bulgaricus.ATCCBAA-365	171	80.6604
Bi.infantis.DSM20088	Lb.bulgaricus.ATCC11842	171	80.6604
Bi.longum.1-6B	Lb.paracasei.LMGS-29188	175	80.6452
Bi.longum.EK5	Lb.paracasei.LMGS-29188	175	80.6452
Bi.longum.JCM1217	Lb.paracasei.LMGS-29188	175	80.6452
Bi.longum.LMG13197	Lb.paracasei.LMGS-29188	175	80.6452
Bi.longum.NCIMB8809	Lb.paracasei.LMGS-29188	175	80.6452
Bi.infantis.ATCC15697	Lb.bulgaricus.ATCCBAA-365	170	80.5687
Bi.infantis.BIB1401242951	Lb.bulgaricus.ATCCBAA-365	170	80.5687
Bi.infantis.BIB1401272845a	Lb.bulgaricus.ATCCBAA-365	170	80.5687
Bi.infantis.BIB1401272845b	Lb.bulgaricus.ATCCBAA-365	170	80.5687
Bi.infantis.BIC1206122787	Lb.bulgaricus.ATCCBAA-365	170	80.5687
Bi.infantis.BIC1307292462	Lb.bulgaricus.ATCCBAA-365	170	80.5687
Bi.infantis.BIC1401111250	Lb.bulgaricus.ATCCBAA-365	170	80.5687
Bi.infantis.BIC1401212621a	Lb.bulgaricus.ATCCBAA-365	170	80.5687
Bi.infantis.BIC1401212621b	Lb.bulgaricus.ATCCBAA-365	170	80.5687
Bi.infantis.DSM20088	Lb.bulgaricus.Lb1-WT	170	80.5687
Bi.infantis.EK3	Lb.bulgaricus.DSM20081	170	80.5687
Bi.infantis.JCM1222	Lb.bulgaricus.ATCCBAA-365	170	80.5687
Bi.infantis.TPY12-1	Lb.bulgaricus.Lb1-WT	170	80.5687
Bi.longum.44B	Lb.paracasei.LMGS-29188	174	80.5556
Bi.longum.KACC91563	Lb.paracasei.LMGS-29188	174	80.5556
Bi.infantis.ATCC15697	Lb.paracasei.LMGS-29188	178	80.543
Bi.infantis.BIB1401242951	Lb.paracasei.LMGS-29188	178	80.543
Bi.infantis.BIB1401272845a	Lb.paracasei.LMGS-29188	178	80.543
Bi.infantis.BIB1401272845b	Lb.paracasei.LMGS-29188	178	80.543
Bi.infantis.BIC1206122787	Lb.paracasei.LMGS-29188	178	80.543
Bi.infantis.BIC1307292462	Lb.paracasei.LMGS-29188	178	80.543
Bi.infantis.BIC1401111250	Lb.paracasei.LMGS-29188	178	80.543
Bi.infantis.BIC1401212621a	Lb.paracasei.LMGS-29188	178	80.543
Bi.infantis.BIC1401212621b	Lb.paracasei.LMGS-29188	178	80.543
Bi.infantis.JCM1222	Lb.paracasei.LMGS-29188	178	80.543
Bi.longum.2-2B	Lb.bulgaricus.ATCCBAA-365	161	80.5
Bi.longum.2-2B	Lb.bulgaricus.CFL1	161	80.5
Bi.longum.LO-10	Lb.bulgaricus.ATCC11842	165	80.4878
Bi.longum.LO-10	Lb.bulgaricus.DSM20081	165	80.4878
Bi.longum.LO-10	Lb.bulgaricus.ATCCBAA-365	165	80.4878
Bi.infantis.DSM20088	Lb.bulgaricus.Lb1-GS-1	169	80.4762
Bi.infantis.EK3	Lb.bulgaricus.CFL1	169	80.4762
Bi.infantis.EK3	Lb.bulgaricus.CNCMI-1519	169	80.4762
Bi.infantis.IN-F29	Lb.bulgaricus.DSM20081	169	80.4762
Bi.infantis.TPY12-1	Lb.bulgaricus.Lb1-GS-1	169	80.4762
Bi.longum.LO-K29b	Lb.paracasei.LMGS-29188	173	80.4651
Bi.longum.CECT7347	Lb.bulgaricus.ND04	160	80.402
Bi.longum.1-6B	Lb.bulgaricus.ATCCBAA-365	164	80.3922
Bi.longum.W11	Lb.bulgaricus.ATCCBAA-365	164	80.3922
Bi.longum.CECT7347	Lb.bulgaricus.MN-BM-F01	164	80.3922
Bi.longum.W11	Lb.bulgaricus.ATCC11842	164	80.3922
Bi.longum.W11	Lb.bulgaricus.DSM20081	164	80.3922
Bi.infantis.DSM20088	Lb.bulgaricus.LBB.B5	168	80.3828
Bi.infantis.IN-F29	Lb.bulgaricus.CFL1	168	80.3828
Bi.infantis.IN-F29	Lb.bulgaricus.CNCMI-1519	168	80.3828
Bi.infantis.TPY12-1	Lb.bulgaricus.LBB.B5	168	80.3828
Bi.lactis.646	Lb.paracasei.LMGS-29188	168	80.3828
Bi.lactis.AD011	Lb.paracasei.LMGS-29188	168	80.3828
Bi.lactis.ATCC27536	Lb.paracasei.LMGS-29188	168	80.3828
Bi.lactis.ATCC27673	Lb.paracasei.LMGS-29188	168	80.3828
Bi.lactis.ATCC27674	Lb.paracasei.LMGS-29188	168	80.3828
Bi.lactis.B420	Lb.paracasei.LMGS-29188	168	80.3828
Bi.lactis.BB-12	Lb.paracasei.LMGS-29188	168	80.3828
Bi.lactis.BF052	Lb.paracasei.LMGS-29188	168	80.3828
Bi.lactis.Bi-07	Lb.paracasei.LMGS-29188	168	80.3828
Bi.lactis.Bl-04	Lb.paracasei.LMGS-29188	168	80.3828
Bi.lactis.Bl12	Lb.paracasei.LMGS-29188	168	80.3828
Bi.lactis.BLC1	Lb.paracasei.LMGS-29188	168	80.3828
Bi.lactis.BS01	Lb.paracasei.LMGS-29188	168	80.3828
Bi.lactis.CECT8145	Lb.paracasei.LMGS-29188	168	80.3828
Bi.lactis.DSM10140	Lb.paracasei.LMGS-29188	168	80.3828
Bi.lactis.HN019	Lb.paracasei.LMGS-29188	168	80.3828
Bi.lactis.KLDS2.0603	Lb.paracasei.LMGS-29188	168	80.3828
Bi.lactis.LMGP-17502.1	Lb.paracasei.LMGS-29188	168	80.3828
Bi.lactis.LMGP-17502.2	Lb.paracasei.LMGS-29188	168	80.3828
Bi.lactis.V9	Lb.paracasei.LMGS-29188	168	80.3828
Bi.longum.1-5B	Lb.paracasei.LMGS-29188	176	80.3653
Bi.longum.GT15	Lb.paracasei.LMGS-29188	176	80.3653
Bi.longum.35B	Lb.bulgaricus.2038	159	80.303
Bi.infantis.CCUG52486	Lb.bulgaricus.ATCC11842	163	80.2956
Bi.infantis.CCUG52486	Lb.bulgaricus.ATCCBAA-365	163	80.2956
Bi.infantis.CCUG52486	Lb.bulgaricus.DSM20081	163	80.2956
Bi.longum.7-1B	Lb.bulgaricus.ATCC11842	163	80.2956
Bi.longum.7-1B	Lb.bulgaricus.ATCCBAA-365	163	80.2956
Bi.longum.7-1B	Lb.bulgaricus.DSM20081	163	80.2956
Bi.longum.LO-C29	Lb.bulgaricus.ATCC11842	163	80.2956
Bi.longum.LO-C29	Lb.bulgaricus.ATCCBAA-365	163	80.2956
Bi.longum.LO-C29	Lb.bulgaricus.DSM20081	163	80.2956
Ba.subtilis.MP9	Bi.longum.296B	220	80.292
Bi.infantis.1888B	Lb.bulgaricus.ATCC11842	171	80.2817
Bi.infantis.BT1	Lb.bulgaricus.ATCC11842	171	80.2817
Bi.longum.LO-K29a	Lb.bulgaricus.ATCC11842	162	80.198
Bi.longum.LO-K29a	Lb.bulgaricus.ATCCBAA-365	162	80.198
Bi.longum.LO-K29a	Lb.bulgaricus.DSM20081	162	80.198
Bi.longum.17-1B	Lb.bulgaricus.CFL1	166	80.1932
Bi.infantis.1888B	Lb.bulgaricus.Lb1-WT	170	80.1887
Bi.infantis.TPY12-1	Lb.bulgaricus.DSM20081	170	80.1887
Bi.infantis.ATCC15697	Lb.bulgaricus.ATCC11842	170	80.1887
Bi.infantis.BIB1401242951	Lb.bulgaricus.ATCC11842	170	80.1887
Bi.infantis.BIB1401272845a	Lb.bulgaricus.ATCC11842	170	80.1887
Bi.infantis.BIB1401272845b	Lb.bulgaricus.ATCC11842	170	80.1887
Bi.infantis.BIC1206122787	Lb.bulgaricus.ATCC11842	170	80.1887
Bi.infantis.BIC1307292462	Lb.bulgaricus.ATCC11842	170	80.1887
Bi.infantis.BIC1401111250	Lb.bulgaricus.ATCC11842	170	80.1887
Bi.infantis.BIC1401212621a	Lb.bulgaricus.ATCC11842	170	80.1887
Bi.infantis.BIC1401212621b	Lb.bulgaricus.ATCC11842	170	80.1887
Bi.infantis.BT1	Lb.bulgaricus.Lb1-WT	170	80.1887
Bi.infantis.DSM20088	Lb.bulgaricus.DSM20081	170	80.1887
Bi.infantis.JCM1222	Lb.bulgaricus.ATCC11842	170	80.1887
Bi.longum.ATCC55813	Lb.paracasei.LMGS-29188	174	80.1843
Ba.subtilis.MP9	Bi.lactis.CNCMI-2494	214	80.1498
Bi.longum.BLOI2	Lb.bulgaricus.ATCC11842	161	80.0995
Bi.longum.BLOI2	Lb.bulgaricus.ATCCBAA-365	161	80.0995
Bi.longum.BLOI2	Lb.bulgaricus.DSM20081	161	80.0995
Bi.infantis.EK3	Lb.bulgaricus.CNCMI-1632	165	80.0971
Bi.longum.MC-42	Lb.bulgaricus.ATCCBAA-365	165	80.0971
Bi.longum.MC-42	Lb.bulgaricus.ATCC11842	165	80.0971
Bi.longum.MC-42	Lb.bulgaricus.DSM20081	165	80.0971
Bi.infantis.1888B	Lb.bulgaricus.Lb1-GS-1	169	80.0948
Bi.infantis.ATCC15697	Lb.bulgaricus.Lb1-WT	169	80.0948
Bi.infantis.BIB1401242951	Lb.bulgaricus.Lb1-WT	169	80.0948
Bi.infantis.BIB1401272845a	Lb.bulgaricus.Lb1-WT	169	80.0948
Bi.infantis.BIB1401272845b	Lb.bulgaricus.Lb1-WT	169	80.0948
Bi.infantis.BIC1206122787	Lb.bulgaricus.Lb1-WT	169	80.0948
Bi.infantis.BIC1307292462	Lb.bulgaricus.Lb1-WT	169	80.0948
Bi.infantis.BIC1401111250	Lb.bulgaricus.Lb1-WT	169	80.0948
Bi.infantis.BIC1401212621a	Lb.bulgaricus.Lb1-WT	169	80.0948
Bi.infantis.BIC1401212621b	Lb.bulgaricus.Lb1-WT	169	80.0948
Bi.infantis.BT1	Lb.bulgaricus.Lb1-GS-1	169	80.0948
Bi.infantis.DSM20088	Lb.bulgaricus.CFL1	169	80.0948
Bi.infantis.DSM20088	Lb.bulgaricus.CNCMI-1519	169	80.0948
Bi.infantis.JCM1222	Lb.bulgaricus.Lb1-WT	169	80.0948
Bi.infantis.TPY12-1	Lb.bulgaricus.CFL1	169	80.0948
Bi.infantis.TPY12-1	Lb.bulgaricus.CNCMI-1519	169	80.0948
Bi.infantis.CECT7210	Lb.paracasei.LMGS-29188	173	80.0926
Bi.infantis.EK3	Lb.paracasei.LMGS-29188	177	80.0905
Bi.infantis.TPY12-1	Lb.paracasei.LMGS-29188	177	80.0905
Bi.longum.AH1206	Lb.paracasei.Lpp230	185	80.0866
Bi.infantis.1888B	Lb.bulgaricus.LBB.B5	168	80
Bi.infantis.ATCC15697	Lb.bulgaricus.Lb1-GS-1	168	80
Bi.infantis.BIB1401242951	Lb.bulgaricus.Lb1-GS-1	168	80
Bi.infantis.BIB1401272845a	Lb.bulgaricus.Lb1-GS-1	168	80
Bi.infantis.BIB1401272845b	Lb.bulgaricus.Lb1-GS-1	168	80
Bi.infantis.BIC1206122787	Lb.bulgaricus.Lb1-GS-1	168	80
Bi.infantis.BIC1307292462	Lb.bulgaricus.Lb1-GS-1	168	80
Bi.infantis.BIC1401111250	Lb.bulgaricus.Lb1-GS-1	168	80
Bi.infantis.BIC1401212621a	Lb.bulgaricus.Lb1-GS-1	168	80
Bi.infantis.BIC1401212621b	Lb.bulgaricus.Lb1-GS-1	168	80
Bi.infantis.BT1	Lb.bulgaricus.LBB.B5	168	80
Bi.infantis.EK3	Lb.bulgaricus.MN-BM-F01	168	80
Bi.infantis.IN-F29	Lb.bulgaricus.CNCMI-1632	164	80
Bi.infantis.JCM1222	Lb.bulgaricus.Lb1-GS-1	168	80
Bi.longum.2-2B	Lb.bulgaricus.CNCMI-1632	156	80
Bi.longum.2-2B	Lb.bulgaricus.Lb1-WT	160	80
Bi.longum.296B	Lb.bulgaricus.ATCC11842	164	80
Bi.longum.296B	Lb.bulgaricus.ATCCBAA-365	164	80
Bi.longum.296B	Lb.bulgaricus.DSM20081	164	80
Bi.longum.35B	Lb.bulgaricus.CNCMI-1519	160	80
Bi.longum.35B	Lb.paracasei.Lpp228	184	80
Bi.longum.7	Lb.bulgaricus.ATCC11842	164	80
Bi.longum.7	Lb.bulgaricus.ATCCBAA-365	164	80
Bi.longum.7	Lb.bulgaricus.DSM20081	164	80
Bi.longum.9	Lb.bulgaricus.ATCC11842	164	80
Bi.longum.9	Lb.bulgaricus.ATCCBAA-365	164	80
Bi.longum.9	Lb.bulgaricus.DSM20081	164	80
Bi.longum.AH1206	Lb.bulgaricus.ATCC11842	164	80
Bi.longum.AH1206	Lb.bulgaricus.ATCCBAA-365	164	80
Bi.longum.AH1206	Lb.bulgaricus.DSM20081	164	80
Bi.longum.AH1206	Lb.paracasei.Lpp228	188	80
Bi.longum.CCUG30698	Lb.bulgaricus.ATCC11842	164	80
Bi.longum.CCUG30698	Lb.bulgaricus.ATCCBAA-365	164	80
Bi.longum.CCUG30698	Lb.bulgaricus.DSM20081	164	80
Bi.longum.EK13	Lb.bulgaricus.ATCC11842	164	80
Bi.longum.EK13	Lb.bulgaricus.ATCCBAA-365	164	80
Bi.longum.EK13	Lb.bulgaricus.DSM20081	164	80
Bi.longum.LO-10	Lb.bulgaricus.CFL1	164	80
Ba.subtilis.AUSI98	Bi.longum.296B	223	79.9283
Ba.subtilis.MP9	Bi.infantis.CECT7210	219	79.927
Ba.subtilis.MP9	Bi.longum.2-2B	215	79.9257
Bi.infantis.DSM20088	Lb.paracasei.Lpp230	187	79.9145
Bi.infantis.CCUG52486	Lb.paracasei.Lpp230	183	79.9127
Bi.longum.LO-C29	Lb.paracasei.Lpp230	183	79.9127
Bi.infantis.ATCC15697	Lb.bulgaricus.LBB.B5	167	79.9043
Bi.infantis.BIB1401242951	Lb.bulgaricus.LBB.B5	167	79.9043
Bi.infantis.BIB1401272845a	Lb.bulgaricus.LBB.B5	167	79.9043
Bi.infantis.BIB1401272845b	Lb.bulgaricus.LBB.B5	167	79.9043
Bi.infantis.BIC1206122787	Lb.bulgaricus.LBB.B5	167	79.9043
Bi.infantis.BIC1307292462	Lb.bulgaricus.LBB.B5	167	79.9043
Bi.infantis.BIC1401111250	Lb.bulgaricus.LBB.B5	167	79.9043
Bi.infantis.BIC1401212621a	Lb.bulgaricus.LBB.B5	167	79.9043
Bi.infantis.BIC1401212621b	Lb.bulgaricus.LBB.B5	167	79.9043
Bi.infantis.IN-F29	Lb.bulgaricus.MN-BM-F01	167	79.9043
Bi.infantis.JCM1222	Lb.bulgaricus.LBB.B5	167	79.9043
Bi.infantis.CECT7210	Lb.bulgaricus.ATCC11842	163	79.902
Bi.infantis.CECT7210	Lb.bulgaricus.ATCCBAA-365	163	79.902
Bi.infantis.CECT7210	Lb.bulgaricus.DSM20081	163	79.902
Bi.longum.1-6B	Lb.bulgaricus.ATCC11842	163	79.902
Bi.longum.1-6B	Lb.bulgaricus.CFL1	163	79.902
Bi.longum.1-6B	Lb.bulgaricus.DSM20081	163	79.902
Bi.longum.EK5	Lb.bulgaricus.ATCC11842	163	79.902
Bi.longum.EK5	Lb.bulgaricus.ATCCBAA-365	163	79.902
Bi.longum.EK5	Lb.bulgaricus.DSM20081	163	79.902
Bi.longum.JCM1217	Lb.bulgaricus.ATCC11842	163	79.902
Bi.longum.JCM1217	Lb.bulgaricus.ATCCBAA-365	163	79.902
Bi.longum.JCM1217	Lb.bulgaricus.DSM20081	163	79.902
Bi.longum.LMG13197	Lb.bulgaricus.ATCC11842	163	79.902
Bi.longum.LMG13197	Lb.bulgaricus.ATCCBAA-365	163	79.902
Bi.longum.LMG13197	Lb.bulgaricus.DSM20081	163	79.902
Bi.longum.NCIMB8809	Lb.bulgaricus.ATCC11842	163	79.902
Bi.longum.NCIMB8809	Lb.bulgaricus.ATCCBAA-365	163	79.902
Bi.longum.NCIMB8809	Lb.bulgaricus.DSM20081	163	79.902
Bi.longum.W11	Lb.bulgaricus.CFL1	163	79.902
Bi.longum.2-2B	Lb.bulgaricus.Lb1-GS-1	159	79.8995
Ba.subtilis.MP9	Bi.longum.KACC91563	218	79.8535
Ba.subtilis.MP9	Bi.longum.NCIMB8809	218	79.8535
Bi.infantis.CCUG52486	Lb.paracasei.Lpp228	186	79.8283
Bi.infantis.TPY12-1	Lb.paracasei.Lpp230	186	79.8283
Bi.longum.17-1B	Lb.paracasei.Lpp230	186	79.8283
Bi.longum.LO-C29	Lb.paracasei.Lpp228	186	79.8283
Bi.longum.CMCCP0001	Lb.paracasei.LMGS-29188	174	79.8165
Bi.infantis.1888B	Lb.bulgaricus.DSM20081	170	79.8122
Bi.infantis.BT1	Lb.bulgaricus.DSM20081	170	79.8122
Bi.longum.CMCCP0001	Lb.bulgaricus.ATCC11842	166	79.8077
Bi.longum.44B	Lb.bulgaricus.DSM20081	162	79.803
Bi.longum.72B	Lb.bulgaricus.ATCC11842	162	79.803
Bi.longum.72B	Lb.bulgaricus.DSM20081	162	79.803
Bi.longum.BBMN68	Lb.bulgaricus.ATCC11842	162	79.803
Bi.longum.BBMN68	Lb.bulgaricus.DSM20081	162	79.803
Bi.longum.KACC91563	Lb.bulgaricus.ATCC11842	162	79.803
Bi.longum.KACC91563	Lb.bulgaricus.DSM20081	162	79.803
Bi.infantis.CCUG52486	Lb.bulgaricus.CFL1	162	79.803
Bi.longum.7-1B	Lb.bulgaricus.CFL1	162	79.803
Bi.longum.72B	Lb.bulgaricus.ATCCBAA-365	162	79.803
Bi.longum.BBMN68	Lb.bulgaricus.ATCCBAA-365	162	79.803
Bi.longum.CECT7347	Lb.bulgaricus.DSM20080	162	79.803
Bi.longum.KACC91563	Lb.bulgaricus.ATCCBAA-365	162	79.803
Bi.longum.LO-06	Lb.bulgaricus.ATCC11842	162	79.803
Bi.longum.LO-06	Lb.bulgaricus.ATCCBAA-365	162	79.803
Bi.longum.LO-06	Lb.bulgaricus.DSM20081	162	79.803
Bi.longum.LO-C29	Lb.bulgaricus.CFL1	162	79.803
Bi.longum.2-2B	Lb.bulgaricus.LBB.B5	158	79.798
Ba.subtilis.MP9	Bi.longum.LO-K29b	217	79.7794
Bi.longum.17-1B	Lb.paracasei.Lpp228	189	79.7468
Bi.longum.F8	Lb.paracasei.Lpp230	185	79.7414
Bi.infantis.1888B	Lb.bulgaricus.CFL1	169	79.717
Bi.infantis.1888B	Lb.bulgaricus.CNCMI-1519	169	79.717
Bi.infantis.ATCC15697	Lb.bulgaricus.DSM20081	169	79.717
Bi.infantis.BIB1401242951	Lb.bulgaricus.DSM20081	169	79.717
Bi.infantis.BIB1401272845a	Lb.bulgaricus.DSM20081	169	79.717
Bi.infantis.BIB1401272845b	Lb.bulgaricus.DSM20081	169	79.717
Bi.infantis.BIC1206122787	Lb.bulgaricus.DSM20081	169	79.717
Bi.infantis.BIC1307292462	Lb.bulgaricus.DSM20081	169	79.717
Bi.infantis.BIC1401111250	Lb.bulgaricus.DSM20081	169	79.717
Bi.infantis.BIC1401212621a	Lb.bulgaricus.DSM20081	169	79.717
Bi.infantis.BIC1401212621b	Lb.bulgaricus.DSM20081	169	79.717
Bi.infantis.BT1	Lb.bulgaricus.CFL1	169	79.717
Bi.infantis.BT1	Lb.bulgaricus.CNCMI-1519	169	79.717
Bi.infantis.JCM1222	Lb.bulgaricus.DSM20081	169	79.717
Bi.infantis.DSM20088	Lb.bulgaricus.CNCMI-1632	165	79.7101
Bi.infantis.TPY12-1	Lb.bulgaricus.CNCMI-1632	165	79.7101
Bi.longum.17-1B	Lb.bulgaricus.Lb1-WT	165	79.7101
Bi.longum.17-1B	Lb.bulgaricus.CNCMI-1632	161	79.703
Bi.longum.LO-K29b	Lb.bulgaricus.ATCC11842	161	79.703
Bi.longum.LO-K29b	Lb.bulgaricus.DSM20081	161	79.703
Bi.longum.LO-K29a	Lb.bulgaricus.CFL1	161	79.703
Bi.longum.LO-K29b	Lb.bulgaricus.ATCCBAA-365	161	79.703
Bi.longum.LO-10	Lb.paracasei.Lpp230	184	79.6537
Bi.longum.CCUG30698	Lb.paracasei.Lpp230	184	79.6537
Bi.longum.2-2B	Lb.paracasei.Lpp230	180	79.646
Bi.infantis.ATCC15697	Lb.bulgaricus.CFL1	168	79.6209
Bi.infantis.ATCC15697	Lb.bulgaricus.CNCMI-1519	168	79.6209
Bi.infantis.BIB1401242951	Lb.bulgaricus.CFL1	168	79.6209
Bi.infantis.BIB1401242951	Lb.bulgaricus.CNCMI-1519	168	79.6209
Bi.infantis.BIB1401272845a	Lb.bulgaricus.CFL1	168	79.6209
Bi.infantis.BIB1401272845a	Lb.bulgaricus.CNCMI-1519	168	79.6209
Bi.infantis.BIB1401272845b	Lb.bulgaricus.CFL1	168	79.6209
Bi.infantis.BIB1401272845b	Lb.bulgaricus.CNCMI-1519	168	79.6209
Bi.infantis.BIC1206122787	Lb.bulgaricus.CFL1	168	79.6209
Bi.infantis.BIC1206122787	Lb.bulgaricus.CNCMI-1519	168	79.6209
Bi.infantis.BIC1307292462	Lb.bulgaricus.CFL1	168	79.6209
Bi.infantis.BIC1307292462	Lb.bulgaricus.CNCMI-1519	168	79.6209
Bi.infantis.BIC1401111250	Lb.bulgaricus.CFL1	168	79.6209
Bi.infantis.BIC1401111250	Lb.bulgaricus.CNCMI-1519	168	79.6209
Bi.infantis.BIC1401212621a	Lb.bulgaricus.CFL1	168	79.6209
Bi.infantis.BIC1401212621a	Lb.bulgaricus.CNCMI-1519	168	79.6209
Bi.infantis.BIC1401212621b	Lb.bulgaricus.CFL1	168	79.6209
Bi.infantis.BIC1401212621b	Lb.bulgaricus.CNCMI-1519	168	79.6209
Bi.infantis.DSM20088	Lb.bulgaricus.MN-BM-F01	168	79.6209
Bi.infantis.JCM1222	Lb.bulgaricus.CFL1	168	79.6209
Bi.infantis.JCM1222	Lb.bulgaricus.CNCMI-1519	168	79.6209
Bi.infantis.TPY12-1	Lb.bulgaricus.MN-BM-F01	168	79.6209
Bi.infantis.EK3	Lb.bulgaricus.ND04	164	79.6117
Bi.longum.1-5B	Lb.bulgaricus.ATCC11842	164	79.6117
Bi.longum.1-5B	Lb.bulgaricus.ATCCBAA-365	164	79.6117
Bi.longum.1-5B	Lb.bulgaricus.DSM20081	164	79.6117
Bi.longum.17-1B	Lb.bulgaricus.Lb1-GS-1	164	79.6117
Bi.longum.F8	Lb.bulgaricus.ATCC11842	164	79.6117
Bi.longum.F8	Lb.bulgaricus.ATCCBAA-365	164	79.6117
Bi.longum.F8	Lb.bulgaricus.DSM20081	164	79.6117
Bi.longum.GT15	Lb.bulgaricus.ATCC11842	164	79.6117
Bi.longum.GT15	Lb.bulgaricus.ATCCBAA-365	164	79.6117
Bi.longum.GT15	Lb.bulgaricus.DSM20081	164	79.6117
Bi.longum.MC-42	Lb.bulgaricus.CFL1	164	79.6117
Bi.longum.BLOI2	Lb.bulgaricus.CFL1	160	79.602
Bi.longum.LO-10	Lb.paracasei.Lpp228	187	79.5745
Ba.subtilis.AUSI98	Bi.infantis.CECT7210	222	79.5699
Bi.longum.W11	Lb.paracasei.Lpp230	183	79.5652
Bi.longum.2-2B	Lb.paracasei.Lpp228	183	79.5652
Ba.subtilis.MP9	Bi.longum.ATCC55813	218	79.562
Ba.subtilis.MP9	Bi.longum.35B	214	79.5539
Bi.infantis.1888B	Lb.paracasei.LMGS-29188	175	79.5455
Bi.infantis.BT1	Lb.paracasei.LMGS-29188	175	79.5455
Bi.infantis.IN-F29	Lb.paracasei.LMGS-29188	175	79.5455
Bi.infantis.IN-F29	Lb.bulgaricus.ND04	163	79.5122
Bi.longum.17-1B	Lb.bulgaricus.LBB.B5	163	79.5122
Bi.longum.296B	Lb.bulgaricus.CFL1	163	79.5122
Bi.longum.7	Lb.bulgaricus.CFL1	163	79.5122
Bi.longum.9	Lb.bulgaricus.CFL1	163	79.5122
Bi.longum.AH1206	Lb.bulgaricus.CFL1	163	79.5122
Bi.longum.CCUG30698	Lb.bulgaricus.CFL1	163	79.5122
Bi.longum.EK13	Lb.bulgaricus.CFL1	163	79.5122
Bi.longum.LO-10	Lb.bulgaricus.Lb1-WT	163	79.5122
Bi.longum.2-2B	Lb.bulgaricus.CNCMI-1519	159	79.5
Bi.longum.35B	Lb.bulgaricus.MN-BM-F01	159	79.5
Bi.longum.LO-10	Lb.bulgaricus.CNCMI-1632	159	79.5
Bi.longum.VMKB44	Lb.bulgaricus.ATCC11842	159	79.5
Bi.longum.VMKB44	Lb.bulgaricus.ATCCBAA-365	159	79.5
Bi.longum.VMKB44	Lb.bulgaricus.DSM20081	159	79.5
Ba.subtilis.AUSI98	Bi.infantis.CCUG52486	221	79.4964
Ba.subtilis.AUSI98	Bi.longum.KACC91563	221	79.4964
Ba.subtilis.MP9	Bi.longum.1-6B	217	79.4872
Ba.subtilis.MP9	Bi.longum.CCUG30698	217	79.4872
Ba.subtilis.MP9	Bi.longum.EK5	217	79.4872
Ba.subtilis.MP9	Bi.longum.JCM1217	217	79.4872
Ba.subtilis.MP9	Bi.longum.LMG13197	217	79.4872
Ba.subtilis.MP9	Bi.longum.LO-C29	217	79.4872
Bi.infantis.ATCC15697	Lb.paracasei.Lpp230	186	79.4872
Bi.infantis.BIB1401242951	Lb.paracasei.Lpp230	186	79.4872
Bi.infantis.BIB1401272845a	Lb.paracasei.Lpp230	186	79.4872
Bi.infantis.BIB1401272845b	Lb.paracasei.Lpp230	186	79.4872
Bi.infantis.BIC1206122787	Lb.paracasei.Lpp230	186	79.4872
Bi.infantis.BIC1307292462	Lb.paracasei.Lpp230	186	79.4872
Bi.infantis.BIC1401111250	Lb.paracasei.Lpp230	186	79.4872
Bi.infantis.BIC1401212621a	Lb.paracasei.Lpp230	186	79.4872
Bi.infantis.BIC1401212621b	Lb.paracasei.Lpp230	186	79.4872
Bi.infantis.JCM1222	Lb.paracasei.Lpp230	186	79.4872
Bi.longum.35B	Lb.bulgaricus.ND04	155	79.4872
Bi.longum.W11	Lb.paracasei.Lpp228	186	79.4872
Bi.longum.7-1B	Lb.paracasei.Lpp230	182	79.476
Bi.longum.LO-06	Lb.paracasei.Lpp230	182	79.476
Bi.longum.LO-K29a	Lb.paracasei.Lpp230	182	79.476
Ba.subtilis.AUSI98	Bi.longum.LO-K29b	220	79.4224
Ba.subtilis.MP9	Bi.longum.LO-K29a	216	79.4118
Bi.longum.1-6B	Lb.bulgaricus.Lb1-WT	162	79.4118
Ba.subtilis.MP9	Bi.infantis.157F	216	79.4118
Bi.infantis.157F	Lb.bulgaricus.ATCC11842	162	79.4118
Bi.infantis.157F	Lb.bulgaricus.ATCCBAA-365	162	79.4118
Bi.infantis.157F	Lb.bulgaricus.DSM20081	162	79.4118
Bi.infantis.CECT7210	Lb.bulgaricus.CFL1	162	79.4118
Bi.longum.ATCC55813	Lb.bulgaricus.ATCC11842	162	79.4118
Bi.longum.ATCC55813	Lb.bulgaricus.ATCCBAA-365	162	79.4118
Bi.longum.ATCC55813	Lb.bulgaricus.DSM20081	162	79.4118
Bi.longum.EK5	Lb.bulgaricus.CFL1	162	79.4118
Bi.longum.JCM1217	Lb.bulgaricus.CFL1	162	79.4118
Bi.longum.LMG13197	Lb.bulgaricus.CFL1	162	79.4118
Bi.longum.LO-10	Lb.bulgaricus.Lb1-GS-1	162	79.4118
Bi.longum.NCIMB8809	Lb.bulgaricus.CFL1	162	79.4118
Bi.longum.W11	Lb.bulgaricus.Lb1-WT	162	79.4118
Ba.subtilis.MP9	Bi.lactis.646	212	79.4007
Ba.subtilis.MP9	Bi.lactis.AD011	212	79.4007
Ba.subtilis.MP9	Bi.lactis.ATCC27536	212	79.4007
Ba.subtilis.MP9	Bi.lactis.ATCC27673	212	79.4007
Ba.subtilis.MP9	Bi.lactis.ATCC27674	212	79.4007
Ba.subtilis.MP9	Bi.lactis.B420	212	79.4007
Ba.subtilis.MP9	Bi.lactis.BB-12	212	79.4007
Ba.subtilis.MP9	Bi.lactis.BF052	212	79.4007
Ba.subtilis.MP9	Bi.lactis.Bi-07	212	79.4007
Ba.subtilis.MP9	Bi.lactis.Bl-04	212	79.4007
Ba.subtilis.MP9	Bi.lactis.Bl12	212	79.4007
Ba.subtilis.MP9	Bi.lactis.BLC1	212	79.4007
Ba.subtilis.MP9	Bi.lactis.BM25	212	79.4007
Ba.subtilis.MP9	Bi.lactis.BS01	212	79.4007
Ba.subtilis.MP9	Bi.lactis.CECT8145	212	79.4007
Ba.subtilis.MP9	Bi.lactis.DSM10140	212	79.4007
Ba.subtilis.MP9	Bi.lactis.HN019	212	79.4007
Ba.subtilis.MP9	Bi.lactis.KLDS2.0603	212	79.4007
Ba.subtilis.MP9	Bi.lactis.LMGP-17502.1	212	79.4007
Ba.subtilis.MP9	Bi.lactis.LMGP-17502.2	212	79.4007
Ba.subtilis.MP9	Bi.lactis.V9	212	79.4007
Bi.longum.7-1B	Lb.paracasei.Lpp228	185	79.3991
Bi.longum.LO-K29a	Lb.paracasei.Lpp228	185	79.3991
Bi.longum.1-6B	Lb.bulgaricus.CNCMI-1632	158	79.397
Bi.longum.CECT7347	Lb.fermentum.UMB0187	158	79.397
Bi.longum.W11	Lb.bulgaricus.CNCMI-1632	158	79.397
Bi.infantis.1888B	Lb.bulgaricus.CNCMI-1632	165	79.3269
Bi.infantis.BT1	Lb.bulgaricus.CNCMI-1632	165	79.3269
Bi.infantis.EK3	Lb.bulgaricus.2038	165	79.3269
Bi.longum.JDM301	Lb.bulgaricus.ATCC11842	165	79.3269
Bi.longum.CMCCP0001	Lb.bulgaricus.DSM20081	165	79.3269
Bi.infantis.DSM20088	Lb.paracasei.Lpp228	188	79.3249
Bi.infantis.CCUG52486	Lb.bulgaricus.Lb1-WT	161	79.3103
Bi.longum.1-5B	Lb.paracasei.Lpp230	184	79.3103
Bi.longum.1-6B	Lb.bulgaricus.Lb1-GS-1	161	79.3103
Bi.longum.44B	Lb.bulgaricus.ATCC11842	161	79.3103
Bi.longum.44B	Lb.bulgaricus.ATCCBAA-365	161	79.3103
Bi.longum.44B	Lb.bulgaricus.CFL1	161	79.3103
Bi.longum.7-1B	Lb.bulgaricus.Lb1-WT	161	79.3103
Bi.longum.72B	Lb.bulgaricus.CFL1	161	79.3103
Bi.longum.BBMN68	Lb.bulgaricus.CFL1	161	79.3103
Bi.longum.CECT7347	Lb.fermentum.222	161	79.3103
Bi.longum.KACC91563	Lb.bulgaricus.CFL1	161	79.3103
Bi.longum.LO-06	Lb.bulgaricus.CFL1	161	79.3103
Bi.longum.LO-10	Lb.bulgaricus.LBB.B5	161	79.3103
Bi.longum.LO-C29	Lb.bulgaricus.Lb1-WT	161	79.3103
Bi.longum.MC-42	Lb.paracasei.Lpp230	184	79.3103
Bi.longum.W11	Lb.bulgaricus.Lb1-GS-1	161	79.3103
Bi.lactis.CNCMI-2494	Lb.paracasei.Lpp228	180	79.2952
Bi.longum.BLOI2	Lb.paracasei.Lpp230	180	79.2952
Bi.infantis.CCUG52486	Lb.bulgaricus.CNCMI-1632	157	79.2929
Bi.longum.2-2B	Lb.bulgaricus.2038	157	79.2929
Bi.longum.7-1B	Lb.bulgaricus.CNCMI-1632	157	79.2929
Bi.longum.LO-C29	Lb.bulgaricus.CNCMI-1632	157	79.2929
Bi.infantis.BT1	Lb.bulgaricus.MN-BM-F01	168	79.2453
Bi.infantis.1888B	Lb.bulgaricus.MN-BM-F01	168	79.2453
Bi.longum.F8	Lb.paracasei.Lpp228	187	79.2373
Bi.longum.MC-42	Lb.paracasei.Lpp228	187	79.2373
Bi.infantis.ATCC15697	Lb.bulgaricus.CNCMI-1632	164	79.2271
Bi.infantis.BIB1401242951	Lb.bulgaricus.CNCMI-1632	164	79.2271
Bi.infantis.BIB1401272845a	Lb.bulgaricus.CNCMI-1632	164	79.2271
Bi.infantis.BIB1401272845b	Lb.bulgaricus.CNCMI-1632	164	79.2271
Bi.infantis.BIC1206122787	Lb.bulgaricus.CNCMI-1632	164	79.2271
Bi.infantis.BIC1307292462	Lb.bulgaricus.CNCMI-1632	164	79.2271
Bi.infantis.BIC1401111250	Lb.bulgaricus.CNCMI-1632	164	79.2271
Bi.infantis.BIC1401212621a	Lb.bulgaricus.CNCMI-1632	164	79.2271
Bi.infantis.BIC1401212621b	Lb.bulgaricus.CNCMI-1632	164	79.2271
Bi.infantis.DSM20088	Lb.bulgaricus.ND04	164	79.2271
Bi.infantis.IN-F29	Lb.bulgaricus.2038	164	79.2271
Bi.infantis.JCM1222	Lb.bulgaricus.CNCMI-1632	164	79.2271
Bi.infantis.TPY12-1	Lb.bulgaricus.ND04	164	79.2271
Bi.longum.17-1B	Lb.bulgaricus.CNCMI-1519	164	79.2271
Bi.longum.CMCCP0001	Lb.bulgaricus.ATCCBAA-365	164	79.2271
Bi.longum.1-6B	Lb.paracasei.Lpp230	183	79.2208
Bi.longum.296B	Lb.paracasei.Lpp230	183	79.2208
Bi.longum.7	Lb.paracasei.Lpp230	183	79.2208
Bi.longum.9	Lb.paracasei.Lpp230	183	79.2208
Bi.longum.EK13	Lb.paracasei.Lpp230	183	79.2208
Bi.longum.W11	Lb.bulgaricus.LBB.B5	160	79.2079
Bi.infantis.CCUG52486	Lb.bulgaricus.Lb1-GS-1	160	79.2079
Bi.longum.1-6B	Lb.bulgaricus.LBB.B5	160	79.2079
Bi.longum.7-1B	Lb.bulgaricus.Lb1-GS-1	160	79.2079
Bi.longum.CECT7347	Lb.fermentum.IMDO130101	160	79.2079
Bi.longum.LO-C29	Lb.bulgaricus.Lb1-GS-1	160	79.2079
Bi.longum.LO-K29a	Lb.bulgaricus.Lb1-WT	160	79.2079
Bi.longum.LO-K29b	Lb.bulgaricus.CFL1	160	79.2079
Bi.longum.35B	Lb.paracasei.Lpp230	179	79.2035
Bi.longum.VMKB44	Lb.paracasei.Lpp230	179	79.2035
Ba.subtilis.MP9	Bi.longum.1-5B	217	79.1971
Ba.subtilis.MP9	Bi.longum.AH1206	217	79.1971
Ba.subtilis.MP9	Bi.longum.F8	217	79.1971
Ba.subtilis.MP9	Bi.longum.GT15	217	79.1971
Bi.longum.LO-K29a	Lb.bulgaricus.CNCMI-1632	156	79.1878
Bi.longum.7	Lb.paracasei.Lpp228	186	79.1489
Bi.longum.9	Lb.paracasei.Lpp228	186	79.1489
Bi.longum.CCUG30698	Lb.paracasei.Lpp228	186	79.1489
Bi.longum.EK13	Lb.paracasei.Lpp228	186	79.1489
Bi.infantis.ATCC15697	Lb.bulgaricus.MN-BM-F01	167	79.1469
Bi.infantis.BIB1401242951	Lb.bulgaricus.MN-BM-F01	167	79.1469
Bi.infantis.BIB1401272845a	Lb.bulgaricus.MN-BM-F01	167	79.1469
Bi.infantis.BIB1401272845b	Lb.bulgaricus.MN-BM-F01	167	79.1469
Bi.infantis.BIC1206122787	Lb.bulgaricus.MN-BM-F01	167	79.1469
Bi.infantis.BIC1307292462	Lb.bulgaricus.MN-BM-F01	167	79.1469
Bi.infantis.BIC1401111250	Lb.bulgaricus.MN-BM-F01	167	79.1469
Bi.infantis.BIC1401212621a	Lb.bulgaricus.MN-BM-F01	167	79.1469
Bi.infantis.BIC1401212621b	Lb.bulgaricus.MN-BM-F01	167	79.1469
Bi.infantis.JCM1222	Lb.bulgaricus.MN-BM-F01	167	79.1469
Bi.infantis.TPY12-1	Lb.bulgaricus.DSM20080	167	79.1469
Ba.subtilis.AUSI98	Bi.longum.LO-C29	220	79.1367
Ba.subtilis.AUSI98	Bi.longum.EK5	220	79.1367
Ba.subtilis.AUSI98	Bi.longum.F8	220	79.1367
Ba.subtilis.AUSI98	Bi.longum.JCM1217	220	79.1367
Ba.subtilis.AUSI98	Bi.longum.LMG13197	220	79.1367
Ba.subtilis.AUSI98	Bi.longum.NCIMB8809	220	79.1367
Bi.infantis.CECT7210	Lb.paracasei.Lpp230	182	79.1304
Bi.longum.EK5	Lb.paracasei.Lpp230	182	79.1304
Bi.longum.JCM1217	Lb.paracasei.Lpp230	182	79.1304
Bi.longum.LMG13197	Lb.paracasei.Lpp230	182	79.1304
Bi.longum.NCIMB8809	Lb.paracasei.Lpp230	182	79.1304
Bi.longum.VMKB44	Lb.paracasei.Lpp228	182	79.1304
Bi.longum.1-5B	Lb.bulgaricus.CFL1	163	79.1262
Bi.longum.F8	Lb.bulgaricus.CFL1	163	79.1262
Bi.longum.GT15	Lb.bulgaricus.CFL1	163	79.1262
Bi.longum.MC-42	Lb.bulgaricus.Lb1-WT	163	79.1262
Ba.subtilis.MP9	Bi.infantis.CCUG52486	216	79.1209
Ba.subtilis.MP9	Bi.longum.72B	216	79.1209
Ba.subtilis.AUSI98	Bi.longum.2-2B	216	79.1209
Ba.subtilis.MP9	Bi.longum.W11	216	79.1209
Bi.infantis.CCUG52486	Lb.bulgaricus.LBB.B5	159	79.1045
Bi.longum.7-1B	Lb.bulgaricus.LBB.B5	159	79.1045
Bi.longum.BLOI2	Lb.bulgaricus.Lb1-WT	159	79.1045
Bi.longum.LO-C29	Lb.bulgaricus.LBB.B5	159	79.1045
Bi.longum.LO-K29a	Lb.bulgaricus.Lb1-GS-1	159	79.1045
Bi.longum.MC-42	Lb.bulgaricus.CNCMI-1632	159	79.1045
Bi.longum.BLOI2	Lb.bulgaricus.CNCMI-1632	155	79.0816
Ba.subtilis.AUSI98	Bi.longum.LO-K29a	219	79.0614
Bi.infantis.EK3	Lb.paracasei.Lpp230	185	79.0598
Ba.subtilis.MP9	Bi.longum.44B	215	79.0441
Bi.longum.44B	Lb.paracasei.Lpp230	181	79.0393
Bi.longum.72B	Lb.paracasei.Lpp230	181	79.0393
Bi.longum.BBMN68	Lb.paracasei.Lpp230	181	79.0393
Bi.longum.KACC91563	Lb.paracasei.Lpp230	181	79.0393
Bi.longum.17-1B	Lb.bulgaricus.2038	162	79.0244
Bi.longum.296B	Lb.bulgaricus.Lb1-WT	162	79.0244
Bi.longum.7	Lb.bulgaricus.Lb1-WT	162	79.0244
Bi.longum.9	Lb.bulgaricus.Lb1-WT	162	79.0244
Bi.longum.AH1206	Lb.bulgaricus.Lb1-WT	162	79.0244
Bi.longum.CCUG30698	Lb.bulgaricus.Lb1-WT	162	79.0244
Bi.longum.EK13	Lb.bulgaricus.Lb1-WT	162	79.0244
Bi.longum.LO-10	Lb.bulgaricus.CNCMI-1519	162	79.0244
Bi.longum.MC-42	Lb.bulgaricus.Lb1-GS-1	162	79.0244
Bi.longum.296B	Lb.bulgaricus.CNCMI-1632	158	79
Bi.longum.7	Lb.bulgaricus.CNCMI-1632	158	79
Bi.longum.9	Lb.bulgaricus.CNCMI-1632	158	79
Bi.longum.AH1206	Lb.bulgaricus.CNCMI-1632	158	79
Bi.longum.BLOI2	Lb.bulgaricus.Lb1-GS-1	158	79
Bi.longum.CCUG30698	Lb.bulgaricus.CNCMI-1632	158	79
Bi.longum.EK13	Lb.bulgaricus.CNCMI-1632	158	79
Bi.longum.LO-K29a	Lb.bulgaricus.LBB.B5	158	79
Bi.longum.VMKB44	Lb.bulgaricus.CFL1	158	79
Ba.subtilis.SRCM100333	Bi.longum.296B	218	78.9855
Bi.infantis.157F	Lb.paracasei.LMGS-29188	169	78.972
Lb.paracasei.LMGS-29188	Sc.thermophilus.LMD-9	169	78.972
Lb.paracasei.LMGS-29188	Sc.thermophilus.LMGS-29186	169	78.972
Lb.paracasei.LMGS-29188	Sc.thermophilus.SMQ-301	169	78.972
Bi.longum.72B	Lb.paracasei.Lpp228	184	78.97
Bi.longum.BBMN68	Lb.paracasei.Lpp228	184	78.97
Bi.longum.CECT7347	Lb.paracasei.Lpp43	184	78.97
Ba.subtilis.MP9	Lb.bulgaricus.DSM20081	214	78.9668
Ba.subtilis.MP9	Lb.gasseri.SJ-9E-US	214	78.9668
Ba.subtilis.AUSI98	Bi.lactis.CNCMI-2494	214	78.9668
Ba.subtilis.MP9	Bi.longum.7-1B	214	78.9668
Bi.infantis.DSM20088	Lb.bulgaricus.2038	165	78.9474
Bi.infantis.TPY12-1	Lb.bulgaricus.2038	165	78.9474
Bi.longum.LO-K29b	Lb.paracasei.Lpp230	180	78.9474
Bi.infantis.157F	Lb.bulgaricus.CFL1	161	78.9216
Bi.infantis.CECT7210	Lb.bulgaricus.Lb1-WT	161	78.9216
Bi.longum.1-6B	Lb.bulgaricus.CNCMI-1519	161	78.9216
Bi.longum.296B	Lb.bulgaricus.Lb1-GS-1	161	78.9216
Bi.longum.7	Lb.bulgaricus.Lb1-GS-1	161	78.9216
Bi.longum.9	Lb.bulgaricus.Lb1-GS-1	161	78.9216
Bi.longum.AH1206	Lb.bulgaricus.Lb1-GS-1	161	78.9216
Bi.longum.ATCC55813	Lb.bulgaricus.CFL1	161	78.9216
Bi.longum.CCUG30698	Lb.bulgaricus.Lb1-GS-1	161	78.9216
Bi.longum.EK13	Lb.bulgaricus.Lb1-GS-1	161	78.9216
Bi.longum.EK5	Lb.bulgaricus.Lb1-WT	161	78.9216
Bi.longum.JCM1217	Lb.bulgaricus.Lb1-WT	161	78.9216
Bi.longum.LMG13197	Lb.bulgaricus.Lb1-WT	161	78.9216
Bi.longum.NCIMB8809	Lb.bulgaricus.Lb1-WT	161	78.9216
Bi.longum.W11	Lb.bulgaricus.CNCMI-1519	161	78.9216
Bi.longum.MC-42	Lb.bulgaricus.LBB.B5	161	78.9216
Ba.subtilis.M1	Lb.bulgaricus.CNCMI-1632	217	78.9091
Bi.infantis.ATCC15697	Lb.paracasei.Lpp228	187	78.903
Bi.infantis.BIB1401242951	Lb.paracasei.Lpp228	187	78.903
Bi.infantis.BIB1401272845a	Lb.paracasei.Lpp228	187	78.903
Bi.infantis.BIB1401272845b	Lb.paracasei.Lpp228	187	78.903
Bi.infantis.BIC1206122787	Lb.paracasei.Lpp228	187	78.903
Bi.infantis.BIC1307292462	Lb.paracasei.Lpp228	187	78.903
Bi.infantis.BIC1401111250	Lb.paracasei.Lpp228	187	78.903
Bi.infantis.BIC1401212621a	Lb.paracasei.Lpp228	187	78.903
Bi.infantis.BIC1401212621b	Lb.paracasei.Lpp228	187	78.903
Bi.infantis.JCM1222	Lb.paracasei.Lpp228	187	78.903
Bi.longum.JDM301	Lb.paracasei.LMGS-29188	172	78.8991
Bi.infantis.CECT7210	Lb.bulgaricus.CNCMI-1632	157	78.8945
Bi.longum.BLOI2	Lb.bulgaricus.LBB.B5	157	78.8945
Bi.longum.CECT7347	Lb.fermentum.779.LFER	157	78.8945
Bi.longum.EK5	Lb.bulgaricus.CNCMI-1632	157	78.8945
Bi.longum.JCM1217	Lb.bulgaricus.CNCMI-1632	157	78.8945
Bi.longum.LMG13197	Lb.bulgaricus.CNCMI-1632	157	78.8945
Bi.longum.NCIMB8809	Lb.bulgaricus.CNCMI-1632	157	78.8945
Ba.subtilis.MP9	Lb.bulgaricus.CNCMI-1632	213	78.8889
Bi.longum.GT15	Lb.paracasei.Lpp230	183	78.8793
Bi.longum.LO-06	Lb.paracasei.Lpp228	183	78.8793
Bi.lactis.646	Lb.paracasei.Lpp228	179	78.8546
Bi.lactis.AD011	Lb.paracasei.Lpp228	179	78.8546
Bi.lactis.ATCC27536	Lb.paracasei.Lpp228	179	78.8546
Bi.lactis.ATCC27673	Lb.paracasei.Lpp228	179	78.8546
Bi.lactis.ATCC27674	Lb.paracasei.Lpp228	179	78.8546
Bi.lactis.B420	Lb.paracasei.Lpp228	179	78.8546
Bi.lactis.BB-12	Lb.paracasei.Lpp228	179	78.8546
Bi.lactis.BF052	Lb.paracasei.Lpp228	179	78.8546
Bi.lactis.Bi-07	Lb.paracasei.Lpp228	179	78.8546
Bi.lactis.Bl-04	Lb.paracasei.Lpp228	179	78.8546
Bi.lactis.Bl12	Lb.paracasei.Lpp228	179	78.8546
Bi.lactis.BLC1	Lb.paracasei.Lpp228	179	78.8546
Bi.lactis.BS01	Lb.paracasei.Lpp228	179	78.8546
Bi.lactis.CECT8145	Lb.paracasei.Lpp228	179	78.8546
Bi.lactis.DSM10140	Lb.paracasei.Lpp228	179	78.8546
Bi.lactis.HN019	Lb.paracasei.Lpp228	179	78.8546
Bi.lactis.KLDS2.0603	Lb.paracasei.Lpp228	179	78.8546
Bi.lactis.LMGP-17502.1	Lb.paracasei.Lpp228	179	78.8546
Bi.lactis.LMGP-17502.2	Lb.paracasei.Lpp228	179	78.8546
Bi.lactis.V9	Lb.paracasei.Lpp228	179	78.8546
Bi.lactis.BM25	Lb.paracasei.Lpp228	179	78.8546
Ba.subtilis.M1	Lb.gasseri.202-4	220	78.853
Bi.infantis.BT1	Lb.bulgaricus.ND04	164	78.8462
Bi.infantis.1888B	Lb.bulgaricus.ND04	164	78.8462
Bi.longum.JDM301	Lb.bulgaricus.DSM20081	164	78.8462
Ba.subtilis.MP9	Bi.longum.MC-42	216	78.8321
Ba.subtilis.MP9	Lb.gasseri.202-4	216	78.8321
Ba.subtilis.MP9	Bi.longum.17-1B	216	78.8321
Ba.subtilis.MP9	Bi.longum.7	216	78.8321
Ba.subtilis.MP9	Bi.longum.9	216	78.8321
Ba.subtilis.MP9	Bi.longum.EK13	216	78.8321
Bi.infantis.CCUG52486	Lb.bulgaricus.CNCMI-1519	160	78.8177
Bi.infantis.CECT7210	Lb.bulgaricus.Lb1-GS-1	160	78.8177
Bi.longum.1-6B	Lb.bulgaricus.DSM20080	160	78.8177
Bi.longum.296B	Lb.bulgaricus.LBB.B5	160	78.8177
Bi.longum.44B	Lb.bulgaricus.Lb1-WT	160	78.8177
Bi.longum.7	Lb.bulgaricus.LBB.B5	160	78.8177
Bi.longum.7-1B	Lb.bulgaricus.CNCMI-1519	160	78.8177
Bi.longum.72B	Lb.bulgaricus.Lb1-WT	160	78.8177
Bi.longum.9	Lb.bulgaricus.LBB.B5	160	78.8177
Bi.longum.AH1206	Lb.bulgaricus.LBB.B5	160	78.8177
Bi.longum.BBMN68	Lb.bulgaricus.Lb1-WT	160	78.8177
Bi.longum.CCUG30698	Lb.bulgaricus.LBB.B5	160	78.8177
Bi.longum.EK13	Lb.bulgaricus.LBB.B5	160	78.8177
Bi.longum.EK5	Lb.bulgaricus.Lb1-GS-1	160	78.8177
Bi.longum.JCM1217	Lb.bulgaricus.Lb1-GS-1	160	78.8177
Bi.longum.KACC91563	Lb.bulgaricus.Lb1-WT	160	78.8177
Bi.longum.LMG13197	Lb.bulgaricus.Lb1-GS-1	160	78.8177
Bi.longum.LO-06	Lb.bulgaricus.Lb1-WT	160	78.8177
Bi.longum.LO-10	Lb.bulgaricus.2038	160	78.8177
Bi.longum.LO-C29	Lb.bulgaricus.CNCMI-1519	160	78.8177
Bi.longum.NCIMB8809	Lb.bulgaricus.Lb1-GS-1	160	78.8177
Bi.infantis.TPY12-1	Lb.paracasei.Lpp228	186	78.8136
Bi.longum.1-5B	Lb.paracasei.Lpp228	186	78.8136
Bi.longum.44B	Lb.bulgaricus.CNCMI-1632	156	78.7879
Bi.longum.72B	Lb.bulgaricus.CNCMI-1632	156	78.7879
Bi.longum.BBMN68	Lb.bulgaricus.CNCMI-1632	156	78.7879
Bi.longum.CMCCP0001	Lb.paracasei.Lpp230	182	78.7879
Bi.longum.KACC91563	Lb.bulgaricus.CNCMI-1632	156	78.7879
Bi.longum.LO-06	Lb.bulgaricus.CNCMI-1632	156	78.7879
Ba.subtilis.AUSI98	Bi.longum.ATCC55813	219	78.777
Ba.subtilis.AUSI98	Bi.longum.W11	219	78.777
Ba.subtilis.B4067	Lb.bulgaricus.CNCMI-1632	219	78.777
Ba.subtilis.M1	Lb.gasseri.CECT5714	219	78.777
Ba.subtilis.MP9	Lb.gasseri.CECT5714	215	78.7546
Bi.infantis.ATCC15697	Lb.bulgaricus.ND04	163	78.744
Bi.infantis.BIB1401242951	Lb.bulgaricus.ND04	163	78.744
Bi.infantis.BIB1401272845a	Lb.bulgaricus.ND04	163	78.744
Bi.infantis.BIB1401272845b	Lb.bulgaricus.ND04	163	78.744
Bi.infantis.BIC1206122787	Lb.bulgaricus.ND04	163	78.744
Bi.infantis.BIC1307292462	Lb.bulgaricus.ND04	163	78.744
Bi.infantis.BIC1401111250	Lb.bulgaricus.ND04	163	78.744
Bi.infantis.BIC1401212621a	Lb.bulgaricus.ND04	163	78.744
Bi.infantis.BIC1401212621b	Lb.bulgaricus.ND04	163	78.744
Bi.infantis.JCM1222	Lb.bulgaricus.ND04	163	78.744
Bi.longum.17-1B	Lb.bulgaricus.MN-BM-F01	163	78.744
Bi.longum.CMCCP0001	Lb.bulgaricus.Lb1-WT	163	78.744
Bi.longum.JDM301	Lb.bulgaricus.ATCCBAA-365	163	78.744
Bi.longum.296B	Lb.paracasei.Lpp228	185	78.7234
Bi.infantis.CECT7210	Lb.bulgaricus.LBB.B5	159	78.7129
Bi.longum.EK5	Lb.bulgaricus.LBB.B5	159	78.7129
Bi.longum.JCM1217	Lb.bulgaricus.LBB.B5	159	78.7129
Bi.longum.LMG13197	Lb.bulgaricus.LBB.B5	159	78.7129
Bi.longum.NCIMB8809	Lb.bulgaricus.LBB.B5	159	78.7129
Bi.longum.1-6B	Lb.bulgaricus.2038	159	78.7129
Bi.longum.44B	Lb.bulgaricus.Lb1-GS-1	159	78.7129
Bi.longum.72B	Lb.bulgaricus.Lb1-GS-1	159	78.7129
Bi.longum.BBMN68	Lb.bulgaricus.Lb1-GS-1	159	78.7129
Bi.longum.CECT7347	Lb.fermentum.RI-508	159	78.7129
Bi.longum.CECT7347	Lb.fermentum.S13	159	78.7129
Bi.longum.CECT7347	Lb.fermentum.S6	159	78.7129
Bi.longum.KACC91563	Lb.bulgaricus.Lb1-GS-1	159	78.7129
Bi.longum.LO-06	Lb.bulgaricus.Lb1-GS-1	159	78.7129
Bi.longum.LO-K29a	Lb.bulgaricus.CNCMI-1519	159	78.7129
Bi.longum.LO-K29b	Lb.bulgaricus.Lb1-WT	159	78.7129
Bi.longum.W11	Lb.bulgaricus.2038	159	78.7129
Ba.subtilis.AUSI98	Bi.longum.CCUG30698	218	78.7004
Ba.subtilis.AUSI98	Bi.longum.1-6B	218	78.7004
Ba.subtilis.AUSI98	Bi.longum.44B	218	78.7004
Ba.subtilis.MP9	Bi.infantis.DSM20088	218	78.7004
Bi.longum.ATCC55813	Lb.paracasei.Lpp230	181	78.6957
Bi.longum.BLOI2	Lb.paracasei.Lpp228	181	78.6957
Bi.longum.CECT7347	Lb.fermentum.VRI-003	155	78.6802
Bi.longum.LO-K29b	Lb.bulgaricus.CNCMI-1632	155	78.6802
Ba.subtilis.MP9	Bi.longum.LO-10	214	78.6765
Bi.longum.1-5B	Lb.bulgaricus.Lb1-WT	162	78.6408
Bi.longum.CMCCP0001	Lb.bulgaricus.Lb1-GS-1	162	78.6408
Bi.longum.F8	Lb.bulgaricus.Lb1-WT	162	78.6408
Bi.longum.GT15	Lb.bulgaricus.Lb1-WT	162	78.6408
Bi.longum.MC-42	Lb.bulgaricus.CNCMI-1519	162	78.6408
Bi.longum.EK5	Lb.paracasei.Lpp228	184	78.6325
Bi.longum.JCM1217	Lb.paracasei.Lpp228	184	78.6325
Bi.longum.LMG13197	Lb.paracasei.Lpp228	184	78.6325
Bi.longum.NCIMB8809	Lb.paracasei.Lpp228	184	78.6325
Ba.subtilis.AUSI98	Bi.infantis.157F	217	78.6232
Ba.subtilis.AUSI98	Bi.longum.7-1B	217	78.6232
Ba.subtilis.M1	Lb.bulgaricus.DSM20081	217	78.6232
Ba.subtilis.M1	Lb.gasseri.SJ-9E-US	217	78.6232
Ba.subtilis.MP9	Bi.infantis.TPY12-1	217	78.6232
Ba.subtilis.SRCM100333	Bi.longum.F8	217	78.6232
Bi.longum.1-5B	Lb.bulgaricus.CNCMI-1632	158	78.607
Bi.longum.44B	Lb.bulgaricus.LBB.B5	158	78.607
Bi.longum.72B	Lb.bulgaricus.LBB.B5	158	78.607
Bi.longum.BBMN68	Lb.bulgaricus.LBB.B5	158	78.607
Bi.longum.F8	Lb.bulgaricus.CNCMI-1632	158	78.607
Bi.longum.GT15	Lb.bulgaricus.CNCMI-1632	158	78.607
Bi.longum.KACC91563	Lb.bulgaricus.LBB.B5	158	78.607
Bi.infantis.CCUG52486	Lb.bulgaricus.2038	158	78.607
Bi.longum.7-1B	Lb.bulgaricus.2038	158	78.607
Bi.longum.BLOI2	Lb.bulgaricus.CNCMI-1519	158	78.607
Bi.longum.LO-06	Lb.bulgaricus.LBB.B5	158	78.607
Bi.longum.LO-C29	Lb.bulgaricus.2038	158	78.607
Bi.longum.LO-K29b	Lb.bulgaricus.Lb1-GS-1	158	78.607
Ba.subtilis.MP9	Lb.bulgaricus.ATCC11842	213	78.5978
Ba.subtilis.MP9	Lb.gasseri.770.LJOH	213	78.5978
Ba.subtilis.MP9	Lb.gasseri.JCM1131	213	78.5978
Ba.subtilis.MP9	Bi.longum.BLOI2	213	78.5978
Ba.subtilis.SRCM100333	Bi.longum.2-2B	213	78.5978
Ba.subtilis.BSP2	Bi.longum.296B	220	78.5714
Ba.subtilis.NMSX4	Bi.longum.296B	220	78.5714
Ba.subtilis.SYST2	Bi.longum.296B	220	78.5714
Bi.infantis.BT1	Lb.bulgaricus.2038	165	78.5714
Bi.infantis.EK3	Lb.bulgaricus.DSM20080	165	78.5714
Ba.subtilis.SRCM101392	Bi.longum.296B	220	78.5714
Ba.subtilis.M1	Bi.longum.296B	220	78.5714
Bi.infantis.1888B	Lb.bulgaricus.2038	165	78.5714
Ba.subtilis.AUSI98	Lb.bulgaricus.CNCMI-1632	216	78.5455
Ba.subtilis.AUSI98	Lb.gasseri.SJ-9E-US	216	78.5455
Ba.subtilis.SRCM100333	Bi.infantis.CCUG52486	216	78.5455
Ba.subtilis.SRCM100333	Bi.longum.KACC91563	216	78.5455
Ba.subtilis.SRCM100333	Bi.longum.NCIMB8809	216	78.5455
Bi.infantis.IN-F29	Lb.paracasei.Lpp230	183	78.5408
Bi.longum.1-6B	Lb.paracasei.Lpp228	183	78.5408
Bi.longum.44B	Lb.paracasei.Lpp228	183	78.5408
Bi.longum.KACC91563	Lb.paracasei.Lpp228	183	78.5408
Bi.infantis.1888B	Lb.paracasei.Lpp230	183	78.5408
Bi.infantis.BT1	Lb.paracasei.Lpp230	183	78.5408
Bi.longum.LO-10	Lb.bulgaricus.MN-BM-F01	161	78.5366
Bi.longum.1-5B	Lb.bulgaricus.Lb1-GS-1	161	78.5366
Bi.longum.296B	Lb.bulgaricus.CNCMI-1519	161	78.5366
Bi.longum.7	Lb.bulgaricus.CNCMI-1519	161	78.5366
Bi.longum.9	Lb.bulgaricus.CNCMI-1519	161	78.5366
Bi.longum.AH1206	Lb.bulgaricus.CNCMI-1519	161	78.5366
Bi.longum.CCUG30698	Lb.bulgaricus.CNCMI-1519	161	78.5366
Bi.longum.CMCCP0001	Lb.bulgaricus.LBB.B5	161	78.5366
Bi.longum.EK13	Lb.bulgaricus.CNCMI-1519	161	78.5366
Bi.longum.F8	Lb.bulgaricus.Lb1-GS-1	161	78.5366
Bi.longum.GT15	Lb.bulgaricus.Lb1-GS-1	161	78.5366
Lb.paracasei.LMGS-29188	Sc.thermophilus.ST3	168	78.5047
Bi.longum.2-2B	Lb.bulgaricus.MN-BM-F01	157	78.5
Bi.longum.CECT7347	Lb.fermentum.L930BB	157	78.5
Bi.longum.LO-K29a	Lb.bulgaricus.2038	157	78.5
Bi.longum.LO-K29b	Lb.bulgaricus.LBB.B5	157	78.5
Bi.longum.VMKB44	Lb.bulgaricus.Lb1-WT	157	78.5
Ba.subtilis.B4067	Lb.bulgaricus.DSM20081	219	78.4946
Ba.subtilis.M1	Lb.gasseri.PSS7772D	219	78.4946
Ba.subtilis.M1	Lb.gasseri.UMB0045	219	78.4946
Ba.subtilis.M1	Lb.gasseri.UMB0045b	219	78.4946
Ba.subtilis.168	Bi.longum.296B	219	78.4946
Ba.subtilis.168G	Bi.longum.296B	219	78.4946
Ba.subtilis.3NA	Bi.longum.296B	219	78.4946
Ba.subtilis.6051-HGW	Bi.longum.296B	219	78.4946
Ba.subtilis.AG1839	Bi.longum.296B	219	78.4946
Ba.subtilis.AUSI98	Bi.longum.17-1B	219	78.4946
Ba.subtilis.CU1050	Bi.longum.296B	219	78.4946
Ba.subtilis.JH642	Bi.longum.296B	219	78.4946
Ba.subtilis.JH642substr.AG174	Bi.longum.296B	219	78.4946
Ba.subtilis.KCTC3135	Bi.longum.296B	219	78.4946
Ba.subtilis.NCIB3610	Bi.longum.296B	219	78.4946
Ba.subtilis.NDfood	Bi.longum.296B	219	78.4946
Ba.subtilis.NDmed	Bi.longum.296B	219	78.4946
Ba.subtilis.QB5412	Bi.longum.296B	219	78.4946
Ba.subtilis.SC-8	Bi.longum.296B	219	78.4946
Ba.subtilis.SMY	Bi.longum.296B	219	78.4946
Bi.infantis.EK3	Lb.paracasei.Lpp228	186	78.481
Bi.infantis.ATCC15697	Lb.bulgaricus.2038	164	78.4689
Bi.infantis.BIB1401242951	Lb.bulgaricus.2038	164	78.4689
Bi.infantis.BIB1401272845a	Lb.bulgaricus.2038	164	78.4689
Bi.infantis.BIB1401272845b	Lb.bulgaricus.2038	164	78.4689
Bi.infantis.BIC1206122787	Lb.bulgaricus.2038	164	78.4689
Bi.infantis.BIC1307292462	Lb.bulgaricus.2038	164	78.4689
Bi.infantis.BIC1401111250	Lb.bulgaricus.2038	164	78.4689
Bi.infantis.BIC1401212621a	Lb.bulgaricus.2038	164	78.4689
Bi.infantis.BIC1401212621b	Lb.bulgaricus.2038	164	78.4689
Bi.infantis.IN-F29	Lb.bulgaricus.DSM20080	164	78.4689
Bi.infantis.JCM1222	Lb.bulgaricus.2038	164	78.4689
Ba.subtilis.MP9	Lb.gasseri.UMB0045	215	78.4672
Ba.subtilis.MP9	Lb.gasseri.UMB0045b	215	78.4672
Ba.subtilis.MP9	Lb.gasseri.PSS7772D	215	78.4672
Ba.subtilis.SRCM100333	Bi.longum.LO-K29b	215	78.4672
Ba.subtilis.SRCM101384	Bi.longum.296B	215	78.4672
Bi.longum.2-2B	Lb.bulgaricus.ND04	153	78.4615
Bi.longum.VMKB44	Lb.bulgaricus.CNCMI-1632	153	78.4615
Bi.longum.LO-K29b	Lb.paracasei.Lpp228	182	78.4483
Bi.infantis.157F	Lb.bulgaricus.Lb1-WT	160	78.4314
Bi.infantis.CECT7210	Lb.bulgaricus.CNCMI-1519	160	78.4314
Bi.longum.1-5B	Lb.bulgaricus.LBB.B5	160	78.4314
Bi.longum.1-6B	Lb.bulgaricus.MN-BM-F01	160	78.4314
Bi.longum.296B	Lb.bulgaricus.DSM20080	160	78.4314
Bi.longum.ATCC55813	Lb.bulgaricus.Lb1-WT	160	78.4314
Bi.longum.CCUG30698	Lb.bulgaricus.DSM20080	160	78.4314
Bi.longum.EK5	Lb.bulgaricus.CNCMI-1519	160	78.4314
Bi.longum.F8	Lb.bulgaricus.LBB.B5	160	78.4314
Bi.longum.GT15	Lb.bulgaricus.LBB.B5	160	78.4314
Bi.longum.JCM1217	Lb.bulgaricus.CNCMI-1519	160	78.4314
Bi.longum.LMG13197	Lb.bulgaricus.CNCMI-1519	160	78.4314
Bi.longum.MC-42	Lb.bulgaricus.2038	160	78.4314
Bi.longum.NCIMB8809	Lb.bulgaricus.CNCMI-1519	160	78.4314
Bi.longum.W11	Lb.bulgaricus.MN-BM-F01	160	78.4314
Ba.subtilis.ALBA01	Bi.longum.296B	218	78.4173
Ba.subtilis.AUSI98	Bi.longum.1-5B	218	78.4173
Ba.subtilis.AUSI98	Bi.longum.AH1206	218	78.4173
Ba.subtilis.AUSI98	Bi.longum.GT15	218	78.4173
Ba.subtilis.AUSI98	Lb.gasseri.202-4	218	78.4173
Ba.subtilis.BAB-1	Bi.longum.296B	218	78.4173
Ba.subtilis.delta6	Bi.longum.296B	218	78.4173
Ba.subtilis.OH131.1	Bi.longum.296B	218	78.4173
Ba.subtilis.BSD-2	Bi.longum.296B	218	78.4173
Bi.infantis.157F	Lb.bulgaricus.CNCMI-1632	156	78.392
Bi.longum.ATCC55813	Lb.bulgaricus.CNCMI-1632	156	78.392
Bi.longum.BLOI2	Lb.bulgaricus.2038	156	78.392
Bi.longum.CECT7347	Lb.fermentum.CECT5716	156	78.392
Bi.longum.CECT7347	Lb.fermentum.CECT9269	156	78.392
Bi.longum.VMKB44	Lb.bulgaricus.Lb1-GS-1	156	78.392
Bi.longum.35B	Lb.bulgaricus.DSM20080	156	78.392
Bi.longum.GT15	Lb.paracasei.Lpp228	185	78.3898
Ba.subtilis.AUSI98	Bi.longum.35B	214	78.3883
Ba.subtilis.AUSI98	Bi.longum.LO-10	217	78.3394
Ba.subtilis.516.BAMY	Bi.longum.296B	217	78.3394
Ba.subtilis.AUSI98	Bi.longum.72B	217	78.3394
Ba.subtilis.AUSI98	Lb.gasseri.CECT5714	217	78.3394
Ba.subtilis.BSP1	Bi.longum.296B	217	78.3394
Ba.subtilis.RO-NN-1	Bi.longum.296B	217	78.3394
Ba.subtilis.Y3	Bi.longum.296B	217	78.3394
Bi.infantis.157F	Lb.bulgaricus.Lb1-GS-1	159	78.3251
Bi.infantis.CCUG52486	Lb.bulgaricus.MN-BM-F01	159	78.3251
Bi.longum.44B	Lb.bulgaricus.CNCMI-1519	159	78.3251
Bi.longum.7	Lb.bulgaricus.2038	159	78.3251
Bi.longum.7-1B	Lb.bulgaricus.MN-BM-F01	159	78.3251
Bi.longum.72B	Lb.bulgaricus.CNCMI-1519	159	78.3251
Bi.longum.9	Lb.bulgaricus.2038	159	78.3251
Bi.longum.AH1206	Lb.bulgaricus.2038	159	78.3251
Bi.longum.ATCC55813	Lb.bulgaricus.Lb1-GS-1	159	78.3251
Bi.longum.BBMN68	Lb.bulgaricus.CNCMI-1519	159	78.3251
Bi.longum.EK13	Lb.bulgaricus.2038	159	78.3251
Bi.longum.KACC91563	Lb.bulgaricus.CNCMI-1519	159	78.3251
Bi.longum.LO-C29	Lb.bulgaricus.MN-BM-F01	159	78.3251
Bi.infantis.157F	Lb.bulgaricus.DSM20080	159	78.3251
Bi.infantis.CECT7210	Lb.bulgaricus.DSM20080	159	78.3251
Bi.longum.296B	Lb.bulgaricus.2038	159	78.3251
Bi.longum.CCUG30698	Lb.bulgaricus.2038	159	78.3251
Bi.longum.EK5	Lb.bulgaricus.DSM20080	159	78.3251
Bi.longum.JCM1217	Lb.bulgaricus.DSM20080	159	78.3251
Bi.longum.LMG13197	Lb.bulgaricus.DSM20080	159	78.3251
Bi.longum.LO-06	Lb.bulgaricus.CNCMI-1519	159	78.3251
Bi.longum.NCIMB8809	Lb.bulgaricus.DSM20080	159	78.3251
Ba.subtilis.MP9	Bi.longum.BBMN68	213	78.3088
Bi.lactis.CNCMI-2494	Lb.bulgaricus.CNCMI-1632	148	78.3069
Bi.longum.CECT7347	Lb.paracasei.Lpp223	184	78.2979
Ba.subtilis.B4067	Bi.longum.296B	220	78.2918
Ba.subtilis.B4067	Lb.gasseri.202-4	220	78.2918
Ba.subtilis.B4067	Lb.gasseri.UMB0670	220	78.2918
Bi.longum.VMKB44	Lb.bulgaricus.LBB.B5	155	78.2828
Ba.subtilis.AUSI98	Lb.bulgaricus.ATCC11842	216	78.2609
Ba.subtilis.AUSI98	Lb.bulgaricus.DSM20081	216	78.2609
Ba.subtilis.BSP2	Lb.bulgaricus.CNCMI-1632	216	78.2609
Ba.subtilis.BSP4	Bi.longum.296B	216	78.2609
Ba.subtilis.M1	Lb.bulgaricus.ATCC11842	216	78.2609
Ba.subtilis.M1	Lb.gasseri.770.LJOH	216	78.2609
Ba.subtilis.M1	Lb.gasseri.JCM1131	216	78.2609
Ba.subtilis.NMSX4	Lb.bulgaricus.CNCMI-1632	216	78.2609
Ba.subtilis.SYST2	Lb.bulgaricus.CNCMI-1632	216	78.2609
Bi.longum.CMCCP0001	Lb.bulgaricus.CFL1	162	78.2609
Bi.longum.CMCCP0001	Lb.bulgaricus.CNCMI-1519	162	78.2609
Bi.longum.JDM301	Lb.bulgaricus.Lb1-WT	162	78.2609
Ba.subtilis.SRCM101392	Lb.bulgaricus.CNCMI-1632	216	78.2609
Ba.subtilis.SRCM100333	Bi.longum.ATCC55813	216	78.2609
Bi.lactis.CNCMI-2494	Lb.bulgaricus.ATCCBAA-365	151	78.2383
Ba.subtilis.MP9	Lb.gasseri.2016	212	78.2288
Ba.subtilis.MP9	Lb.gasseri.240.LCRI	212	78.2288
Ba.subtilis.MP9	Lb.gasseri.249.LKEF	212	78.2288
Ba.subtilis.MP9	Lb.gasseri.ATCC33323	212	78.2288
Ba.subtilis.AUSI98	Bi.lactis.646	212	78.2288
Ba.subtilis.AUSI98	Bi.lactis.AD011	212	78.2288
Ba.subtilis.AUSI98	Bi.lactis.ATCC27536	212	78.2288
Ba.subtilis.AUSI98	Bi.lactis.ATCC27673	212	78.2288
Ba.subtilis.AUSI98	Bi.lactis.ATCC27674	212	78.2288
Ba.subtilis.AUSI98	Bi.lactis.B420	212	78.2288
Ba.subtilis.AUSI98	Bi.lactis.BB-12	212	78.2288
Ba.subtilis.AUSI98	Bi.lactis.BF052	212	78.2288
Ba.subtilis.AUSI98	Bi.lactis.Bi-07	212	78.2288
Ba.subtilis.AUSI98	Bi.lactis.Bl-04	212	78.2288
Ba.subtilis.AUSI98	Bi.lactis.Bl12	212	78.2288
Ba.subtilis.AUSI98	Bi.lactis.BLC1	212	78.2288
Ba.subtilis.AUSI98	Bi.lactis.BM25	212	78.2288
Ba.subtilis.AUSI98	Bi.lactis.BS01	212	78.2288
Ba.subtilis.AUSI98	Bi.lactis.CECT8145	212	78.2288
Ba.subtilis.AUSI98	Bi.lactis.DSM10140	212	78.2288
Ba.subtilis.AUSI98	Bi.lactis.HN019	212	78.2288
Ba.subtilis.AUSI98	Bi.lactis.KLDS2.0603	212	78.2288
Ba.subtilis.AUSI98	Bi.lactis.LMGP-17502.1	212	78.2288
Ba.subtilis.AUSI98	Bi.lactis.LMGP-17502.2	212	78.2288
Ba.subtilis.AUSI98	Bi.lactis.V9	212	78.2288
Ba.subtilis.SRCM100333	Bi.longum.35B	212	78.2288
Bi.infantis.157F	Lb.bulgaricus.LBB.B5	158	78.2178
Bi.longum.ATCC55813	Lb.bulgaricus.LBB.B5	158	78.2178
Bi.longum.CECT7347	Lb.fermentum.103	158	78.2178
Bi.longum.KACC91563	Lb.bulgaricus.DSM20080	158	78.2178
Bi.longum.LO-K29a	Lb.bulgaricus.MN-BM-F01	158	78.2178
Bi.infantis.CECT7210	Lb.bulgaricus.2038	158	78.2178
Bi.longum.17-1B	Lb.bulgaricus.ND04	158	78.2178
Bi.longum.EK5	Lb.bulgaricus.2038	158	78.2178
Bi.longum.JCM1217	Lb.bulgaricus.2038	158	78.2178
Bi.longum.LMG13197	Lb.bulgaricus.2038	158	78.2178
Bi.longum.LO-K29b	Lb.bulgaricus.CNCMI-1519	158	78.2178
Bi.longum.NCIMB8809	Lb.bulgaricus.2038	158	78.2178
Ba.subtilis.B4067	Lb.gasseri.CECT5714	219	78.2143
Ba.subtilis.BSP2	Bi.longum.F8	219	78.2143
Ba.subtilis.SRCM101392	Bi.longum.F8	219	78.2143
Ba.subtilis.BSP2	Bi.infantis.CECT7210	219	78.2143
Ba.subtilis.M1	Bi.infantis.CECT7210	219	78.2143
Ba.subtilis.NMSX4	Bi.infantis.CECT7210	219	78.2143
Ba.subtilis.SYST2	Bi.infantis.CECT7210	219	78.2143
Ba.subtilis.SRCM101392	Bi.infantis.CECT7210	219	78.2143
Bi.longum.ATCC55813	Lb.paracasei.Lpp228	183	78.2051
Bi.infantis.DSM20088	Lb.bulgaricus.DSM20080	165	78.1991
Ba.subtilis.168	Lb.bulgaricus.CNCMI-1632	215	78.1818
Ba.subtilis.168G	Lb.bulgaricus.CNCMI-1632	215	78.1818
Ba.subtilis.3NA	Lb.bulgaricus.CNCMI-1632	215	78.1818
Ba.subtilis.6051-HGW	Lb.bulgaricus.CNCMI-1632	215	78.1818
Ba.subtilis.AG1839	Lb.bulgaricus.CNCMI-1632	215	78.1818
Ba.subtilis.CU1050	Lb.bulgaricus.CNCMI-1632	215	78.1818
Ba.subtilis.JH642	Lb.bulgaricus.CNCMI-1632	215	78.1818
Ba.subtilis.JH642substr.AG174	Lb.bulgaricus.CNCMI-1632	215	78.1818
Ba.subtilis.KCTC3135	Lb.bulgaricus.CNCMI-1632	215	78.1818
Ba.subtilis.NCIB3610	Lb.bulgaricus.CNCMI-1632	215	78.1818
Ba.subtilis.NDfood	Lb.bulgaricus.CNCMI-1632	215	78.1818
Ba.subtilis.NDmed	Lb.bulgaricus.CNCMI-1632	215	78.1818
Ba.subtilis.QB5412	Lb.bulgaricus.CNCMI-1632	215	78.1818
Ba.subtilis.SC-8	Lb.bulgaricus.CNCMI-1632	215	78.1818
Ba.subtilis.SMY	Lb.bulgaricus.CNCMI-1632	215	78.1818
Ba.subtilis.SRCM100333	Bi.longum.LO-C29	215	78.1818
Ba.subtilis.AUSI98	Lb.gasseri.770.LJOH	215	78.1818
Ba.subtilis.AUSI98	Lb.gasseri.JCM1131	215	78.1818
Ba.subtilis.BSP2	Bi.longum.2-2B	215	78.1818
Ba.subtilis.SRCM100333	Bi.infantis.CECT7210	215	78.1818
Ba.subtilis.SRCM100333	Bi.longum.CCUG30698	215	78.1818
Ba.subtilis.SRCM100333	Bi.longum.EK5	215	78.1818
Ba.subtilis.SRCM100333	Bi.longum.JCM1217	215	78.1818
Ba.subtilis.SRCM100333	Bi.longum.LMG13197	215	78.1818
Ba.subtilis.SRCM100761	Bi.longum.296B	215	78.1818
Ba.subtilis.SRCM101444	Bi.longum.296B	215	78.1818
Ba.subtilis.SRCM100757	Bi.longum.296B	215	78.1818
Ba.subtilis.SRCM101392	Bi.longum.2-2B	215	78.1818
Bi.longum.CECT7347	Lb.fermentum.DSM20055	154	78.1726
Bi.longum.CECT7347	Lb.fermentum.MDIIE-4657	154	78.1726
Bi.longum.35B	Lb.paracasei.Lpp125	179	78.1659
Bi.longum.17-1B	Lb.bulgaricus.DSM20080	161	78.1553
Bi.longum.1-5B	Lb.bulgaricus.CNCMI-1519	161	78.1553
Bi.longum.F8	Lb.bulgaricus.CNCMI-1519	161	78.1553
Bi.longum.GT15	Lb.bulgaricus.CNCMI-1519	161	78.1553
Bi.longum.JDM301	Lb.bulgaricus.Lb1-GS-1	161	78.1553
Bi.longum.MC-42	Lb.bulgaricus.MN-BM-F01	161	78.1553
Ba.subtilis.MP9	Bi.longum.VMKB44	211	78.1481
Ba.subtilis.SRCM101384	Lb.bulgaricus.CNCMI-1632	211	78.1481
Ba.subtilis.B4067	Lb.bulgaricus.ATCC11842	218	78.1362
Ba.subtilis.M1	Lb.gasseri.UMB0670	218	78.1362
Ba.subtilis.168	Bi.infantis.CECT7210	218	78.1362
Ba.subtilis.168G	Bi.infantis.CECT7210	218	78.1362
Ba.subtilis.3NA	Bi.infantis.CECT7210	218	78.1362
Ba.subtilis.6051-HGW	Bi.infantis.CECT7210	218	78.1362
Ba.subtilis.AG1839	Bi.infantis.CECT7210	218	78.1362
Ba.subtilis.BSP2	Bi.infantis.CCUG52486	218	78.1362
Ba.subtilis.BSP2	Bi.longum.KACC91563	218	78.1362
Ba.subtilis.BSP2	Bi.longum.NCIMB8809	218	78.1362
Ba.subtilis.CU1050	Bi.infantis.CECT7210	218	78.1362
Ba.subtilis.JH642	Bi.infantis.CECT7210	218	78.1362
Ba.subtilis.JH642substr.AG174	Bi.infantis.CECT7210	218	78.1362
Ba.subtilis.KCTC3135	Bi.infantis.CECT7210	218	78.1362
Ba.subtilis.M1	Bi.infantis.CCUG52486	218	78.1362
Ba.subtilis.M1	Bi.longum.KACC91563	218	78.1362
Ba.subtilis.M1	Bi.longum.NCIMB8809	218	78.1362
Ba.subtilis.NCIB3610	Bi.infantis.CECT7210	218	78.1362
Ba.subtilis.NDfood	Bi.infantis.CECT7210	218	78.1362
Ba.subtilis.NDmed	Bi.infantis.CECT7210	218	78.1362
Ba.subtilis.NMSX4	Bi.infantis.CCUG52486	218	78.1362
Ba.subtilis.NMSX4	Bi.longum.KACC91563	218	78.1362
Ba.subtilis.NMSX4	Bi.longum.NCIMB8809	218	78.1362
Ba.subtilis.QB5412	Bi.infantis.CECT7210	218	78.1362
Ba.subtilis.SC-8	Bi.infantis.CECT7210	218	78.1362
Ba.subtilis.SMY	Bi.infantis.CECT7210	218	78.1362
Ba.subtilis.SYST2	Bi.infantis.CCUG52486	218	78.1362
Ba.subtilis.SYST2	Bi.longum.KACC91563	218	78.1362
Ba.subtilis.SYST2	Bi.longum.NCIMB8809	218	78.1362
Ba.subtilis.SRCM101392	Bi.infantis.CCUG52486	218	78.1362
Ba.subtilis.SRCM101392	Bi.longum.KACC91563	218	78.1362
Ba.subtilis.SRCM101392	Bi.longum.NCIMB8809	218	78.1362
Ba.subtilis.M1	Lb.paracasei.LMGS-29188	225	78.125
Bi.longum.CECT7347	Lb.fermentum.NCDC400	150	78.125
Bi.infantis.CECT7210	Lb.paracasei.Lpp228	182	78.1116
Bi.longum.CECT7347	Lb.paracasei.RI-195	182	78.1116
Bi.longum.44B	Lb.bulgaricus.2038	157	78.1095
Bi.longum.72B	Lb.bulgaricus.2038	157	78.1095
Bi.longum.BBMN68	Lb.bulgaricus.2038	157	78.1095
Bi.longum.BLOI2	Lb.bulgaricus.MN-BM-F01	157	78.1095
Bi.longum.KACC91563	Lb.bulgaricus.2038	157	78.1095
Bi.longum.LO-06	Lb.bulgaricus.2038	157	78.1095
Bi.longum.LO-K29b	Lb.bulgaricus.DSM20080	157	78.1095
Ba.subtilis.ALBA01	Lb.bulgaricus.CNCMI-1632	214	78.1022
Ba.subtilis.M1	Lb.bulgaricus.Lb1-GS-1	214	78.1022
Ba.subtilis.M1	Lb.bulgaricus.Lb1-WT	214	78.1022
Ba.subtilis.M1	Lb.bulgaricus.LBB.B5	214	78.1022
Ba.subtilis.MP9	Lb.gasseri.UMB0670	214	78.1022
Ba.subtilis.SRCM100333	Bi.longum.LO-K29a	214	78.1022
Ba.subtilis.SRCM101384	Bi.infantis.CECT7210	214	78.1022
Ba.subtilis.SRCM101384	Lb.gasseri.202-4	214	78.1022
Ba.subtilis.SRCM101384	Lb.gasseri.UMB0670	214	78.1022
Ba.subtilis.MP9	Lb.bulgaricus.Lb1-GS-1	210	78.0669
Ba.subtilis.MP9	Lb.bulgaricus.LBB.B5	210	78.0669
Ba.subtilis.MP9	Lb.bulgaricus.Lb1-WT	210	78.0669
Bi.longum.CECT7347	Lb.fermentum.LfU21	153	78.0612
Ba.subtilis.168	Bi.infantis.CCUG52486	217	78.0576
Ba.subtilis.168	Bi.longum.KACC91563	217	78.0576
Ba.subtilis.168G	Bi.infantis.CCUG52486	217	78.0576
Ba.subtilis.168G	Bi.longum.KACC91563	217	78.0576
Ba.subtilis.3NA	Bi.infantis.CCUG52486	217	78.0576
Ba.subtilis.3NA	Bi.longum.KACC91563	217	78.0576
Ba.subtilis.6051-HGW	Bi.infantis.CCUG52486	217	78.0576
Ba.subtilis.6051-HGW	Bi.longum.KACC91563	217	78.0576
Ba.subtilis.AG1839	Bi.infantis.CCUG52486	217	78.0576
Ba.subtilis.AG1839	Bi.longum.KACC91563	217	78.0576
Ba.subtilis.ALBA01	Bi.infantis.CECT7210	217	78.0576
Ba.subtilis.AUSI98	Bi.longum.MC-42	217	78.0576
Ba.subtilis.AUSI98	Lb.gasseri.UMB0045	217	78.0576
Ba.subtilis.AUSI98	Lb.gasseri.UMB0045b	217	78.0576
Ba.subtilis.BAB-1	Bi.infantis.CECT7210	217	78.0576
Ba.subtilis.BSP2	Bi.longum.LO-K29b	217	78.0576
Ba.subtilis.CU1050	Bi.infantis.CCUG52486	217	78.0576
Ba.subtilis.CU1050	Bi.longum.KACC91563	217	78.0576
Ba.subtilis.delta6	Bi.infantis.CECT7210	217	78.0576
Ba.subtilis.JH642	Bi.infantis.CCUG52486	217	78.0576
Ba.subtilis.JH642	Bi.longum.KACC91563	217	78.0576
Ba.subtilis.JH642substr.AG174	Bi.infantis.CCUG52486	217	78.0576
Ba.subtilis.JH642substr.AG174	Bi.longum.KACC91563	217	78.0576
Ba.subtilis.KCTC3135	Bi.infantis.CCUG52486	217	78.0576
Ba.subtilis.KCTC3135	Bi.longum.KACC91563	217	78.0576
Ba.subtilis.MP9	Bi.infantis.EK3	217	78.0576
Ba.subtilis.NCIB3610	Bi.infantis.CCUG52486	217	78.0576
Ba.subtilis.NCIB3610	Bi.longum.KACC91563	217	78.0576
Ba.subtilis.NDfood	Bi.infantis.CCUG52486	217	78.0576
Ba.subtilis.NDfood	Bi.longum.KACC91563	217	78.0576
Ba.subtilis.NDmed	Bi.infantis.CCUG52486	217	78.0576
Ba.subtilis.NDmed	Bi.longum.KACC91563	217	78.0576
Ba.subtilis.NMSX4	Bi.longum.LO-K29b	217	78.0576
Ba.subtilis.OH131.1	Bi.infantis.CECT7210	217	78.0576
Ba.subtilis.QB5412	Bi.infantis.CCUG52486	217	78.0576
Ba.subtilis.QB5412	Bi.longum.KACC91563	217	78.0576
Ba.subtilis.SC-8	Bi.infantis.CCUG52486	217	78.0576
Ba.subtilis.SC-8	Bi.longum.KACC91563	217	78.0576
Ba.subtilis.SMY	Bi.infantis.CCUG52486	217	78.0576
Ba.subtilis.SMY	Bi.longum.KACC91563	217	78.0576
Ba.subtilis.SYST2	Bi.longum.LO-K29b	217	78.0576
Ba.subtilis.BSD-2	Bi.infantis.CECT7210	217	78.0576
Ba.subtilis.SRCM101392	Bi.longum.LO-K29b	217	78.0576
Ba.subtilis.168	Bi.longum.NCIMB8809	217	78.0576
Ba.subtilis.168G	Bi.longum.NCIMB8809	217	78.0576
Ba.subtilis.3NA	Bi.longum.NCIMB8809	217	78.0576
Ba.subtilis.6051-HGW	Bi.longum.NCIMB8809	217	78.0576
Ba.subtilis.AG1839	Bi.longum.NCIMB8809	217	78.0576
Ba.subtilis.ALBA01	Bi.longum.F8	217	78.0576
Ba.subtilis.AUSI98	Bi.longum.7	217	78.0576
Ba.subtilis.AUSI98	Bi.longum.9	217	78.0576
Ba.subtilis.AUSI98	Bi.longum.EK13	217	78.0576
Ba.subtilis.AUSI98	Lb.gasseri.PSS7772D	217	78.0576
Ba.subtilis.B4067	Lb.gasseri.SJ-9E-US	217	78.0576
Ba.subtilis.BAB-1	Bi.longum.F8	217	78.0576
Ba.subtilis.CU1050	Bi.longum.NCIMB8809	217	78.0576
Ba.subtilis.JH642	Bi.longum.NCIMB8809	217	78.0576
Ba.subtilis.JH642substr.AG174	Bi.longum.NCIMB8809	217	78.0576
Ba.subtilis.KCTC3135	Bi.longum.NCIMB8809	217	78.0576
Ba.subtilis.M1	Bi.longum.LO-K29b	217	78.0576
Ba.subtilis.M1	Lb.gasseri.DSM14869	217	78.0576
Ba.subtilis.NCIB3610	Bi.longum.NCIMB8809	217	78.0576
Ba.subtilis.NDfood	Bi.longum.NCIMB8809	217	78.0576
Ba.subtilis.NDmed	Bi.longum.NCIMB8809	217	78.0576
Ba.subtilis.QB5412	Bi.longum.NCIMB8809	217	78.0576
Ba.subtilis.SC-8	Bi.longum.NCIMB8809	217	78.0576
Ba.subtilis.SMY	Bi.longum.NCIMB8809	217	78.0576
Ba.subtilis.BSD-2	Bi.longum.F8	217	78.0576
Bi.longum.1-5B	Lb.bulgaricus.DSM20080	160	78.0488
Bi.longum.7	Lb.bulgaricus.MN-BM-F01	160	78.0488
Bi.longum.9	Lb.bulgaricus.MN-BM-F01	160	78.0488
Bi.longum.AH1206	Lb.bulgaricus.MN-BM-F01	160	78.0488
Bi.longum.EK13	Lb.bulgaricus.MN-BM-F01	160	78.0488
Bi.longum.F8	Lb.bulgaricus.DSM20080	160	78.0488
Bi.longum.GT15	Lb.bulgaricus.DSM20080	160	78.0488
Bi.longum.JDM301	Lb.bulgaricus.LBB.B5	160	78.0488
Bi.longum.296B	Lb.bulgaricus.MN-BM-F01	160	78.0488
Bi.longum.CCUG30698	Lb.bulgaricus.MN-BM-F01	160	78.0488
Ba.subtilis.ALBA01	Bi.longum.2-2B	213	78.022
Ba.subtilis.BAB-1	Bi.longum.2-2B	213	78.022
Ba.subtilis.SRCM101384	Bi.longum.NCIMB8809	213	78.022
Ba.subtilis.BSD-2	Bi.longum.2-2B	213	78.022
Ba.subtilis.516.BAMY	Lb.bulgaricus.CNCMI-1632	213	78.022
Ba.subtilis.BSP2	Bi.lactis.CNCMI-2494	213	78.022
Ba.subtilis.MP9	Lb.gasseri.DSM14869	213	78.022
Ba.subtilis.SRCM101384	Bi.infantis.CCUG52486	213	78.022
Ba.subtilis.SRCM101384	Bi.longum.KACC91563	213	78.022
Ba.subtilis.SRCM101384	Lb.gasseri.CECT5714	213	78.022
Ba.subtilis.SRCM101384	Lb.gasseri.DSM14869	213	78.022
Ba.subtilis.Y3	Lb.bulgaricus.CNCMI-1632	213	78.022
Ba.subtilis.SRCM101392	Bi.lactis.CNCMI-2494	213	78.022
Bi.longum.LO-10	Lb.bulgaricus.ND04	156	78
Bi.longum.LO-K29b	Lb.bulgaricus.2038	156	78
Bi.longum.VMKB44	Lb.bulgaricus.CNCMI-1519	156	78
Ba.subtilis.SRCM100333	Bi.lactis.CNCMI-2494	209	77.9851
Ba.subtilis.168	Bi.longum.LO-K29b	216	77.9783
Ba.subtilis.168G	Bi.longum.LO-K29b	216	77.9783
Ba.subtilis.3NA	Bi.longum.LO-K29b	216	77.9783
Ba.subtilis.516.BAMY	Bi.infantis.CECT7210	216	77.9783
Ba.subtilis.516.BAMY	Bi.longum.F8	216	77.9783
Ba.subtilis.6051-HGW	Bi.longum.LO-K29b	216	77.9783
Ba.subtilis.AG1839	Bi.longum.LO-K29b	216	77.9783
Ba.subtilis.ALBA01	Bi.infantis.CCUG52486	216	77.9783
Ba.subtilis.ALBA01	Bi.longum.KACC91563	216	77.9783
Ba.subtilis.ALBA01	Bi.longum.NCIMB8809	216	77.9783
Ba.subtilis.B4067	Lb.bulgaricus.Lb1-GS-1	216	77.9783
Ba.subtilis.B4067	Lb.bulgaricus.Lb1-WT	216	77.9783
Ba.subtilis.B4067	Lb.bulgaricus.LBB.B5	216	77.9783
Ba.subtilis.BAB-1	Bi.infantis.CCUG52486	216	77.9783
Ba.subtilis.BAB-1	Bi.longum.KACC91563	216	77.9783
Ba.subtilis.BAB-1	Bi.longum.NCIMB8809	216	77.9783
Ba.subtilis.BSP1	Bi.infantis.CECT7210	216	77.9783
Ba.subtilis.BSP2	Lb.bulgaricus.DSM20081	216	77.9783
Ba.subtilis.CU1050	Bi.longum.LO-K29b	216	77.9783
Ba.subtilis.delta6	Bi.infantis.CCUG52486	216	77.9783
Ba.subtilis.delta6	Bi.longum.KACC91563	216	77.9783
Ba.subtilis.delta6	Bi.longum.NCIMB8809	216	77.9783
Ba.subtilis.JH642	Bi.longum.LO-K29b	216	77.9783
Ba.subtilis.JH642substr.AG174	Bi.longum.LO-K29b	216	77.9783
Ba.subtilis.KCTC3135	Bi.longum.LO-K29b	216	77.9783
Ba.subtilis.MP9	Bi.infantis.ATCC15697	216	77.9783
Ba.subtilis.MP9	Bi.infantis.BIB1401242951	216	77.9783
Ba.subtilis.MP9	Bi.infantis.BIB1401272845a	216	77.9783
Ba.subtilis.MP9	Bi.infantis.BIB1401272845b	216	77.9783
Ba.subtilis.MP9	Bi.infantis.BIC1206122787	216	77.9783
Ba.subtilis.MP9	Bi.infantis.BIC1307292462	216	77.9783
Ba.subtilis.MP9	Bi.infantis.BIC1401111250	216	77.9783
Ba.subtilis.MP9	Bi.infantis.BIC1401212621a	216	77.9783
Ba.subtilis.MP9	Bi.infantis.BIC1401212621b	216	77.9783
Ba.subtilis.MP9	Bi.infantis.JCM1222	216	77.9783
Ba.subtilis.NCIB3610	Bi.longum.LO-K29b	216	77.9783
Ba.subtilis.NDfood	Bi.longum.LO-K29b	216	77.9783
Ba.subtilis.NDmed	Bi.longum.LO-K29b	216	77.9783
Ba.subtilis.NMSX4	Lb.bulgaricus.DSM20081	216	77.9783
Ba.subtilis.OH131.1	Bi.infantis.CCUG52486	216	77.9783
Ba.subtilis.OH131.1	Bi.longum.KACC91563	216	77.9783
Ba.subtilis.OH131.1	Bi.longum.NCIMB8809	216	77.9783
Ba.subtilis.QB5412	Bi.longum.LO-K29b	216	77.9783
Ba.subtilis.RO-NN-1	Bi.infantis.CECT7210	216	77.9783
Ba.subtilis.RO-NN-1	Bi.longum.F8	216	77.9783
Ba.subtilis.SC-8	Bi.longum.LO-K29b	216	77.9783
Ba.subtilis.SMY	Bi.longum.LO-K29b	216	77.9783
Ba.subtilis.SYST2	Lb.bulgaricus.DSM20081	216	77.9783
Ba.subtilis.Y3	Bi.infantis.CECT7210	216	77.9783
Ba.subtilis.Y3	Bi.longum.F8	216	77.9783
Ba.subtilis.BSD-2	Bi.infantis.CCUG52486	216	77.9783
Ba.subtilis.BSD-2	Bi.longum.KACC91563	216	77.9783
Ba.subtilis.BSD-2	Bi.longum.NCIMB8809	216	77.9783
Ba.subtilis.SRCM101392	Lb.bulgaricus.DSM20081	216	77.9783
Bi.infantis.1888B	Lb.paracasei.Lpp228	184	77.9661
Bi.infantis.IN-F29	Lb.paracasei.Lpp228	184	77.9661
Bi.infantis.BT1	Lb.paracasei.Lpp228	184	77.9661
Ba.subtilis.516.BAMY	Bi.longum.2-2B	212	77.9412
Ba.subtilis.RO-NN-1	Bi.longum.2-2B	212	77.9412
Ba.subtilis.SRCM100333	Lb.gasseri.SJ-9E-US	212	77.9412
Ba.subtilis.Y3	Bi.longum.2-2B	212	77.9412
Ba.subtilis.SRCM101384	Bi.longum.LO-K29b	212	77.9412
Bi.infantis.157F	Lb.bulgaricus.CNCMI-1519	159	77.9412
Bi.infantis.CECT7210	Lb.bulgaricus.MN-BM-F01	159	77.9412
Bi.longum.1-5B	Lb.bulgaricus.2038	159	77.9412
Bi.longum.ATCC55813	Lb.bulgaricus.CNCMI-1519	159	77.9412
Bi.longum.EK5	Lb.bulgaricus.MN-BM-F01	159	77.9412
Bi.longum.F8	Lb.bulgaricus.2038	159	77.9412
Bi.longum.GT15	Lb.bulgaricus.2038	159	77.9412
Bi.longum.JCM1217	Lb.bulgaricus.MN-BM-F01	159	77.9412
Bi.longum.LMG13197	Lb.bulgaricus.MN-BM-F01	159	77.9412
Bi.longum.LO-10	Lb.bulgaricus.DSM20080	159	77.9412
Bi.longum.NCIMB8809	Lb.bulgaricus.MN-BM-F01	159	77.9412
Ba.subtilis.B4067	Lb.gasseri.UMB0045	219	77.9359
Ba.subtilis.B4067	Lb.gasseri.UMB0045b	219	77.9359
Ba.subtilis.B4067	Bi.infantis.CECT7210	219	77.9359
Ba.subtilis.B4067	Lb.gasseri.PSS7772D	219	77.9359
Ba.subtilis.M1	Lb.gasseri.497.LGAS	219	77.9359
Ba.subtilis.M1	Lb.gasseri.AL3	219	77.9359
Ba.subtilis.M1	Lb.gasseri.JV-V03	219	77.9359
Ba.subtilis.M1	Lb.gasseri.UMB0056	219	77.9359
Lb.paracasei.LMGS-29188	Sc.thermophilus.TH982	166	77.9343
Lb.paracasei.LMGS-29188	Sc.thermophilus.TH985	166	77.9343
Bi.longum.JDM301	Lb.paracasei.Lpp230	180	77.9221
Ba.subtilis.516.BAMY	Bi.longum.NCIMB8809	215	77.8986
Ba.subtilis.BSP1	Bi.longum.NCIMB8809	215	77.8986
Ba.subtilis.BSP2	Lb.gasseri.SJ-9E-US	215	77.8986
Ba.subtilis.BSP4	Bi.longum.F8	215	77.8986
Ba.subtilis.M1	Lb.gasseri.2016	215	77.8986
Ba.subtilis.M1	Lb.gasseri.240.LCRI	215	77.8986
Ba.subtilis.M1	Lb.gasseri.249.LKEF	215	77.8986
Ba.subtilis.M1	Lb.gasseri.ATCC33323	215	77.8986
Ba.subtilis.MP9	Lb.gasseri.497.LGAS	215	77.8986
Ba.subtilis.MP9	Lb.gasseri.AL3	215	77.8986
Ba.subtilis.MP9	Lb.gasseri.JV-V03	215	77.8986
Ba.subtilis.MP9	Lb.gasseri.UMB0056	215	77.8986
Ba.subtilis.NMSX4	Lb.gasseri.SJ-9E-US	215	77.8986
Ba.subtilis.RO-NN-1	Bi.longum.NCIMB8809	215	77.8986
Ba.subtilis.SRCM100333	Bi.longum.1-5B	215	77.8986
Ba.subtilis.SRCM100333	Bi.longum.GT15	215	77.8986
Ba.subtilis.SRCM101384	Lb.gasseri.497.LGAS	215	77.8986
Ba.subtilis.SYST2	Lb.gasseri.SJ-9E-US	215	77.8986
Ba.subtilis.Y3	Bi.longum.NCIMB8809	215	77.8986
Ba.subtilis.SRCM101392	Lb.gasseri.SJ-9E-US	215	77.8986
Ba.subtilis.168	Lb.bulgaricus.DSM20081	215	77.8986
Ba.subtilis.168G	Lb.bulgaricus.DSM20081	215	77.8986
Ba.subtilis.3NA	Lb.bulgaricus.DSM20081	215	77.8986
Ba.subtilis.516.BAMY	Bi.infantis.CCUG52486	215	77.8986
Ba.subtilis.516.BAMY	Bi.longum.KACC91563	215	77.8986
Ba.subtilis.6051-HGW	Lb.bulgaricus.DSM20081	215	77.8986
Ba.subtilis.AG1839	Lb.bulgaricus.DSM20081	215	77.8986
Ba.subtilis.ALBA01	Bi.longum.LO-K29b	215	77.8986
Ba.subtilis.AUSI98	Bi.longum.BLOI2	215	77.8986
Ba.subtilis.BAB-1	Bi.longum.LO-K29b	215	77.8986
Ba.subtilis.BSP1	Bi.infantis.CCUG52486	215	77.8986
Ba.subtilis.BSP1	Bi.longum.KACC91563	215	77.8986
Ba.subtilis.BSP4	Bi.infantis.CECT7210	215	77.8986
Ba.subtilis.CU1050	Lb.bulgaricus.DSM20081	215	77.8986
Ba.subtilis.delta6	Bi.longum.LO-K29b	215	77.8986
Ba.subtilis.JH642	Lb.bulgaricus.DSM20081	215	77.8986
Ba.subtilis.JH642substr.AG174	Lb.bulgaricus.DSM20081	215	77.8986
Ba.subtilis.KCTC3135	Lb.bulgaricus.DSM20081	215	77.8986
Ba.subtilis.NCIB3610	Lb.bulgaricus.DSM20081	215	77.8986
Ba.subtilis.NDfood	Lb.bulgaricus.DSM20081	215	77.8986
Ba.subtilis.NDmed	Lb.bulgaricus.DSM20081	215	77.8986
Ba.subtilis.OH131.1	Bi.longum.LO-K29b	215	77.8986
Ba.subtilis.QB5412	Lb.bulgaricus.DSM20081	215	77.8986
Ba.subtilis.RO-NN-1	Bi.infantis.CCUG52486	215	77.8986
Ba.subtilis.RO-NN-1	Bi.longum.KACC91563	215	77.8986
Ba.subtilis.SC-8	Lb.bulgaricus.DSM20081	215	77.8986
Ba.subtilis.SMY	Lb.bulgaricus.DSM20081	215	77.8986
Ba.subtilis.SRCM100333	Bi.longum.AH1206	215	77.8986
Ba.subtilis.SRCM101384	Lb.gasseri.AL3	215	77.8986
Ba.subtilis.SRCM101384	Lb.gasseri.JV-V03	215	77.8986
Ba.subtilis.SRCM101384	Lb.gasseri.UMB0056	215	77.8986
Ba.subtilis.Y3	Bi.infantis.CCUG52486	215	77.8986
Ba.subtilis.Y3	Bi.longum.KACC91563	215	77.8986
Ba.subtilis.BSD-2	Bi.longum.LO-K29b	215	77.8986
Bi.longum.1-6B	Lb.bulgaricus.ND04	155	77.8894
Bi.longum.CECT7347	Lb.fermentum.311	155	77.8894
Bi.longum.CECT7347	Lb.fermentum.CRL1446	155	77.8894
Bi.longum.CECT7347	Lb.fermentum.IFO3956	155	77.8894
Bi.longum.CECT7347	Lb.fermentum.NCC2970	155	77.8894
Bi.longum.CECT7347	Lb.fermentum.SHI-2	155	77.8894
Bi.longum.W11	Lb.bulgaricus.ND04	155	77.8894
Lb.paracasei.LMGS-29188	Sc.thermophilus.TH1435	162	77.8846
Bi.longum.CECT7347	Lb.paracasei.Lpp49	183	77.8723
Ba.subtilis.ALBA01	Bi.lactis.CNCMI-2494	211	77.8598
Ba.subtilis.BAB-1	Bi.lactis.CNCMI-2494	211	77.8598
Ba.subtilis.BSP4	Bi.longum.2-2B	211	77.8598
Ba.subtilis.SRCM100333	Lb.bulgaricus.CNCMI-1632	211	77.8598
Ba.subtilis.SRCM100761	Lb.bulgaricus.CNCMI-1632	211	77.8598
Ba.subtilis.SRCM101384	Lb.bulgaricus.DSM20081	211	77.8598
Ba.subtilis.SRCM101384	Lb.gasseri.SJ-9E-US	211	77.8598
Ba.subtilis.SRCM101444	Lb.bulgaricus.CNCMI-1632	211	77.8598
Ba.subtilis.BSD-2	Bi.lactis.CNCMI-2494	211	77.8598
Ba.subtilis.SRCM100757	Lb.bulgaricus.CNCMI-1632	211	77.8598
Ba.subtilis.B4067	Bi.infantis.CCUG52486	218	77.8571
Ba.subtilis.B4067	Bi.longum.KACC91563	218	77.8571
Ba.subtilis.BSP2	Bi.longum.ATCC55813	218	77.8571
Ba.subtilis.SRCM101392	Bi.longum.ATCC55813	218	77.8571
Ba.subtilis.AUSI98	Bi.infantis.DSM20088	218	77.8571
Ba.subtilis.B4067	Bi.longum.NCIMB8809	218	77.8571
Ba.subtilis.B4067	Lb.gasseri.SV-16A-US	218	77.8571
Bi.lactis.CNCMI-2494	Lb.bulgaricus.DSM20081	151	77.8351
Bi.longum.72B	Lb.bulgaricus.MN-BM-F01	158	77.8325
Bi.longum.BBMN68	Lb.bulgaricus.MN-BM-F01	158	77.8325
Bi.longum.KACC91563	Lb.bulgaricus.MN-BM-F01	158	77.8325
Bi.longum.ATCC55813	Lb.bulgaricus.DSM20080	158	77.8325
Bi.longum.LO-06	Lb.bulgaricus.MN-BM-F01	158	77.8325
Bi.longum.W11	Lb.bulgaricus.DSM20080	158	77.8325
Bi.infantis.1888B	Lb.bulgaricus.DSM20080	165	77.8302
Bi.infantis.BT1	Lb.bulgaricus.DSM20080	165	77.8302
Lb.paracasei.LMGS-29188	Sc.thermophilus.APC151	165	77.8302
Lb.paracasei.LMGS-29188	Sc.thermophilus.KLDS3.1012	165	77.8302
Lb.paracasei.LMGS-29188	Sc.thermophilus.ND03	165	77.8302
Ba.subtilis.168	Lb.gasseri.SJ-9E-US	214	77.8182
Ba.subtilis.168G	Lb.gasseri.SJ-9E-US	214	77.8182
Ba.subtilis.3NA	Lb.gasseri.SJ-9E-US	214	77.8182
Ba.subtilis.516.BAMY	Bi.longum.LO-K29b	214	77.8182
Ba.subtilis.6051-HGW	Lb.gasseri.SJ-9E-US	214	77.8182
Ba.subtilis.AG1839	Lb.gasseri.SJ-9E-US	214	77.8182
Ba.subtilis.ALBA01	Lb.bulgaricus.DSM20081	214	77.8182
Ba.subtilis.AUSI98	Bi.longum.VMKB44	214	77.8182
Ba.subtilis.AUSI98	Lb.gasseri.2016	214	77.8182
Ba.subtilis.AUSI98	Lb.gasseri.240.LCRI	214	77.8182
Ba.subtilis.AUSI98	Lb.gasseri.249.LKEF	214	77.8182
Ba.subtilis.AUSI98	Lb.gasseri.ATCC33323	214	77.8182
Ba.subtilis.BSP1	Bi.longum.LO-K29b	214	77.8182
Ba.subtilis.BSP2	Bi.longum.35B	214	77.8182
Ba.subtilis.BSP4	Bi.infantis.CCUG52486	214	77.8182
Ba.subtilis.BSP4	Bi.longum.KACC91563	214	77.8182
Ba.subtilis.BSP4	Bi.longum.NCIMB8809	214	77.8182
Ba.subtilis.CU1050	Lb.gasseri.SJ-9E-US	214	77.8182
Ba.subtilis.JH642	Lb.gasseri.SJ-9E-US	214	77.8182
Ba.subtilis.JH642substr.AG174	Lb.gasseri.SJ-9E-US	214	77.8182
Ba.subtilis.KCTC3135	Lb.gasseri.SJ-9E-US	214	77.8182
Ba.subtilis.NCIB3610	Lb.gasseri.SJ-9E-US	214	77.8182
Ba.subtilis.NDfood	Lb.gasseri.SJ-9E-US	214	77.8182
Ba.subtilis.NDmed	Lb.gasseri.SJ-9E-US	214	77.8182
Ba.subtilis.QB5412	Lb.gasseri.SJ-9E-US	214	77.8182
Ba.subtilis.RO-NN-1	Bi.longum.LO-K29b	214	77.8182
Ba.subtilis.SC-8	Lb.gasseri.SJ-9E-US	214	77.8182
Ba.subtilis.SMY	Lb.gasseri.SJ-9E-US	214	77.8182
Ba.subtilis.SRCM100333	Bi.longum.72B	214	77.8182
Ba.subtilis.SRCM100333	Bi.longum.W11	214	77.8182
Ba.subtilis.SRCM100333	Lb.gasseri.202-4	214	77.8182
Ba.subtilis.SRCM100761	Bi.infantis.CECT7210	214	77.8182
Ba.subtilis.SRCM100761	Bi.longum.F8	214	77.8182
Ba.subtilis.SRCM101444	Bi.infantis.CECT7210	214	77.8182
Ba.subtilis.SRCM101444	Bi.longum.F8	214	77.8182
Ba.subtilis.Y3	Bi.longum.LO-K29b	214	77.8182
Ba.subtilis.SRCM100757	Bi.infantis.CECT7210	214	77.8182
Ba.subtilis.SRCM100757	Bi.longum.F8	214	77.8182
Ba.subtilis.SRCM101392	Bi.longum.35B	214	77.8182
Ba.subtilis.SRCM101384	Lb.paracasei.LMGS-29188	221	77.8169
Ba.subtilis.516.BAMY	Bi.lactis.CNCMI-2494	210	77.7778
Ba.subtilis.BSP2	Lb.gasseri.202-4	217	77.7778
Ba.subtilis.NMSX4	Lb.gasseri.202-4	217	77.7778
Ba.subtilis.RO-NN-1	Bi.lactis.CNCMI-2494	210	77.7778
Ba.subtilis.SRCM100761	Bi.longum.2-2B	210	77.7778
Ba.subtilis.SRCM101444	Bi.longum.2-2B	210	77.7778
Ba.subtilis.SYST2	Lb.gasseri.202-4	217	77.7778
Ba.subtilis.Y3	Bi.lactis.CNCMI-2494	210	77.7778
Bi.longum.AH1206	Lb.paracasei.Lpp125	182	77.7778
Bi.longum.CECT7347	Lb.fermentum.BFE6620	154	77.7778
Bi.longum.CMCCP0001	Lb.bulgaricus.MN-BM-F01	161	77.7778
Bi.longum.CMCCP0001	Lb.paracasei.Lpp228	182	77.7778
Bi.longum.JDM301	Lb.bulgaricus.CFL1	161	77.7778
Bi.longum.JDM301	Lb.bulgaricus.CNCMI-1519	161	77.7778
Ba.subtilis.SRCM100757	Bi.longum.2-2B	210	77.7778
Ba.subtilis.SRCM101392	Lb.gasseri.202-4	217	77.7778
Ba.subtilis.AUSI98	Bi.infantis.TPY12-1	217	77.7778
Ba.subtilis.B4067	Bi.longum.LO-K29b	217	77.7778
Ba.subtilis.BSP2	Bi.longum.1-6B	217	77.7778
Ba.subtilis.BSP2	Bi.longum.CCUG30698	217	77.7778
Ba.subtilis.BSP2	Bi.longum.EK5	217	77.7778
Ba.subtilis.BSP2	Bi.longum.JCM1217	217	77.7778
Ba.subtilis.BSP2	Bi.longum.LMG13197	217	77.7778
Ba.subtilis.BSP2	Bi.longum.LO-C29	217	77.7778
Ba.subtilis.M1	Bi.longum.EK5	217	77.7778
Ba.subtilis.M1	Bi.longum.F8	217	77.7778
Ba.subtilis.M1	Bi.longum.JCM1217	217	77.7778
Ba.subtilis.M1	Bi.longum.LMG13197	217	77.7778
Ba.subtilis.M1	Bi.longum.LO-C29	217	77.7778
Ba.subtilis.NMSX4	Bi.longum.EK5	217	77.7778
Ba.subtilis.NMSX4	Bi.longum.F8	217	77.7778
Ba.subtilis.NMSX4	Bi.longum.JCM1217	217	77.7778
Ba.subtilis.NMSX4	Bi.longum.LMG13197	217	77.7778
Ba.subtilis.NMSX4	Bi.longum.LO-C29	217	77.7778
Ba.subtilis.SYST2	Bi.longum.EK5	217	77.7778
Ba.subtilis.SYST2	Bi.longum.F8	217	77.7778
Ba.subtilis.SYST2	Bi.longum.JCM1217	217	77.7778
Ba.subtilis.SYST2	Bi.longum.LMG13197	217	77.7778
Ba.subtilis.SYST2	Bi.longum.LO-C29	217	77.7778
Bi.infantis.CCUG52486	Lb.bulgaricus.ND04	154	77.7778
Bi.longum.7-1B	Lb.bulgaricus.ND04	154	77.7778
Bi.longum.AH1206	Lb.paracasei.Lpp43	182	77.7778
Bi.longum.LO-C29	Lb.bulgaricus.ND04	154	77.7778
Bi.longum.VMKB44	Lb.bulgaricus.2038	154	77.7778
Ba.subtilis.SRCM101392	Bi.longum.1-6B	217	77.7778
Ba.subtilis.SRCM101392	Bi.longum.CCUG30698	217	77.7778
Ba.subtilis.SRCM101392	Bi.longum.EK5	217	77.7778
Ba.subtilis.SRCM101392	Bi.longum.JCM1217	217	77.7778
Ba.subtilis.SRCM101392	Bi.longum.LMG13197	217	77.7778
Ba.subtilis.SRCM101392	Bi.longum.LO-C29	217	77.7778
Ba.subtilis.516.BAMY	Lb.bulgaricus.DSM20081	213	77.7372
Ba.subtilis.ALBA01	Lb.gasseri.SJ-9E-US	213	77.7372
Ba.subtilis.AUSI98	Lb.bulgaricus.ATCCBAA-365	213	77.7372
Ba.subtilis.AUSI98	Lb.bulgaricus.Lb1-GS-1	213	77.7372
Ba.subtilis.AUSI98	Lb.bulgaricus.Lb1-WT	213	77.7372
Ba.subtilis.AUSI98	Lb.bulgaricus.LBB.B5	213	77.7372
Ba.subtilis.BSP4	Bi.longum.LO-K29b	213	77.7372
Ba.subtilis.M1	Bi.longum.2-2B	213	77.7372
Ba.subtilis.M1	Lb.bulgaricus.ATCCBAA-365	213	77.7372
Ba.subtilis.SRCM100333	Bi.longum.1-6B	213	77.7372
Ba.subtilis.SRCM100333	Bi.longum.44B	213	77.7372
Ba.subtilis.SRCM100333	Lb.gasseri.CECT5714	213	77.7372
Ba.subtilis.SRCM100333	Lb.gasseri.DSM14869	213	77.7372
Ba.subtilis.SRCM100761	Bi.infantis.CCUG52486	213	77.7372
Ba.subtilis.SRCM100761	Bi.longum.KACC91563	213	77.7372
Ba.subtilis.SRCM101384	Lb.gasseri.UMB0045	213	77.7372
Ba.subtilis.SRCM101384	Lb.gasseri.UMB0045b	213	77.7372
Ba.subtilis.SRCM101444	Bi.infantis.CCUG52486	213	77.7372
Ba.subtilis.SRCM101444	Bi.longum.KACC91563	213	77.7372
Ba.subtilis.Y3	Lb.bulgaricus.DSM20081	213	77.7372
Ba.subtilis.SRCM100757	Bi.infantis.CCUG52486	213	77.7372
Ba.subtilis.SRCM100757	Bi.longum.KACC91563	213	77.7372
Ba.subtilis.AUSI98	Lb.bulgaricus.ND04	213	77.7372
Ba.subtilis.BAB-1	Lb.bulgaricus.CNCMI-1632	213	77.7372
Ba.subtilis.delta6	Lb.bulgaricus.CNCMI-1632	213	77.7372
Ba.subtilis.M1	Lb.bulgaricus.ND04	213	77.7372
Ba.subtilis.NMSX4	Bi.longum.2-2B	213	77.7372
Ba.subtilis.OH131.1	Lb.bulgaricus.CNCMI-1632	213	77.7372
Ba.subtilis.SRCM100761	Bi.longum.NCIMB8809	213	77.7372
Ba.subtilis.SRCM101384	Lb.gasseri.PSS7772D	213	77.7372
Ba.subtilis.SRCM101444	Bi.longum.NCIMB8809	213	77.7372
Ba.subtilis.SYST2	Bi.longum.2-2B	213	77.7372
Ba.subtilis.BSD-2	Lb.bulgaricus.CNCMI-1632	213	77.7372
Ba.subtilis.SRCM100757	Bi.longum.NCIMB8809	213	77.7372
Bi.longum.2-2B	Lb.paracasei.Lpp125	178	77.7293
Bi.longum.35B	Lb.paracasei.Lpp43	178	77.7293
Bi.infantis.ATCC15697	Lb.bulgaricus.DSM20080	164	77.7251
Bi.infantis.BIB1401242951	Lb.bulgaricus.DSM20080	164	77.7251
Bi.infantis.BIB1401272845a	Lb.bulgaricus.DSM20080	164	77.7251
Bi.infantis.BIB1401272845b	Lb.bulgaricus.DSM20080	164	77.7251
Bi.infantis.BIC1206122787	Lb.bulgaricus.DSM20080	164	77.7251
Bi.infantis.BIC1307292462	Lb.bulgaricus.DSM20080	164	77.7251
Bi.infantis.BIC1401111250	Lb.bulgaricus.DSM20080	164	77.7251
Bi.infantis.BIC1401212621a	Lb.bulgaricus.DSM20080	164	77.7251
Bi.infantis.BIC1401212621b	Lb.bulgaricus.DSM20080	164	77.7251
Bi.infantis.JCM1222	Lb.bulgaricus.DSM20080	164	77.7251
Lb.paracasei.LMGS-29188	Sc.thermophilus.UC8547	164	77.7251
Lb.paracasei.LMGS-29188	Sc.thermophilus.UC8547del3	164	77.7251
Bi.infantis.CCUG52486	Lb.bulgaricus.DSM20080	157	77.7228
Bi.longum.44B	Lb.bulgaricus.DSM20080	157	77.7228
Bi.longum.7-1B	Lb.bulgaricus.DSM20080	157	77.7228
Bi.longum.LO-C29	Lb.bulgaricus.DSM20080	157	77.7228
Bi.longum.LO-K29b	Lb.bulgaricus.MN-BM-F01	157	77.7228
Bi.infantis.157F	Lb.bulgaricus.2038	157	77.7228
Bi.longum.ATCC55813	Lb.bulgaricus.2038	157	77.7228
Bi.longum.CMCCP0001	Lb.bulgaricus.CNCMI-1632	157	77.7228
Bi.lactis.CNCMI-2494	Lb.bulgaricus.CFL1	150	77.7202
Bi.lactis.CNCMI-2494	Lb.bulgaricus.Lb1-WT	150	77.7202
Ba.subtilis.168	Bi.longum.EK5	216	77.6978
Ba.subtilis.168	Bi.longum.F8	216	77.6978
Ba.subtilis.168	Bi.longum.JCM1217	216	77.6978
Ba.subtilis.168	Bi.longum.LMG13197	216	77.6978
Ba.subtilis.168	Bi.longum.LO-C29	216	77.6978
Ba.subtilis.168	Lb.gasseri.202-4	216	77.6978
Ba.subtilis.168G	Bi.longum.EK5	216	77.6978
Ba.subtilis.168G	Bi.longum.F8	216	77.6978
Ba.subtilis.168G	Bi.longum.JCM1217	216	77.6978
Ba.subtilis.168G	Bi.longum.LMG13197	216	77.6978
Ba.subtilis.168G	Bi.longum.LO-C29	216	77.6978
Ba.subtilis.168G	Lb.gasseri.202-4	216	77.6978
Ba.subtilis.3NA	Bi.longum.EK5	216	77.6978
Ba.subtilis.3NA	Bi.longum.F8	216	77.6978
Ba.subtilis.3NA	Bi.longum.JCM1217	216	77.6978
Ba.subtilis.3NA	Bi.longum.LMG13197	216	77.6978
Ba.subtilis.3NA	Bi.longum.LO-C29	216	77.6978
Ba.subtilis.3NA	Lb.gasseri.202-4	216	77.6978
Ba.subtilis.6051-HGW	Bi.longum.EK5	216	77.6978
Ba.subtilis.6051-HGW	Bi.longum.F8	216	77.6978
Ba.subtilis.6051-HGW	Bi.longum.JCM1217	216	77.6978
Ba.subtilis.6051-HGW	Bi.longum.LMG13197	216	77.6978
Ba.subtilis.6051-HGW	Bi.longum.LO-C29	216	77.6978
Ba.subtilis.6051-HGW	Lb.gasseri.202-4	216	77.6978
Ba.subtilis.AG1839	Bi.longum.EK5	216	77.6978
Ba.subtilis.AG1839	Bi.longum.F8	216	77.6978
Ba.subtilis.AG1839	Bi.longum.JCM1217	216	77.6978
Ba.subtilis.AG1839	Bi.longum.LMG13197	216	77.6978
Ba.subtilis.AG1839	Bi.longum.LO-C29	216	77.6978
Ba.subtilis.AG1839	Lb.gasseri.202-4	216	77.6978
Ba.subtilis.ALBA01	Bi.longum.ATCC55813	216	77.6978
Ba.subtilis.AUSI98	Lb.gasseri.UMB0670	216	77.6978
Ba.subtilis.B4067	Lb.gasseri.770.LJOH	216	77.6978
Ba.subtilis.B4067	Lb.gasseri.JCM1131	216	77.6978
Ba.subtilis.BAB-1	Bi.longum.ATCC55813	216	77.6978
Ba.subtilis.BSP2	Bi.infantis.157F	216	77.6978
Ba.subtilis.BSP2	Bi.longum.LO-K29a	216	77.6978
Ba.subtilis.BSP2	Lb.gasseri.CECT5714	216	77.6978
Ba.subtilis.CU1050	Bi.longum.EK5	216	77.6978
Ba.subtilis.CU1050	Bi.longum.F8	216	77.6978
Ba.subtilis.CU1050	Bi.longum.JCM1217	216	77.6978
Ba.subtilis.CU1050	Bi.longum.LMG13197	216	77.6978
Ba.subtilis.CU1050	Bi.longum.LO-C29	216	77.6978
Ba.subtilis.CU1050	Lb.gasseri.202-4	216	77.6978
Ba.subtilis.JH642	Bi.longum.EK5	216	77.6978
Ba.subtilis.JH642	Bi.longum.F8	216	77.6978
Ba.subtilis.JH642	Bi.longum.JCM1217	216	77.6978
Ba.subtilis.JH642	Bi.longum.LMG13197	216	77.6978
Ba.subtilis.JH642	Bi.longum.LO-C29	216	77.6978
Ba.subtilis.JH642	Lb.gasseri.202-4	216	77.6978
Ba.subtilis.JH642substr.AG174	Bi.longum.EK5	216	77.6978
Ba.subtilis.JH642substr.AG174	Bi.longum.F8	216	77.6978
Ba.subtilis.JH642substr.AG174	Bi.longum.JCM1217	216	77.6978
Ba.subtilis.JH642substr.AG174	Bi.longum.LMG13197	216	77.6978
Ba.subtilis.JH642substr.AG174	Bi.longum.LO-C29	216	77.6978
Ba.subtilis.JH642substr.AG174	Lb.gasseri.202-4	216	77.6978
Ba.subtilis.KCTC3135	Bi.longum.EK5	216	77.6978
Ba.subtilis.KCTC3135	Bi.longum.F8	216	77.6978
Ba.subtilis.KCTC3135	Bi.longum.JCM1217	216	77.6978
Ba.subtilis.KCTC3135	Bi.longum.LMG13197	216	77.6978
Ba.subtilis.KCTC3135	Bi.longum.LO-C29	216	77.6978
Ba.subtilis.KCTC3135	Lb.gasseri.202-4	216	77.6978
Ba.subtilis.M1	Bi.longum.LO-K29a	216	77.6978
Ba.subtilis.M1	Lb.gasseri.SV-16A-US	216	77.6978
Ba.subtilis.MP9	Bi.infantis.1888B	216	77.6978
Ba.subtilis.MP9	Bi.infantis.BT1	216	77.6978
Ba.subtilis.NCIB3610	Bi.longum.EK5	216	77.6978
Ba.subtilis.NCIB3610	Bi.longum.F8	216	77.6978
Ba.subtilis.NCIB3610	Bi.longum.JCM1217	216	77.6978
Ba.subtilis.NCIB3610	Bi.longum.LMG13197	216	77.6978
Ba.subtilis.NCIB3610	Bi.longum.LO-C29	216	77.6978
Ba.subtilis.NCIB3610	Lb.gasseri.202-4	216	77.6978
Ba.subtilis.NDfood	Bi.longum.EK5	216	77.6978
Ba.subtilis.NDfood	Bi.longum.F8	216	77.6978
Ba.subtilis.NDfood	Bi.longum.JCM1217	216	77.6978
Ba.subtilis.NDfood	Bi.longum.LMG13197	216	77.6978
Ba.subtilis.NDfood	Bi.longum.LO-C29	216	77.6978
Ba.subtilis.NDfood	Lb.gasseri.202-4	216	77.6978
Ba.subtilis.NDmed	Bi.longum.EK5	216	77.6978
Ba.subtilis.NDmed	Bi.longum.F8	216	77.6978
Ba.subtilis.NDmed	Bi.longum.JCM1217	216	77.6978
Ba.subtilis.NDmed	Bi.longum.LMG13197	216	77.6978
Ba.subtilis.NDmed	Bi.longum.LO-C29	216	77.6978
Ba.subtilis.NDmed	Lb.gasseri.202-4	216	77.6978
Ba.subtilis.NMSX4	Bi.longum.LO-K29a	216	77.6978
Ba.subtilis.NMSX4	Lb.gasseri.CECT5714	216	77.6978
Ba.subtilis.QB5412	Bi.longum.EK5	216	77.6978
Ba.subtilis.QB5412	Bi.longum.F8	216	77.6978
Ba.subtilis.QB5412	Bi.longum.JCM1217	216	77.6978
Ba.subtilis.QB5412	Bi.longum.LMG13197	216	77.6978
Ba.subtilis.QB5412	Bi.longum.LO-C29	216	77.6978
Ba.subtilis.QB5412	Lb.gasseri.202-4	216	77.6978
Ba.subtilis.SC-8	Bi.longum.EK5	216	77.6978
Ba.subtilis.SC-8	Bi.longum.F8	216	77.6978
Ba.subtilis.SC-8	Bi.longum.JCM1217	216	77.6978
Ba.subtilis.SC-8	Bi.longum.LMG13197	216	77.6978
Ba.subtilis.SC-8	Bi.longum.LO-C29	216	77.6978
Ba.subtilis.SC-8	Lb.gasseri.202-4	216	77.6978
Ba.subtilis.SMY	Bi.longum.EK5	216	77.6978
Ba.subtilis.SMY	Bi.longum.F8	216	77.6978
Ba.subtilis.SMY	Bi.longum.JCM1217	216	77.6978
Ba.subtilis.SMY	Bi.longum.LMG13197	216	77.6978
Ba.subtilis.SMY	Bi.longum.LO-C29	216	77.6978
Ba.subtilis.SMY	Lb.gasseri.202-4	216	77.6978
Ba.subtilis.SYST2	Bi.longum.LO-K29a	216	77.6978
Ba.subtilis.SYST2	Lb.gasseri.CECT5714	216	77.6978
Ba.subtilis.BSD-2	Bi.longum.ATCC55813	216	77.6978
Ba.subtilis.SRCM101392	Bi.infantis.157F	216	77.6978
Ba.subtilis.SRCM101392	Bi.longum.LO-K29a	216	77.6978
Ba.subtilis.SRCM101392	Lb.gasseri.CECT5714	216	77.6978
Ba.subtilis.BSP4	Bi.lactis.CNCMI-2494	209	77.6952
Ba.subtilis.MP9	Lb.bulgaricus.ND04	209	77.6952
Ba.subtilis.MP9	Lb.bulgaricus.ATCCBAA-365	209	77.6952
Bi.longum.CECT7347	Lb.paracasei.COM0101	181	77.6824
Bi.longum.CECT7347	Lb.paracasei.Lpp221	181	77.6824
Lb.paracasei.LMGS-29188	Sc.thermophilus.MN-BM-A01	167	77.6744
Lb.paracasei.LMGS-29188	Sc.thermophilus.MN-ZLW-002	167	77.6744
Bi.longum.1-5B	Lb.bulgaricus.MN-BM-F01	160	77.6699
Bi.longum.F8	Lb.bulgaricus.MN-BM-F01	160	77.6699
Bi.longum.GT15	Lb.bulgaricus.MN-BM-F01	160	77.6699
Bi.longum.LO-K29a	Lb.bulgaricus.ND04	153	77.665
Ba.subtilis.168	Bi.longum.2-2B	212	77.6557
Ba.subtilis.168G	Bi.longum.2-2B	212	77.6557
Ba.subtilis.3NA	Bi.longum.2-2B	212	77.6557
Ba.subtilis.516.BAMY	Lb.gasseri.SJ-9E-US	212	77.6557
Ba.subtilis.6051-HGW	Bi.longum.2-2B	212	77.6557
Ba.subtilis.AG1839	Bi.longum.2-2B	212	77.6557
Ba.subtilis.ALBA01	Bi.longum.35B	212	77.6557
Ba.subtilis.BAB-1	Bi.longum.35B	212	77.6557
Ba.subtilis.BSP1	Lb.bulgaricus.CNCMI-1632	212	77.6557
Ba.subtilis.CU1050	Bi.longum.2-2B	212	77.6557
Ba.subtilis.JH642	Bi.longum.2-2B	212	77.6557
Ba.subtilis.JH642substr.AG174	Bi.longum.2-2B	212	77.6557
Ba.subtilis.KCTC3135	Bi.longum.2-2B	212	77.6557
Ba.subtilis.MP9	Lb.gasseri.505	212	77.6557
Ba.subtilis.NCIB3610	Bi.longum.2-2B	212	77.6557
Ba.subtilis.NDfood	Bi.longum.2-2B	212	77.6557
Ba.subtilis.NDmed	Bi.longum.2-2B	212	77.6557
Ba.subtilis.QB5412	Bi.longum.2-2B	212	77.6557
Ba.subtilis.RO-NN-1	Lb.bulgaricus.CNCMI-1632	212	77.6557
Ba.subtilis.SC-8	Bi.longum.2-2B	212	77.6557
Ba.subtilis.SMY	Bi.longum.2-2B	212	77.6557
Ba.subtilis.SRCM100333	Bi.longum.7-1B	212	77.6557
Ba.subtilis.SRCM100761	Bi.longum.LO-K29b	212	77.6557
Ba.subtilis.SRCM101384	Bi.longum.EK5	212	77.6557
Ba.subtilis.SRCM101384	Bi.longum.JCM1217	212	77.6557
Ba.subtilis.SRCM101384	Bi.longum.LMG13197	212	77.6557
Ba.subtilis.SRCM101384	Lb.gasseri.SV-16A-US	212	77.6557
Ba.subtilis.SRCM101444	Bi.longum.LO-K29b	212	77.6557
Ba.subtilis.Y3	Lb.gasseri.SJ-9E-US	212	77.6557
Ba.subtilis.BSD-2	Bi.longum.35B	212	77.6557
Ba.subtilis.SRCM100757	Bi.longum.LO-K29b	212	77.6557
Ba.subtilis.MP9	Lb.gasseri.SV-16A-US	212	77.6557
Ba.subtilis.SRCM100333	Bi.infantis.157F	212	77.6557
Ba.subtilis.SRCM101384	Bi.longum.F8	212	77.6557
Ba.subtilis.SRCM101384	Bi.longum.LO-C29	212	77.6557
Bi.infantis.157F	Lb.paracasei.Lpp230	177	77.6316
Ba.subtilis.168	Bi.longum.LO-K29a	215	77.6173
Ba.subtilis.168	Lb.gasseri.CECT5714	215	77.6173
Ba.subtilis.168G	Bi.longum.LO-K29a	215	77.6173
Ba.subtilis.168G	Lb.gasseri.CECT5714	215	77.6173
Ba.subtilis.3NA	Bi.longum.LO-K29a	215	77.6173
Ba.subtilis.3NA	Lb.gasseri.CECT5714	215	77.6173
Ba.subtilis.516.BAMY	Bi.longum.ATCC55813	215	77.6173
Ba.subtilis.6051-HGW	Bi.longum.LO-K29a	215	77.6173
Ba.subtilis.6051-HGW	Lb.gasseri.CECT5714	215	77.6173
Ba.subtilis.AG1839	Bi.longum.LO-K29a	215	77.6173
Ba.subtilis.AG1839	Lb.gasseri.CECT5714	215	77.6173
Ba.subtilis.ALBA01	Bi.longum.1-6B	215	77.6173
Ba.subtilis.ALBA01	Bi.longum.CCUG30698	215	77.6173
Ba.subtilis.ALBA01	Bi.longum.EK5	215	77.6173
Ba.subtilis.ALBA01	Bi.longum.JCM1217	215	77.6173
Ba.subtilis.ALBA01	Bi.longum.LMG13197	215	77.6173
Ba.subtilis.ALBA01	Bi.longum.LO-C29	215	77.6173
Ba.subtilis.ALBA01	Lb.gasseri.202-4	215	77.6173
Ba.subtilis.AUSI98	Lb.gasseri.DSM14869	215	77.6173
Ba.subtilis.B4067	Lb.bulgaricus.ATCCBAA-365	215	77.6173
Ba.subtilis.B4067	Lb.bulgaricus.CFL1	215	77.6173
Ba.subtilis.B4067	Lb.bulgaricus.ND04	215	77.6173
Ba.subtilis.BAB-1	Bi.longum.1-6B	215	77.6173
Ba.subtilis.BAB-1	Bi.longum.CCUG30698	215	77.6173
Ba.subtilis.BAB-1	Bi.longum.EK5	215	77.6173
Ba.subtilis.BAB-1	Bi.longum.JCM1217	215	77.6173
Ba.subtilis.BAB-1	Bi.longum.LMG13197	215	77.6173
Ba.subtilis.BAB-1	Bi.longum.LO-C29	215	77.6173
Ba.subtilis.BSP2	Lb.bulgaricus.ATCC11842	215	77.6173
Ba.subtilis.CU1050	Bi.longum.LO-K29a	215	77.6173
Ba.subtilis.CU1050	Lb.gasseri.CECT5714	215	77.6173
Ba.subtilis.delta6	Bi.longum.EK5	215	77.6173
Ba.subtilis.delta6	Bi.longum.F8	215	77.6173
Ba.subtilis.delta6	Bi.longum.JCM1217	215	77.6173
Ba.subtilis.delta6	Bi.longum.LMG13197	215	77.6173
Ba.subtilis.delta6	Bi.longum.LO-C29	215	77.6173
Ba.subtilis.JH642	Bi.longum.LO-K29a	215	77.6173
Ba.subtilis.JH642	Lb.gasseri.CECT5714	215	77.6173
Ba.subtilis.JH642substr.AG174	Bi.longum.LO-K29a	215	77.6173
Ba.subtilis.JH642substr.AG174	Lb.gasseri.CECT5714	215	77.6173
Ba.subtilis.KCTC3135	Bi.longum.LO-K29a	215	77.6173
Ba.subtilis.KCTC3135	Lb.gasseri.CECT5714	215	77.6173
Ba.subtilis.MP9	Bi.infantis.IN-F29	215	77.6173
Ba.subtilis.NCIB3610	Bi.longum.LO-K29a	215	77.6173
Ba.subtilis.NCIB3610	Lb.gasseri.CECT5714	215	77.6173
Ba.subtilis.NDfood	Bi.longum.LO-K29a	215	77.6173
Ba.subtilis.NDfood	Lb.gasseri.CECT5714	215	77.6173
Ba.subtilis.NDmed	Bi.longum.LO-K29a	215	77.6173
Ba.subtilis.NDmed	Lb.gasseri.CECT5714	215	77.6173
Ba.subtilis.NMSX4	Lb.bulgaricus.ATCC11842	215	77.6173
Ba.subtilis.OH131.1	Bi.longum.EK5	215	77.6173
Ba.subtilis.OH131.1	Bi.longum.F8	215	77.6173
Ba.subtilis.OH131.1	Bi.longum.JCM1217	215	77.6173
Ba.subtilis.OH131.1	Bi.longum.LMG13197	215	77.6173
Ba.subtilis.OH131.1	Bi.longum.LO-C29	215	77.6173
Ba.subtilis.QB5412	Bi.longum.LO-K29a	215	77.6173
Ba.subtilis.QB5412	Lb.gasseri.CECT5714	215	77.6173
Ba.subtilis.RO-NN-1	Bi.longum.ATCC55813	215	77.6173
Ba.subtilis.SC-8	Bi.longum.LO-K29a	215	77.6173
Ba.subtilis.SC-8	Lb.gasseri.CECT5714	215	77.6173
Ba.subtilis.SMY	Bi.longum.LO-K29a	215	77.6173
Ba.subtilis.SMY	Lb.gasseri.CECT5714	215	77.6173
Ba.subtilis.SRCM100333	Lb.gasseri.497.LGAS	215	77.6173
Ba.subtilis.SRCM100333	Lb.gasseri.AL3	215	77.6173
Ba.subtilis.SRCM100333	Lb.gasseri.JV-V03	215	77.6173
Ba.subtilis.SRCM100333	Lb.gasseri.UMB0056	215	77.6173
Ba.subtilis.SYST2	Lb.bulgaricus.ATCC11842	215	77.6173
Ba.subtilis.Y3	Bi.longum.ATCC55813	215	77.6173
Ba.subtilis.BSD-2	Bi.longum.1-6B	215	77.6173
Ba.subtilis.BSD-2	Bi.longum.CCUG30698	215	77.6173
Ba.subtilis.BSD-2	Bi.longum.EK5	215	77.6173
Ba.subtilis.BSD-2	Bi.longum.JCM1217	215	77.6173
Ba.subtilis.BSD-2	Bi.longum.LMG13197	215	77.6173
Ba.subtilis.BSD-2	Bi.longum.LO-C29	215	77.6173
Ba.subtilis.SRCM101392	Lb.bulgaricus.ATCC11842	215	77.6173
Ba.subtilis.SRCM100761	Bi.lactis.CNCMI-2494	208	77.6119
Ba.subtilis.SRCM101384	Bi.longum.2-2B	208	77.6119
Ba.subtilis.SRCM101444	Bi.lactis.CNCMI-2494	208	77.6119
Bi.longum.LO-K29a	Lb.bulgaricus.DSM20080	156	77.6119
Ba.subtilis.SRCM100757	Bi.lactis.CNCMI-2494	208	77.6119
Bi.longum.MC-42	Lb.bulgaricus.ND04	156	77.6119
Bi.lactis.CNCMI-2494	Lb.bulgaricus.Lb1-GS-1	149	77.6042
Bi.lactis.CNCMI-2494	Lb.bulgaricus.LBB.B5	149	77.6042
Bi.longum.CECT7347	Lb.paracasei.Lpl14	180	77.5862
Bi.longum.CECT7347	Lb.paracasei.Lpp46	180	77.5862
Ba.subtilis.B4067	Lb.paracasei.LMGS-29188	225	77.5862
Bi.infantis.CCUG52486	Lb.paracasei.Lpp125	180	77.5862
Bi.infantis.CCUG52486	Lb.paracasei.Lpp43	180	77.5862
Bi.longum.LO-C29	Lb.paracasei.Lpp125	180	77.5862
Bi.longum.LO-C29	Lb.paracasei.Lpp43	180	77.5862
Ba.subtilis.516.BAMY	Bi.longum.35B	211	77.5735
Ba.subtilis.BSP4	Lb.bulgaricus.CNCMI-1632	211	77.5735
Ba.subtilis.delta6	Bi.longum.2-2B	211	77.5735
Ba.subtilis.NMSX4	Bi.lactis.CNCMI-2494	211	77.5735
Ba.subtilis.OH131.1	Bi.longum.2-2B	211	77.5735
Ba.subtilis.RO-NN-1	Bi.longum.35B	211	77.5735
Ba.subtilis.SRCM100333	Lb.bulgaricus.DSM20081	211	77.5735
Ba.subtilis.SRCM100333	Lb.gasseri.770.LJOH	211	77.5735
Ba.subtilis.SRCM100333	Lb.gasseri.JCM1131	211	77.5735
Ba.subtilis.SRCM100761	Lb.bulgaricus.DSM20081	211	77.5735
Ba.subtilis.SRCM101384	Bi.longum.LO-K29a	211	77.5735
Ba.subtilis.SRCM101444	Lb.bulgaricus.DSM20081	211	77.5735
Ba.subtilis.SYST2	Bi.lactis.CNCMI-2494	211	77.5735
Ba.subtilis.Y3	Bi.longum.35B	211	77.5735
Ba.subtilis.SRCM100757	Lb.bulgaricus.DSM20081	211	77.5735
Bi.longum.MC-42	Lb.bulgaricus.DSM20080	159	77.561
Bi.longum.BLOI2	Lb.bulgaricus.ND04	152	77.551
Bi.longum.CECT7347	Lb.paracasei.TMW1.1434	183	77.5424
Bi.longum.17-1B	Lb.paracasei.Lpp125	183	77.5424
Bi.longum.17-1B	Lb.paracasei.Lpp43	183	77.5424
Bi.longum.AH1206	Lb.paracasei.Lpp223	183	77.5424
Ba.subtilis.ALBA01	Bi.infantis.157F	214	77.5362
Ba.subtilis.AUSI98	Bi.longum.BBMN68	214	77.5362
Ba.subtilis.BAB-1	Bi.infantis.157F	214	77.5362
Ba.subtilis.BSP1	Bi.longum.F8	214	77.5362
Ba.subtilis.SRCM100333	Bi.longum.17-1B	214	77.5362
Ba.subtilis.BSD-2	Bi.infantis.157F	214	77.5362
Ba.subtilis.168	Lb.bulgaricus.ATCC11842	214	77.5362
Ba.subtilis.168G	Lb.bulgaricus.ATCC11842	214	77.5362
Ba.subtilis.3NA	Lb.bulgaricus.ATCC11842	214	77.5362
Ba.subtilis.516.BAMY	Bi.longum.1-6B	214	77.5362
Ba.subtilis.516.BAMY	Bi.longum.CCUG30698	214	77.5362
Ba.subtilis.516.BAMY	Bi.longum.EK5	214	77.5362
Ba.subtilis.516.BAMY	Bi.longum.JCM1217	214	77.5362
Ba.subtilis.516.BAMY	Bi.longum.LMG13197	214	77.5362
Ba.subtilis.516.BAMY	Bi.longum.LO-C29	214	77.5362
Ba.subtilis.516.BAMY	Lb.gasseri.202-4	214	77.5362
Ba.subtilis.6051-HGW	Lb.bulgaricus.ATCC11842	214	77.5362
Ba.subtilis.AG1839	Lb.bulgaricus.ATCC11842	214	77.5362
Ba.subtilis.ALBA01	Bi.longum.LO-K29a	214	77.5362
Ba.subtilis.ALBA01	Lb.gasseri.CECT5714	214	77.5362
Ba.subtilis.BAB-1	Bi.longum.LO-K29a	214	77.5362
Ba.subtilis.BSP1	Bi.longum.EK5	214	77.5362
Ba.subtilis.BSP1	Bi.longum.JCM1217	214	77.5362
Ba.subtilis.BSP1	Bi.longum.LMG13197	214	77.5362
Ba.subtilis.BSP1	Bi.longum.LO-C29	214	77.5362
Ba.subtilis.BSP2	Lb.gasseri.770.LJOH	214	77.5362
Ba.subtilis.BSP2	Lb.gasseri.JCM1131	214	77.5362
Ba.subtilis.BSP4	Bi.longum.ATCC55813	214	77.5362
Ba.subtilis.CU1050	Lb.bulgaricus.ATCC11842	214	77.5362
Ba.subtilis.delta6	Bi.longum.LO-K29a	214	77.5362
Ba.subtilis.JH642	Lb.bulgaricus.ATCC11842	214	77.5362
Ba.subtilis.JH642substr.AG174	Lb.bulgaricus.ATCC11842	214	77.5362
Ba.subtilis.KCTC3135	Lb.bulgaricus.ATCC11842	214	77.5362
Ba.subtilis.NCIB3610	Lb.bulgaricus.ATCC11842	214	77.5362
Ba.subtilis.NDfood	Lb.bulgaricus.ATCC11842	214	77.5362
Ba.subtilis.NDmed	Lb.bulgaricus.ATCC11842	214	77.5362
Ba.subtilis.NMSX4	Lb.gasseri.770.LJOH	214	77.5362
Ba.subtilis.NMSX4	Lb.gasseri.JCM1131	214	77.5362
Ba.subtilis.OH131.1	Bi.longum.LO-K29a	214	77.5362
Ba.subtilis.QB5412	Lb.bulgaricus.ATCC11842	214	77.5362
Ba.subtilis.RO-NN-1	Bi.longum.1-6B	214	77.5362
Ba.subtilis.RO-NN-1	Bi.longum.CCUG30698	214	77.5362
Ba.subtilis.RO-NN-1	Bi.longum.EK5	214	77.5362
Ba.subtilis.RO-NN-1	Bi.longum.JCM1217	214	77.5362
Ba.subtilis.RO-NN-1	Bi.longum.LMG13197	214	77.5362
Ba.subtilis.RO-NN-1	Bi.longum.LO-C29	214	77.5362
Ba.subtilis.SC-8	Lb.bulgaricus.ATCC11842	214	77.5362
Ba.subtilis.SMY	Lb.bulgaricus.ATCC11842	214	77.5362
Ba.subtilis.SRCM100333	Bi.longum.7	214	77.5362
Ba.subtilis.SRCM100333	Bi.longum.9	214	77.5362
Ba.subtilis.SRCM100333	Bi.longum.EK13	214	77.5362
Ba.subtilis.SRCM100333	Bi.longum.MC-42	214	77.5362
Ba.subtilis.SYST2	Lb.gasseri.770.LJOH	214	77.5362
Ba.subtilis.SYST2	Lb.gasseri.JCM1131	214	77.5362
Ba.subtilis.Y3	Bi.longum.1-6B	214	77.5362
Ba.subtilis.Y3	Bi.longum.CCUG30698	214	77.5362
Ba.subtilis.Y3	Bi.longum.EK5	214	77.5362
Ba.subtilis.Y3	Bi.longum.JCM1217	214	77.5362
Ba.subtilis.Y3	Bi.longum.LMG13197	214	77.5362
Ba.subtilis.Y3	Bi.longum.LO-C29	214	77.5362
Ba.subtilis.Y3	Lb.gasseri.202-4	214	77.5362
Ba.subtilis.BSD-2	Bi.longum.LO-K29a	214	77.5362
Ba.subtilis.SRCM101392	Lb.gasseri.770.LJOH	214	77.5362
Ba.subtilis.SRCM101392	Lb.gasseri.JCM1131	214	77.5362
Ba.subtilis.AUSI98	Lb.gasseri.497.LGAS	217	77.5
Ba.subtilis.AUSI98	Lb.gasseri.AL3	217	77.5
Ba.subtilis.AUSI98	Lb.gasseri.JV-V03	217	77.5
Ba.subtilis.AUSI98	Lb.gasseri.UMB0056	217	77.5
Ba.subtilis.B4067	Bi.longum.EK5	217	77.5
Ba.subtilis.B4067	Bi.longum.F8	217	77.5
Ba.subtilis.B4067	Bi.longum.JCM1217	217	77.5
Ba.subtilis.B4067	Bi.longum.LMG13197	217	77.5
Ba.subtilis.B4067	Bi.longum.LO-C29	217	77.5
Ba.subtilis.B4067	Lb.gasseri.DSM14869	217	77.5
Ba.subtilis.BSP2	Bi.longum.1-5B	217	77.5
Ba.subtilis.BSP2	Bi.longum.AH1206	217	77.5
Ba.subtilis.BSP2	Bi.longum.GT15	217	77.5
Bi.longum.296B	Lb.bulgaricus.ND04	155	77.5
Bi.longum.7	Lb.bulgaricus.ND04	155	77.5
Bi.longum.9	Lb.bulgaricus.ND04	155	77.5
Bi.longum.AH1206	Lb.bulgaricus.ND04	155	77.5
Bi.longum.CCUG30698	Lb.bulgaricus.ND04	155	77.5
Bi.longum.CECT7347	Lb.fermentum.LACFRN-92	155	77.5
Bi.longum.EK13	Lb.bulgaricus.ND04	155	77.5
Bi.longum.VMKB44	Lb.bulgaricus.MN-BM-F01	155	77.5
Ba.subtilis.SRCM101392	Bi.longum.1-5B	217	77.5
Ba.subtilis.SRCM101392	Bi.longum.AH1206	217	77.5
Ba.subtilis.SRCM101392	Bi.longum.GT15	217	77.5
Ba.subtilis.SRCM100761	Lb.gasseri.SJ-9E-US	210	77.4908
Ba.subtilis.SRCM101384	Lb.gasseri.770.LJOH	210	77.4908
Ba.subtilis.SRCM101384	Lb.gasseri.JCM1131	210	77.4908
Ba.subtilis.SRCM101444	Lb.gasseri.SJ-9E-US	210	77.4908
Ba.subtilis.SRCM100757	Lb.gasseri.SJ-9E-US	210	77.4908
Ba.subtilis.168	Bi.lactis.CNCMI-2494	210	77.4908
Ba.subtilis.168G	Bi.lactis.CNCMI-2494	210	77.4908
Ba.subtilis.3NA	Bi.lactis.CNCMI-2494	210	77.4908
Ba.subtilis.6051-HGW	Bi.lactis.CNCMI-2494	210	77.4908
Ba.subtilis.AG1839	Bi.lactis.CNCMI-2494	210	77.4908
Ba.subtilis.BSP1	Bi.longum.2-2B	210	77.4908
Ba.subtilis.BSP4	Bi.longum.35B	210	77.4908
Ba.subtilis.CU1050	Bi.lactis.CNCMI-2494	210	77.4908
Ba.subtilis.JH642	Bi.lactis.CNCMI-2494	210	77.4908
Ba.subtilis.JH642substr.AG174	Bi.lactis.CNCMI-2494	210	77.4908
Ba.subtilis.KCTC3135	Bi.lactis.CNCMI-2494	210	77.4908
Ba.subtilis.MP9	Lb.acidophilus.CIP76.13	210	77.4908
Ba.subtilis.NCIB3610	Bi.lactis.CNCMI-2494	210	77.4908
Ba.subtilis.NDfood	Bi.lactis.CNCMI-2494	210	77.4908
Ba.subtilis.NDmed	Bi.lactis.CNCMI-2494	210	77.4908
Ba.subtilis.QB5412	Bi.lactis.CNCMI-2494	210	77.4908
Ba.subtilis.SC-8	Bi.lactis.CNCMI-2494	210	77.4908
Ba.subtilis.SMY	Bi.lactis.CNCMI-2494	210	77.4908
Ba.subtilis.SRCM101384	Lb.bulgaricus.ATCC11842	210	77.4908
Bi.longum.2-2B	Lb.paracasei.Lpp223	179	77.4892
Ba.subtilis.SRCM100333	Lb.paracasei.LMGS-29188	220	77.4648
Ba.subtilis.ALBA01	Lb.bulgaricus.ATCC11842	213	77.4545
Ba.subtilis.B4067	Bi.longum.2-2B	213	77.4545
Ba.subtilis.BAB-1	Lb.bulgaricus.DSM20081	213	77.4545
Ba.subtilis.BSP2	Lb.bulgaricus.Lb1-GS-1	213	77.4545
Ba.subtilis.BSP2	Lb.bulgaricus.LBB.B5	213	77.4545
Ba.subtilis.BSP4	Bi.longum.CCUG30698	213	77.4545
Ba.subtilis.BSP4	Bi.longum.EK5	213	77.4545
Ba.subtilis.BSP4	Bi.longum.JCM1217	213	77.4545
Ba.subtilis.BSP4	Bi.longum.LMG13197	213	77.4545
Ba.subtilis.delta6	Lb.bulgaricus.DSM20081	213	77.4545
Ba.subtilis.NMSX4	Lb.bulgaricus.Lb1-GS-1	213	77.4545
Ba.subtilis.NMSX4	Lb.bulgaricus.LBB.B5	213	77.4545
Ba.subtilis.OH131.1	Lb.bulgaricus.DSM20081	213	77.4545
Ba.subtilis.SRCM100333	Lb.gasseri.PSS7772D	213	77.4545
Ba.subtilis.SRCM100333	Lb.gasseri.UMB0045	213	77.4545
Ba.subtilis.SRCM100333	Lb.gasseri.UMB0045b	213	77.4545
Ba.subtilis.SYST2	Lb.bulgaricus.Lb1-GS-1	213	77.4545
Ba.subtilis.SYST2	Lb.bulgaricus.LBB.B5	213	77.4545
Ba.subtilis.BSD-2	Lb.bulgaricus.DSM20081	213	77.4545
Ba.subtilis.SRCM101392	Lb.bulgaricus.Lb1-GS-1	213	77.4545
Ba.subtilis.SRCM101392	Lb.bulgaricus.LBB.B5	213	77.4545
Ba.subtilis.168	Lb.gasseri.770.LJOH	213	77.4545
Ba.subtilis.168	Lb.gasseri.JCM1131	213	77.4545
Ba.subtilis.168G	Lb.gasseri.770.LJOH	213	77.4545
Ba.subtilis.168G	Lb.gasseri.JCM1131	213	77.4545
Ba.subtilis.3NA	Lb.gasseri.770.LJOH	213	77.4545
Ba.subtilis.3NA	Lb.gasseri.JCM1131	213	77.4545
Ba.subtilis.516.BAMY	Bi.infantis.157F	213	77.4545
Ba.subtilis.516.BAMY	Bi.longum.LO-K29a	213	77.4545
Ba.subtilis.516.BAMY	Lb.gasseri.CECT5714	213	77.4545
Ba.subtilis.6051-HGW	Lb.gasseri.770.LJOH	213	77.4545
Ba.subtilis.6051-HGW	Lb.gasseri.JCM1131	213	77.4545
Ba.subtilis.AG1839	Lb.gasseri.770.LJOH	213	77.4545
Ba.subtilis.AG1839	Lb.gasseri.JCM1131	213	77.4545
Ba.subtilis.BSP1	Bi.longum.LO-K29a	213	77.4545
Ba.subtilis.BSP2	Lb.bulgaricus.Lb1-WT	213	77.4545
Ba.subtilis.BSP4	Bi.longum.1-6B	213	77.4545
Ba.subtilis.BSP4	Bi.longum.LO-C29	213	77.4545
Ba.subtilis.CU1050	Lb.gasseri.770.LJOH	213	77.4545
Ba.subtilis.CU1050	Lb.gasseri.JCM1131	213	77.4545
Ba.subtilis.JH642	Lb.gasseri.770.LJOH	213	77.4545
Ba.subtilis.JH642	Lb.gasseri.JCM1131	213	77.4545
Ba.subtilis.JH642substr.AG174	Lb.gasseri.770.LJOH	213	77.4545
Ba.subtilis.JH642substr.AG174	Lb.gasseri.JCM1131	213	77.4545
Ba.subtilis.KCTC3135	Lb.gasseri.770.LJOH	213	77.4545
Ba.subtilis.KCTC3135	Lb.gasseri.JCM1131	213	77.4545
Ba.subtilis.NCIB3610	Lb.gasseri.770.LJOH	213	77.4545
Ba.subtilis.NCIB3610	Lb.gasseri.JCM1131	213	77.4545
Ba.subtilis.NDfood	Lb.gasseri.770.LJOH	213	77.4545
Ba.subtilis.NDfood	Lb.gasseri.JCM1131	213	77.4545
Ba.subtilis.NDmed	Lb.gasseri.770.LJOH	213	77.4545
Ba.subtilis.NDmed	Lb.gasseri.JCM1131	213	77.4545
Ba.subtilis.NMSX4	Lb.bulgaricus.Lb1-WT	213	77.4545
Ba.subtilis.QB5412	Lb.gasseri.770.LJOH	213	77.4545
Ba.subtilis.QB5412	Lb.gasseri.JCM1131	213	77.4545
Ba.subtilis.RO-NN-1	Bi.infantis.157F	213	77.4545
Ba.subtilis.RO-NN-1	Bi.longum.LO-K29a	213	77.4545
Ba.subtilis.SC-8	Lb.gasseri.770.LJOH	213	77.4545
Ba.subtilis.SC-8	Lb.gasseri.JCM1131	213	77.4545
Ba.subtilis.SMY	Lb.gasseri.770.LJOH	213	77.4545
Ba.subtilis.SMY	Lb.gasseri.JCM1131	213	77.4545
Ba.subtilis.SRCM100761	Bi.longum.ATCC55813	213	77.4545
Ba.subtilis.SRCM101444	Bi.longum.ATCC55813	213	77.4545
Ba.subtilis.SYST2	Lb.bulgaricus.Lb1-WT	213	77.4545
Ba.subtilis.Y3	Bi.infantis.157F	213	77.4545
Ba.subtilis.Y3	Bi.longum.LO-K29a	213	77.4545
Ba.subtilis.Y3	Lb.gasseri.CECT5714	213	77.4545
Ba.subtilis.SRCM100757	Bi.longum.ATCC55813	213	77.4545
Ba.subtilis.SRCM101392	Lb.bulgaricus.Lb1-WT	213	77.4545
Bi.longum.7	Lb.bulgaricus.DSM20080	158	77.451
Bi.longum.9	Lb.bulgaricus.DSM20080	158	77.451
Bi.longum.AH1206	Lb.bulgaricus.DSM20080	158	77.451
Bi.longum.EK13	Lb.bulgaricus.DSM20080	158	77.451
Bi.infantis.157F	Lb.bulgaricus.MN-BM-F01	158	77.451
Bi.lactis.CNCMI-2494	Lb.gasseri.987.LJOH	158	77.451
Bi.lactis.CNCMI-2494	Lb.gasseri.AL5	158	77.451
[truncated: 88,544 more rows]
