# Supplementary material for: Major Traditional Probiotics: Comparative Genomic Analyses and Roles in Gut Microbiome of Eight Cohorts
Source: Front Microbiol. 2019 Apr 9;10:712. doi: 10.3389/fmicb.2019.00712 (PMC6465617; doi:10.3389/fmicb.2019.00712)
Supplement: TABLE S5 — Detailed species enrichment direction, species abundance rank and network-linkages rank in each cohort gut microbiomes. [file Table_5.XLSX]

## Sheet: cohorts.enriched.network.abunda
ID	mean(Case)	sd(Case)	mean(Control)	sd(Control)	enriched	pvalue	qvalue	network_count	network_rank	abundance(%)	abundance_rank
Streptococcus_oligofermentans	0.00907743	0.0233363	0.00255509	0.00688801	ACVD-Case	3.39105e-08	2.8108e-06	29	2	0.00907743	105
Actinomyces_georgiae	0.000288364	0.000844094	6.4912e-05	0.000173386	ACVD-Case	0.000171793	0.00334324	28	3	0.000288364	184
Actinomyces_odontolyticus	0.0165	0.0309271	0.00485444	0.014702	ACVD-Case	1.90374e-17	1.42019e-14	27	4	0.0165	92
Granulicatella_adiacens	0.0186481	0.0397962	0.00596754	0.0113989	ACVD-Case	1.80147e-07	1.03377e-05	25	5	0.0186481	87
Actinomyces_oris	0.00197285	0.00388119	0.000588421	0.00106646	ACVD-Case	3.77636e-10	6.03678e-08	23	6	0.00197285	142
Weissella_confusa	0.0278189	0.213043	0.00165801	0.0089288	ACVD-Case	4.97417e-06	0.000166152	22	7	0.0278189	80
Streptococcus_peroris	0.0108739	0.0435916	0.00160088	0.00379906	ACVD-Case	8.42708e-08	5.23884e-06	22	7	0.0108739	99
Propionibacterium_propionicum	0.00182266	0.00470311	0.000579591	0.0012596	ACVD-Case	4.63242e-08	3.47486e-06	22	7	0.00182266	146
Streptococcus_mitis_oralis_pneumoniae	0.0381603	0.0614827	0.0111785	0.0236337	ACVD-Case	3.19673e-11	6.50389e-09	21	8	0.0381603	72
Gemella_sanguinis	0.0273676	0.0724577	0.00689649	0.0158116	ACVD-Case	3.86889e-05	0.000911429	21	8	0.0273676	82
Actinomyces_massiliensis	0.000771963	0.00161861	0.00026883	0.000508246	ACVD-Case	0.000106991	0.00228044	21	8	0.000771963	166
Streptococcus_gordonii	0.0330523	0.0813257	0.0137146	0.0555965	ACVD-Case	7.63614e-06	0.0002407	20	9	0.0330523	77
Actinomyces_naeslundii	0.00150678	0.00364348	0.000509357	0.00102168	ACVD-Case	0.00130455	0.0175879	20	9	0.00150678	152
Corynebacterium_matruchotii	0.00050528	0.00133151	0.000143509	0.000398699	ACVD-Case	2.15151e-08	1.92603e-06	20	9	0.00050528	172
Streptococcus_cristatus	0.0111935	0.0245014	0.00446637	0.0161299	ACVD-Case	2.02407e-05	0.000520674	19	10	0.0111935	98
Streptococcus_infantis	0.0419415	0.0983179	0.0125971	0.0595538	ACVD-Case	3.8028e-09	4.25533e-07	18	11	0.0419415	67
Streptococcus_constellatus	0.00822514	0.0313619	0.00228977	0.00518686	ACVD-Case	3.88312e-07	2.06915e-05	18	11	0.00822514	108
Gemella_haemolysans	0.00799406	0.0192617	0.00230017	0.00473045	ACVD-Case	1.12515e-05	0.000327025	17	12	0.00799406	109
Peptostreptococcus_unclassified	0.00466888	0.0160592	0.00134298	0.00290258	ACVD-Case	0.000489765	0.00777371	17	12	0.00466888	121
Leuconostoc_lactis	0.00942168	0.122105	0.00107743	0.0105362	ACVD-Case	0.000462773	0.00739776	16	13	0.00942168	104
Peptostreptococcus_stomatis	0.00613383	0.0192424	0.00172374	0.00559177	ACVD-Case	7.31361e-08	4.76298e-06	15	14	0.00613383	115
Oribacterium_sinus	0.00587425	0.0118535	0.00098152	0.0013769	ACVD-Case	1.43345e-09	2.00503e-07	15	14	0.00587425	116
Lactococcus_lactis	0.0056036	0.055106	0.00201942	0.0101351	ACVD-Case	0.00104866	0.0151413	15	14	0.0056036	118
Eubacterium_brachy	0.00283037	0.00646386	0.00130965	0.00551057	ACVD-Case	0.00218768	0.0279774	15	14	0.00283037	133
Rothia_aeria	0.00139168	0.00560023	0.000267485	0.000577694	ACVD-Case	0.000299126	0.00523004	15	14	0.00139168	154
Staphylococcus_epidermidis	0.000132757	0.000439436	1.3333e-05	7.3469e-05	ACVD-Case	2.5096e-09	3.12027e-07	15	14	0.000132757	197
Oribacterium_sp_oral_taxon_078	0.000506682	0.00202162	0.000112047	0.000282433	ACVD-Case	1.60068e-06	6.53348e-05	14	15	0.000506682	171
Ruminococcus_gnavus	2.43949	4.0131	0.947139	2.28136	ACVD-Case	1.01108e-08	1.07753e-06	13	16	2.43949	7
Streptococcus_salivarius	1.80338	4.28493	0.416578	0.969892	ACVD-Case	0.000187558	0.00358765	13	16	1.80338	10
Solobacterium_moorei	0.0174558	0.0353924	0.00485421	0.00605051	ACVD-Case	6.96139e-12	2.5966e-09	13	16	0.0174558	91
Fusobacterium_nucleatum	0.011381	0.0429516	0.0027662	0.0131128	ACVD-Case	1.42135e-05	0.000394348	13	16	0.011381	97
Corynebacterium_durum	0.00383664	0.00828112	0.000972632	0.00133882	ACVD-Case	1.9127e-09	2.51802e-07	13	16	0.00383664	126
Actinomyces_viscosus	0.00190355	0.00398432	0.000610175	0.00103526	ACVD-Case	4.37823e-08	3.47486e-06	13	16	0.00190355	144
Cardiobacterium_valvarum	0.000378505	0.000855311	8.117e-05	0.000236563	ACVD-Case	9.97316e-07	4.46399e-05	13	16	0.000378505	179
Propionibacterium_acnes	0.000357944	0.000724054	5.2515e-05	0.000135517	ACVD-Case	4.95905e-08	3.5798e-06	13	16	0.000357944	180
Gemella_bergeri	0.000157804	0.000670059	2.8596e-05	0.000105765	ACVD-Case	2.52966e-05	0.00062213	13	16	0.000157804	192
Streptococcus_anginosus	0.228009	0.707534	0.0183505	0.0650694	ACVD-Case	1.13286e-13	6.33836e-11	12	17	0.228009	34
Streptococcus_tigurinus	0.0136978	0.0361525	0.00337257	0.00789856	ACVD-Case	2.69898e-08	2.3232e-06	12	17	0.0136978	93
Streptococcus_australis	0.0487521	0.0976968	0.0294066	0.100832	ACVD-Case	0.000526289	0.00827998	11	18	0.0487521	64
Rothia_mucilaginosa	0.0407513	0.139299	0.00558731	0.0110799	ACVD-Case	7.17456e-08	4.76298e-06	11	18	0.0407513	69
Parvimonas_unclassified	0.00846533	0.0666898	0.00138275	0.00383446	ACVD-Case	0.000458097	0.00739776	11	18	0.00846533	107
Parvimonas_micra	0.00652276	0.0455276	0.000930351	0.0035893	ACVD-Case	3.33431e-05	0.00079385	11	18	0.00652276	112
Ruminococcus_obeum	0.986812	1.65154	0.600612	0.878419	ACVD-Case	0.00158233	0.0210789	10	19	0.986812	15
Streptococcus_parasanguinis	0.686845	2.07976	0.0967098	0.249559	ACVD-Case	2.42512e-07	1.32376e-05	10	19	0.686845	19
Atopobium_parvulum	0.0102251	0.0226992	0.00130228	0.00225403	ACVD-Case	1.682e-17	1.42019e-14	10	19	0.0102251	101
Weissella_cibaria	0.00536173	0.0320429	0.000348889	0.00218732	ACVD-Case	2.40762e-05	0.000598694	10	19	0.00536173	120
Eubacterium_infirmum	0.00286533	0.00591459	0.00105912	0.00142935	ACVD-Case	4.66964e-06	0.000158343	10	19	0.00286533	132
Actinomyces_johnsonii	0.00103374	0.00304171	0.000190409	0.000371509	ACVD-Case	4.65798e-08	3.47486e-06	10	19	0.00103374	162
Lachnospiraceae_bacterium_4_1_37FAA	0.087009	0.220071	0.0358518	0.0782656	ACVD-Case	0.00226424	0.0286293	9	20	0.087009	49
Atopobium_rimae	0.00364122	0.00868741	0.000883158	0.00107287	ACVD-Case	5.1799e-05	0.00118292	9	20	0.00364122	128
Corynebacterium_variabile	0.000404159	0.00171966	5.7602e-05	0.000170848	ACVD-Case	1.77919e-07	1.03377e-05	9	20	0.000404159	177
Streptococcus_vestibularis	0.225608	0.810398	0.037837	0.242962	ACVD-Case	1.37429e-11	3.73297e-09	8	21	0.225608	35
Enterococcus_asini	0.00183495	0.0186698	0.000508129	0.00605075	ACVD-Case	0.000722962	0.0111586	8	21	0.00183495	145
Enterococcus_raffinosus	0.00126869	0.014877	0.000183275	0.00141933	ACVD-Case	0.00416598	0.0443975	8	21	0.00126869	157
Pediococcus_pentosaceus	0.00106813	0.0137693	9.8187e-05	0.00109786	ACVD-Case	0.00132243	0.0177221	8	21	0.00106813	161
Enterococcus_dispar	0.000168505	0.00215624	0	0	ACVD-Case	0.00268117	0.0324349	8	21	0.000168505	190
Streptococcus_caballi	0.000138505	0.0014903	3.977e-06	5.2001e-05	ACVD-Case	0.00113971	0.0159014	8	21	0.000138505	195
Meiothermus_silvanus	8.9579e-05	0.000215854	3.3158e-05	8.7201e-05	ACVD-Case	0.00334755	0.0382825	8	21	8.9579e-05	200
Coprobacillus_unclassified	0.298244	0.781278	0.135549	0.38127	ACVD-Case	0.000242985	0.00444846	7	22	0.298244	30
Bulleidia_extructa	0.00111042	0.00228468	0.000500058	0.000953514	ACVD-Case	0.000986	0.0144227	7	22	0.00111042	159
Ruminococcus_torques	2.78045	3.61045	1.40656	1.76276	ACVD-Case	1.65043e-05	0.000450448	6	23	2.78045	5
Eggerthella_lenta	0.0641803	0.156431	0.0287471	0.0579916	ACVD-Case	1.22296e-06	5.26342e-05	6	23	0.0641803	56
Streptococcus_infantarius	0.0526779	0.359925	0.00342111	0.0217195	ACVD-Case	7.85308e-07	3.6615e-05	6	23	0.0526779	61
Actinomyces_graevenitzii	0.00616252	0.0112859	0.00128655	0.00221504	ACVD-Case	2.41838e-12	1.08247e-09	6	23	0.00616252	114
Enterococcus_avium	0.00574528	0.0393239	0.00112918	0.0117207	ACVD-Case	0.00128011	0.0174688	6	23	0.00574528	117
Lactobacillus_gigeriorum	0.000829766	0.00649951	8.363e-06	0.000109355	ACVD-Case	0.00110895	0.015609	6	23	0.000829766	164
Propionibacterium_granulosum	5.4673e-05	0.000137624	4.62e-06	3.1291e-05	ACVD-Case	5.11858e-08	3.5798e-06	6	23	5.4673e-05	202
Clostridium_nexile	1.04684	1.961	0.65975	3.10449	ACVD-Case	1.14183e-07	6.90655e-06	5	24	1.04684	14
Lactobacillus_salivarius	0.63365	4.33746	0.0274313	0.147338	ACVD-Case	1.07136e-17	1.42019e-14	5	24	0.63365	21
Streptococcus_sanguinis	0.0887131	0.618189	0.0128651	0.0354354	ACVD-Case	4.68931e-07	2.38516e-05	5	24	0.0887131	48
Eubacterium_limosum	0.02576	0.0742801	0.00611895	0.0168581	ACVD-Case	0.000123675	0.00251623	5	24	0.02576	83
Streptococcus_intermedius	0.00363505	0.0120299	0.00109012	0.00159363	ACVD-Case	0.00236776	0.0296036	5	24	0.00363505	129
Rothia_dentocariosa	0.00238495	0.00499799	0.000458538	0.000983494	ACVD-Case	4.85462e-11	9.05387e-09	5	24	0.00238495	138
Eggerthia_catenaformis	0.00151042	0.0048211	0.000462222	0.000870261	ACVD-Case	0.000115205	0.00243234	5	24	0.00151042	151
Lactobacillus_ultunensis	0.00136318	0.010855	9.708e-06	8.4306e-05	ACVD-Case	4.58035e-06	0.000157705	5	24	0.00136318	155
Lachnoanaerobaculum_saburreum	0.000499486	0.00184201	0.000138129	0.000304372	ACVD-Case	1.7226e-05	0.00046448	5	24	0.000499486	173
Streptococcus_ferus	0.000281028	0.00172399	8.0819e-05	0.000428652	ACVD-Case	0.00400651	0.043527	5	24	0.000281028	186
Actinomyces_timonensis	0.000162196	0.000392912	4.5439e-05	0.000166579	ACVD-Case	3.91167e-06	0.000143514	5	24	0.000162196	191
Eggerthella_unclassified	0.207184	0.530664	0.0908864	0.145533	ACVD-Case	0.00013168	0.00263125	4	25	0.207184	36
Lactobacillus_amylovorus	0.170114	1.68858	0.00110743	0.0115978	ACVD-Case	1.54498e-10	2.65974e-08	4	25	0.170114	39
Lachnospiraceae_bacterium_5_1_57FAA	0.050456	0.145425	0.0173651	0.056575	ACVD-Case	6.08749e-06	0.00020035	4	25	0.050456	63
Lactobacillus_gasseri	0.0312468	0.111048	0.00132544	0.00815506	ACVD-Case	1.45952e-08	1.42017e-06	4	25	0.0312468	78
Streptococcus_lutetiensis	0.0118448	0.0643603	0.00157468	0.00591286	ACVD-Case	0.000310443	0.005349	4	25	0.0118448	95
Pediococcus_unclassified	0.00624355	0.0761643	0.000477427	0.00292894	ACVD-Case	0.00239866	0.0298233	4	25	0.00624355	113
Streptococcus_gallolyticus	0.00557406	0.0329539	0.0018286	0.00989186	ACVD-Case	6.57555e-05	0.00147161	4	25	0.00557406	119
Pediococcus_acidilactici	0.00374682	0.0234402	3.3158e-05	0.000316043	ACVD-Case	1.61745e-08	1.50827e-06	4	25	0.00374682	127
Pediococcus_lolii	0.00328416	0.0347516	2.4035e-05	0.000208988	ACVD-Case	2.6451e-05	0.000643449	4	25	0.00328416	130
Olsenella_profusa	0.00152967	0.00626066	0.000332164	0.00168002	ACVD-Case	0.00101941	0.0148146	4	25	0.00152967	150
Granulicatella_elegans	0.00149229	0.00284751	0.000599415	0.00131985	ACVD-Case	0.00129928	0.0175879	4	25	0.00149229	153
Lactobacillus_pasteurii	0.00127509	0.0162559	0	0	ACVD-Case	0.00106609	0.0152943	4	25	0.00127509	156
Lactobacillus_equi	0.000496075	0.00493496	5.029e-06	5.2652e-05	ACVD-Case	8.82735e-06	0.000266968	4	25	0.000496075	174
Cedecea_davisae	0.000188458	0.00238341	0	0	ACVD-Case	0.00268115	0.0324349	4	25	0.000188458	189
Lactobacillus_mucosae	0.157459	0.739663	0.0186716	0.193423	ACVD-Case	8.25575e-12	2.63948e-09	3	26	0.157459	41
Clostridium_ramosum	0.0724293	0.170532	0.051656	0.25844	ACVD-Case	1.7664e-05	0.000470619	3	26	0.0724293	53
Blautia_hansenii	0.0590949	0.125616	0.0337711	0.0775483	ACVD-Case	0.00464614	0.0483631	3	26	0.0590949	59
Veillonella_dispar	0.05572	0.124811	0.0298788	0.0927283	ACVD-Case	0.00352027	0.0399917	3	26	0.05572	60
Lactobacillus_fermentum	0.0447399	0.173861	0.00406515	0.044956	ACVD-Case	1.5012e-11	3.73297e-09	3	26	0.0447399	66
Streptococcus_pasteurianus	0.034012	0.218233	0.0188477	0.141252	ACVD-Case	0.00385165	0.0428404	3	26	0.034012	76
Olsenella_uli	0.00226738	0.00525353	0.000805146	0.0017011	ACVD-Case	7.35793e-05	0.0016304	3	26	0.00226738	139
Enterococcus_malodoratus	3.8084e-05	0.000226626	9.532e-06	0.000124649	ACVD-Case	0.0045419	0.0477219	3	26	3.8084e-05	204
Escherichia_coli	3.63695	6.28229	2.10575	4.53487	ACVD-Case	2.28936e-06	8.98874e-05	2	27	3.63695	3
Clostridium_bolteae	0.691681	1.87125	0.250209	0.477621	ACVD-Case	0.00120197	0.016605	2	27	0.691681	18
Lachnospiraceae_bacterium_2_1_58FAA	0.489068	1.05589	0.125566	0.243094	ACVD-Case	7.44881e-08	4.76298e-06	2	27	0.489068	22
Subdoligranulum_sp_4_3_54A2FAA	0.352062	0.819757	0.131179	0.323855	ACVD-Case	0.00110002	0.015609	2	27	0.352062	28
Lachnospiraceae_bacterium_2_1_46FAA	0.234814	0.969153	0.0216786	0.10342	ACVD-Case	1.33663e-05	0.000383511	2	27	0.234814	33
Lactobacillus_crispatus	0.174279	1.40468	0.000979357	0.0050629	ACVD-Case	2.94243e-11	6.50389e-09	2	27	0.174279	38
Bifidobacterium_dentium	0.165016	0.659543	0.0266301	0.141177	ACVD-Case	4.49228e-06	0.000157089	2	27	0.165016	40
Clostridium_clostridioforme	0.115791	0.39804	0.0593378	0.186848	ACVD-Case	0.00290095	0.0343509	2	27	0.115791	43
Lactobacillus_helveticus	0.110577	1.58471	3.3801e-05	0.000244115	ACVD-Case	0.000127424	0.00256913	2	27	0.110577	44
Megasphaera_micronuciformis	0.0857699	0.60531	0.00358006	0.01373	ACVD-Case	2.67032e-09	3.14535e-07	2	27	0.0857699	51
Veillonella_atypica	0.0660563	0.219998	0.0457178	0.14025	ACVD-Case	0.00267337	0.0324349	2	27	0.0660563	55
Lactobacillus_vaginalis	0.0632677	0.841063	0.000167427	0.00070998	ACVD-Case	2.94422e-06	0.000111681	2	27	0.0632677	57
Coriobacteriaceae_bacterium_phI	0.0470485	0.23891	0.0103204	0.0595009	ACVD-Case	0.000909674	0.0133938	2	27	0.0470485	65
Erysipelotrichaceae_bacterium_3_1_53	0.0392422	0.269356	0.0107061	0.0543644	ACVD-Case	9.82616e-06	0.000289355	2	27	0.0392422	71
Gordonibacter_pamelaeae	0.0219282	0.0354589	0.0176086	0.0432869	ACVD-Case	0.000341778	0.00575113	2	27	0.0219282	84
Enterococcus_faecium	0.0189362	0.126508	0.00188918	0.0125916	ACVD-Case	6.83676e-10	1.02005e-07	2	27	0.0189362	86
Anaerostipes_unclassified	0.0174618	0.08178	0.0134115	0.0901006	ACVD-Case	0.00227806	0.0286421	2	27	0.0174618	90
Lactobacillus_reuteri	0.00734411	0.0658334	0.000165556	0.00190172	ACVD-Case	4.40444e-06	0.000156463	2	27	0.00734411	110
Lactobacillus_antri	0.00305168	0.0219639	0.000186959	0.001285	ACVD-Case	3.62573e-06	0.00013524	2	27	0.00305168	131
Lactobacillus_oris	0.00270598	0.0161249	0.000617719	0.00546732	ACVD-Case	1.95815e-05	0.000509573	2	27	0.00270598	135
Stomatobaculum_longum	0.00111103	0.00348198	0.000227193	0.00053805	ACVD-Case	7.54637e-05	0.00163969	2	27	0.00111103	158
Slackia_exigua	0.000519486	0.00135883	0.000132105	0.000297027	ACVD-Case	2.72645e-06	0.000105204	2	27	0.000519486	170
Slackia_unclassified	0.000444019	0.00123654	0.00015193	0.000499203	ACVD-Case	0.00121325	0.016658	2	27	0.000444019	175
Lactobacillus_acidophilus	0.000384159	0.00261101	4.386e-06	3.2989e-05	ACVD-Case	0.00398169	0.0434684	2	27	0.000384159	178
Lactobacillus_gastricus	0.000299439	0.00285993	2.339e-06	3.0589e-05	ACVD-Case	0.0043827	0.0462664	2	27	0.000299439	183
Lactobacillus_hominis	5.2103e-05	0.000305079	0	0	ACVD-Case	0.00268117	0.0324349	2	27	5.2103e-05	203
Corynebacterium_tuberculostearicum	2.9299e-05	0.000108994	4.152e-06	3.3812e-05	ACVD-Case	0.00032098	0.00544208	2	27	2.9299e-05	209
Klebsiella_pneumoniae	2.39424	9.31499	0.651212	1.867	ACVD-Case	9.26133e-06	0.000276358	1	28	2.39424	8
Escherichia_unclassified	0.459905	1.08597	0.262982	0.787308	ACVD-Case	0.000313101	0.005349	1	28	0.459905	23
Dialister_invisus	0.352854	3.48471	0.143297	1.04152	ACVD-Case	0.000116653	0.00243991	1	28	0.352854	27
Clostridium_hathewayi	0.29632	0.934328	0.0984732	0.270052	ACVD-Case	0.00332869	0.0382825	1	28	0.29632	31
Enterobacter_cloacae	0.155991	0.59616	0.0685661	0.257722	ACVD-Case	0.000871316	0.0129139	1	28	0.155991	42
Eubacterium_sp_3_1_31	0.103691	0.306649	0.0633373	0.242701	ACVD-Case	0.000120308	0.00247018	1	28	0.103691	45
Klebsiella_oxytoca	0.0907123	0.969376	0.0238264	0.230597	ACVD-Case	0.00390566	0.0430584	1	28	0.0907123	47
Enterococcus_faecalis	0.0402101	0.24007	0.00257626	0.0155877	ACVD-Case	4.36533e-07	2.272e-05	1	28	0.0402101	70
Clostridium_scindens	0.0343528	0.0627264	0.0173409	0.0286441	ACVD-Case	0.00026322	0.00471268	1	28	0.0343528	75
Lactobacillus_delbrueckii	0.0302842	0.346033	0.00697789	0.0789625	ACVD-Case	2.18706e-05	0.000549959	1	28	0.0302842	79
Lactobacillus_johnsonii	0.027421	0.295652	0.00405912	0.0529546	ACVD-Case	1.29228e-08	1.31461e-06	1	28	0.027421	81
Erysipelotrichaceae_bacterium_5_2_54FAA	0.0213234	0.0898716	0.00307854	0.0105282	ACVD-Case	2.05059e-07	1.14731e-05	1	28	0.0213234	85
Anaerostipes_caccae	0.0117975	0.0323111	0.00601585	0.023195	ACVD-Case	0.00317945	0.0368685	1	28	0.0117975	96
Clostridium_difficile	0.0101111	0.057432	0.000949942	0.0062595	ACVD-Case	1.71399e-06	6.84985e-05	1	28	0.0101111	102
Morganella_morganii	0.00946196	0.0973696	0.000534503	0.00355704	ACVD-Case	0.000140447	0.00278159	1	28	0.00946196	103
Anaeroglobus_geminatus	0.00873799	0.0520264	0.00118269	0.00621488	ACVD-Case	1.86865e-05	0.000492003	1	28	0.00873799	106
Scardovia_wiggsiae	0.00677075	0.0233997	0.00147269	0.00291864	ACVD-Case	0.000240645	0.00444846	1	28	0.00677075	111
Bifidobacterium_pseudolongum	0.00410355	0.0518015	7.7135e-05	0.000650889	ACVD-Case	0.00038201	0.00628632	1	28	0.00410355	123
Parascardovia_denticolens	0.00409589	0.0226381	0.00034848	0.00143903	ACVD-Case	1.31069e-06	5.53456e-05	1	28	0.00409589	124
Fusobacterium_periodonticum	0.00192986	0.00571747	0.000987953	0.00389788	ACVD-Case	0.000216515	0.00403801	1	28	0.00192986	143
Anaerococcus_obesiensis	0.00179458	0.0047138	0.0014038	0.00544586	ACVD-Case	0.000529061	0.00827998	1	28	0.00179458	147
Lactobacillus_equicursoris	0.00164706	0.0146815	6.8947e-05	0.000824931	ACVD-Case	3.98078e-06	0.000143693	1	28	0.00164706	148
Lactobacillus_rhamnosus	0.000930561	0.00876161	3.2222e-05	0.000283036	ACVD-Case	0.00306179	0.0358758	1	28	0.000930561	163
Cryptobacterium_curtum	0.000695701	0.00329627	0.000103275	0.000410931	ACVD-Case	5.19707e-07	2.52849e-05	1	28	0.000695701	168
Streptococcus_iniae	0.000329346	0.00173557	4.3918e-05	0.000139006	ACVD-Case	0.00364528	0.0410703	1	28	0.000329346	181
Cardiobacterium_hominis	0.000322617	0.00110342	6.8246e-05	0.000235593	ACVD-Case	8.78234e-06	0.000266968	1	28	0.000322617	182
Corynebacterium_accolens	0.000259907	0.00159306	1.5965e-05	6.616e-05	ACVD-Case	1.42726e-05	0.000394348	1	28	0.000259907	187
Corynebacterium_pseudogenitalium	3.2243e-05	0.000100639	0	0	ACVD-Case	9.58081e-07	4.37589e-05	1	28	3.2243e-05	207
Anaerococcus_tetradius	2.9813e-05	0.000140762	6.199e-06	6.7433e-05	ACVD-Case	0.00377418	0.0422331	1	28	2.9813e-05	208
Clavibacter_michiganensis	1.7804e-05	8.5004e-05	8.19e-07	1.0706e-05	ACVD-Case	0.00413478	0.0442758	1	28	1.7804e-05	213
Enterobacter_aerogenes	0.459033	3.91005	0.017504	0.11032	ACVD-Case	0.00171721	0.0226065	0	NA	0.459033	24
Fusobacterium_varium	0.0797553	0.285761	0.055194	0.34756	ACVD-Case	0.000175041	0.00337708	0	NA	0.0797553	52
Clostridium_perfringens	0.0412245	0.232057	0.053622	0.431126	ACVD-Case	0.000253026	0.00456672	0	NA	0.0412245	68
Streptococcus_thermophilus	0.035206	0.185215	0.0178676	0.0849899	ACVD-Case	1.16774e-06	5.12433e-05	0	NA	0.035206	73
Clostridium_innocuum	0.034453	0.0598642	0.0271471	0.0685183	ACVD-Case	0.00174464	0.0227718	0	NA	0.034453	74
Xanthomonas_perforans	0.0185643	0.0290287	0.0112964	0.0316307	ACVD-Case	6.31735e-06	0.000204902	0	NA	0.0185643	88
Klebsiella_variicola	0.00455617	0.0259924	0.00259456	0.0160969	ACVD-Case	0.00456902	0.0477825	0	NA	0.00455617	122
Shuttleworthia_satelles	0.00244201	0.00746097	0.00214608	0.0115601	ACVD-Case	7.44313e-05	0.00163311	0	NA	0.00244201	137
Streptococcus_pseudopneumoniae	0.00210944	0.00360363	0.0016493	0.00629664	ACVD-Case	0.00284254	0.0342007	0	NA	0.00210944	140
Finegoldia_magna	0.00204701	0.00924816	0.000481345	0.00181974	ACVD-Case	4.86806e-05	0.00112317	0	NA	0.00204701	141
Clostridium_bifermentans	0.000663458	0.00419059	3.1228e-05	0.000262392	ACVD-Case	0.000167178	0.00328197	0	NA	0.000663458	169
Leptotrichia_wadei	0.000281449	0.00144533	3.8187e-05	0.000198932	ACVD-Case	0.00189014	0.0244517	0	NA	0.000281449	185
Bacteroides_uniformis	2.07787	4.08714	3.1806	4.81015	ACVD-Control	1.37294e-05	0.000388942	34	1	3.1806	4
Eubacterium_eligens	1.25751	2.6126	2.62873	3.52115	ACVD-Control	4.99461e-07	2.48399e-05	28	3	2.62873	6
Prevotella_copri	1.69941	5.84131	7.3265	15.9313	ACVD-Control	0.00110802	0.015609	19	10	7.3265	1
Bacteroides_vulgatus	3.07715	4.84174	4.95138	6.47359	ACVD-Control	3.25877e-05	0.000784207	18	11	4.95138	2
Bilophila_unclassified	0.245134	0.41221	0.293889	0.300699	ACVD-Control	0.000244486	0.00444846	18	11	0.293889	32
Bacteroides_massiliensis	1.22297	3.39414	2.32906	4.18991	ACVD-Control	4.33821e-05	0.00101135	14	15	2.32906	9
Bilophila_wadsworthia	0.0568004	0.104029	0.0862104	0.103625	ACVD-Control	6.59204e-06	0.000210757	10	19	0.0862104	50
Prevotella_baroniae	7.4019e-05	0.000301991	0.000716608	0.00224527	ACVD-Control	0.000412537	0.00673912	7	22	0.000716608	167
Hymenobacter_unclassified	7.2196e-05	0.000192564	0.000226784	0.000471175	ACVD-Control	6.05751e-07	2.8844e-05	6	23	0.000226784	188
Bacteroides_faecis	0.361716	0.92953	0.807905	1.9659	ACVD-Control	2.06858e-05	0.000526078	5	24	0.807905	16
Prevotella_pleuritidis	1.6075e-05	6.3973e-05	0.000149123	0.000651846	ACVD-Control	0.000209807	0.00397923	4	25	0.000149123	193
Bacteroides_intestinalis	0.337801	0.847022	0.696012	1.79986	ACVD-Control	0.000312404	0.005349	3	26	0.696012	17
Oscillibacter_unclassified	0.413504	1.31945	0.428157	0.599947	ACVD-Control	0.000462399	0.00739776	3	26	0.428157	25
Bacteroides_oleiciplenus	0.042284	0.125365	0.0606693	0.127631	ACVD-Control	0.000770562	0.0116522	3	26	0.0606693	58
Prevotella_ruminicola	0.000101589	0.000496038	0.00110684	0.00525634	ACVD-Control	0.000378667	0.00627746	3	26	0.00110684	160
Alloprevotella_rava	6.449e-06	3.9092e-05	3.5146e-05	0.000146718	ACVD-Control	0.000675257	0.0104946	3	26	3.5146e-05	206
Salinibacter_ruber	0	0	8.304e-06	4.2868e-05	ACVD-Control	0.00287295	0.0342007	3	26	8.304e-06	215
Ruminococcus_flavefaciens	0.00110892	0.00285	0.00280661	0.00597429	ACVD-Control	8.26627e-06	0.000256943	2	27	0.00280661	134
Dysgonomonas_unclassified	0.00191023	0.0169978	0.0016183	0.00977906	ACVD-Control	0.00407788	0.0440884	2	27	0.0016183	149
Bacteroides_clarus	0.153776	0.296783	0.314614	0.89651	ACVD-Control	0.00114394	0.0159014	1	28	0.314614	29
Sutterella_wadsworthensis	0.0887195	0.458542	0.188831	0.587689	ACVD-Control	0.000120073	0.00247018	1	28	0.188831	37
Parabacteroides_johnsonii	0.153064	1.20903	0.100273	0.163697	ACVD-Control	5.68106e-05	0.00128426	1	28	0.100273	46
Oxalobacter_formigenes	0.0187814	0.0501643	0.0507999	0.153278	ACVD-Control	0.00425734	0.045156	1	28	0.0507999	62
Bacteroides_salanitronis	0.00926149	0.0311182	0.0123674	0.0277561	ACVD-Control	0.00335271	0.0382825	1	28	0.0123674	94
Bacteroides_propionicifaciens	0.000146636	0.00129312	0.000811111	0.00496552	ACVD-Control	0.00396716	0.0434684	1	28	0.000811111	165
Prevotella_marshii	0.000457103	0.00644826	0.000107953	0.000423687	ACVD-Control	0.00253116	0.0312969	1	28	0.000107953	198
Treponema_vincentii	1.028e-06	1.5039e-05	2.1345e-05	9.309e-05	ACVD-Control	0.0016027	0.0212239	1	28	2.1345e-05	211
Roseburia_intestinalis	0.62969	1.55783	1.10537	2.06159	ACVD-Control	0.000746054	0.0113583	0	NA	1.10537	11
Bacteroides_eggerthii	0.653319	2.40223	1.07972	3.00212	ACVD-Control	0.000212173	0.00399028	0	NA	1.07972	12
Prevotella_stercorea	0.163474	0.791245	1.06463	4.5254	ACVD-Control	0.000352947	0.00589473	0	NA	1.06463	13
Bifidobacterium_pseudocatenulatum	0.554863	1.81991	0.671004	1.39268	ACVD-Control	0.000290802	0.0051271	0	NA	0.671004	20
Bacteroides_finegoldii	0.310914	1.00906	0.390587	1.10501	ACVD-Control	0.000290948	0.0051271	0	NA	0.390587	26
Bacteroides_fluxus	0.0492107	0.191907	0.0691279	0.248479	ACVD-Control	0.000846738	0.0126333	0	NA	0.0691279	54
Bacteroides_pyogenes	0.00363911	0.0206862	0.0175471	0.0767497	ACVD-Control	1.60564e-06	6.53348e-05	0	NA	0.0175471	89
Succinatimonas_hippei	0.00218953	0.0118186	0.010318	0.0436681	ACVD-Control	0.00220658	0.0280587	0	NA	0.010318	100
Bacteroides_helcogenes	0.00345075	0.0129915	0.00392748	0.0137527	ACVD-Control	0.00365192	0.0410703	0	NA	0.00392748	125
Firmicutes_bacterium_M10_2	0.00240598	0.0082773	0.00263398	0.00337197	ACVD-Control	0.00175011	0.0227718	0	NA	0.00263398	136
Prevotella_paludivivens	7.1308e-05	0.000727673	0.000422456	0.00245708	ACVD-Control	0.00296204	0.0348897	0	NA	0.000422456	176
Bacteroides_coprosuis	4.1215e-05	0.000425294	0.00014	0.00126288	ACVD-Control	0.00312042	0.0363724	0	NA	0.00014	194
Mycoplasma_bovis	1.495e-06	2.1875e-05	0.000136491	0.00111277	ACVD-Control	0.000813814	0.0122236	0	NA	0.000136491	196
Prevotella_dentalis	2.7383e-05	0.000155496	9.2105e-05	0.000643556	ACVD-Control	0.000731814	0.0112178	0	NA	9.2105e-05	199
Thiomicrospira_unclassified	0	0	6.8304e-05	0.000344713	ACVD-Control	0.00287298	0.0342007	0	NA	6.8304e-05	201
Desulfitobacterium_dichloroeliminans	9.813e-06	4.634e-05	3.6433e-05	0.000136871	ACVD-Control	0.00386674	0.0428404	0	NA	3.6433e-05	205
Porphyromonas_macacae	6.075e-06	3.2953e-05	2.9064e-05	0.000118779	ACVD-Control	0.00411697	0.0442758	0	NA	2.9064e-05	210
Niabella_soli	6.54e-07	9.57e-06	2.0526e-05	7.7659e-05	ACVD-Control	9.89769e-05	0.00212991	0	NA	2.0526e-05	212
Candidatus_Uzinura_diaspidicola	4.206e-06	3.4642e-05	1.5029e-05	5.0659e-05	ACVD-Control	0.00202236	0.0260117	0	NA	1.5029e-05	214
Oribacterium_sinus	0.000642366	0.00138875	0.000182544	0.000513936	AS-Case	2.31999e-06	3.78425e-05	46	1	0.000642366	137
Propionibacterium_propionicum	0.00116505	0.00230053	0.000359123	0.000605657	AS-Case	1.20814e-07	2.93195e-06	33	2	0.00116505	116
Neisseria_macacae	0.00226602	0.00481282	0.000641228	0.00285416	AS-Case	3.64299e-08	1.09842e-06	29	3	0.00226602	101
Agrobacterium_unclassified	0.000212903	0.000911104	0	0	AS-Case	4.32446e-09	1.90473e-07	29	3	0.000212903	164
Actinomyces_viscosus	0.00104086	0.0013175	0.00027693	0.000436176	AS-Case	3.55061e-10	2.35524e-08	28	4	0.00104086	121
Abiotrophia_defectiva	0.000833871	0.00223702	0.000114474	0.000292115	AS-Case	9.78218e-08	2.48167e-06	28	4	0.000833871	127
Gemella_morbillorum	0.000566667	0.00147495	0.000337456	0.000896991	AS-Case	0.0038828	0.0229964	28	4	0.000566667	139
Methylobacterium_extorquens	5.6344e-05	0.000308537	0	0	AS-Case	0.0029916	0.018721	28	4	5.6344e-05	193
Agrobacterium_fabrum	4.4624e-05	0.000229894	0	0	AS-Case	0.0029916	0.018721	28	4	4.4624e-05	196
Neisseria_sicca	0.00302355	0.00783438	0.000208509	0.000884139	AS-Case	5.77106e-11	4.10157e-09	27	5	0.00302355	98
Rhizobium_lupini	0.000197957	0.001124	2.982e-06	3.1844e-05	AS-Case	4.54252e-05	0.000502201	27	5	0.000197957	167
Massilia_unclassified	0.000150968	0.000336087	0	0	AS-Case	9.57238e-09	3.66328e-07	27	5	0.000150968	178
Agrobacterium_tumefaciens	0.000112151	0.000531859	0	0	AS-Case	9.83553e-07	1.91889e-05	27	5	0.000112151	182
Delftia_acidovorans	4.8925e-05	0.000258547	4.298e-06	4.5893e-05	AS-Case	0.00735328	0.0387117	27	5	4.8925e-05	195
Acinetobacter_schindleri	3.9032e-05	0.00015016	0	0	AS-Case	0.000170093	0.00167567	27	5	3.9032e-05	200
Rothia_mucilaginosa	0.0144937	0.0252021	0.0035821	0.00813251	AS-Case	8.22575e-09	3.27385e-07	26	6	0.0144937	69
Neisseria_flavescens	0.00913032	0.0214508	0.000511842	0.00238184	AS-Case	6.713e-10	4.08435e-08	26	6	0.00913032	76
Pseudomonas_putida	0.0014257	0.00687895	1.7368e-05	0.000142002	AS-Case	1.49183e-23	1.48437e-20	26	6	0.0014257	112
Pseudomonas_psychrotolerans	0.00076828	0.00365855	3.421e-06	3.6527e-05	AS-Case	3.10082e-17	1.54266e-14	26	6	0.00076828	128
Sphingobium_yanoikuyae	0.000370968	0.00169618	8.246e-06	6.2105e-05	AS-Case	6.52074e-12	5.89831e-10	26	6	0.000370968	147
Massilia_timonae	0.000215376	0.00110954	0	0	AS-Case	1.93903e-09	9.48765e-08	26	6	0.000215376	162
Stenotrophomonas_unclassified	9.5269e-05	0.00039777	7.456e-06	5.8458e-05	AS-Case	0.000770685	0.0058987	26	6	9.5269e-05	185
Brevundimonas_diminuta	7.043e-05	0.000367701	0	0	AS-Case	0.000715635	0.0056465	26	6	7.043e-05	186
Delftia_unclassified	6.043e-05	0.000235395	0	0	AS-Case	3.99263e-05	0.00045144	26	6	6.043e-05	190
Chryseobacterium_unclassified	5.8925e-05	0.000458214	0	0	AS-Case	0.00612306	0.0336611	26	6	5.8925e-05	191
Pseudomonas_monteilii	5.828e-05	0.000326339	4.825e-06	5.1512e-05	AS-Case	0.00368617	0.0222287	26	6	5.828e-05	192
Methylophilus_methylotrophus	5.3548e-05	0.000318077	0	0	AS-Case	0.00146352	0.00990612	26	6	5.3548e-05	194
Prevotella_melaninogenica	0.00695376	0.0213098	0.000180789	0.000651536	AS-Case	2.94832e-11	2.2566e-09	25	7	0.00695376	79
Pseudomonas_unclassified	0.00165559	0.00541671	0.000161491	0.00172425	AS-Case	0.00361292	0.0219198	25	7	0.00165559	109
Rothia_aeria	0.000650753	0.0011459	0.00010614	0.000224671	AS-Case	8.97666e-10	4.9621e-08	24	8	0.000650753	135
Stenotrophomonas_maltophilia	6.5914e-05	0.000242286	8.596e-06	9.1785e-05	AS-Case	0.00361292	0.0219198	24	8	6.5914e-05	187
Prevotella_pallens	0.0012315	0.00483443	0.000194825	0.000560661	AS-Case	0.000182017	0.00174141	23	9	0.0012315	115
Prevotella_veroralis	0.00115484	0.00330163	9.7544e-05	0.000445817	AS-Case	1.651e-06	2.89946e-05	23	9	0.00115484	117
Actinomyces_odontolyticus	0.00449398	0.00651324	0.00114605	0.00220652	AS-Case	3.52967e-13	5.01717e-11	22	10	0.00449398	86
Prevotella_histicola	0.0031085	0.0120003	4.7368e-05	0.000140719	AS-Case	1.81294e-13	3.00646e-11	21	11	0.0031085	97
Actinomyces_naeslundii	0.000733978	0.00107299	0.000165965	0.000341651	AS-Case	1.1025e-08	3.7827e-07	21	11	0.000733978	131
Corynebacterium_matruchotii	0.000282796	0.000506738	0.000117632	0.000322867	AS-Case	0.000185549	0.00175829	21	11	0.000282796	156
Prevotella_nanceiensis	0.000907634	0.00285902	2.2632e-05	0.000114784	AS-Case	1.35396e-09	7.09049e-08	20	12	0.000907634	124
Neisseria_lactamica	0.000724409	0.00174328	7.2281e-05	0.000278419	AS-Case	1.56549e-07	3.58173e-06	20	12	0.000724409	133
Neisseria_subflava	0.00393323	0.00932767	0.000850439	0.00194613	AS-Case	0.000265058	0.00237597	18	13	0.00393323	90
Kingella_denitrificans	0.000298817	0.000869067	3.509e-06	3.7463e-05	AS-Case	2.14514e-07	4.74315e-06	18	13	0.000298817	155
Prevotella_oulorum	0.000194731	0.000561062	2.3333e-05	0.00011948	AS-Case	8.85148e-05	0.000917419	18	13	0.000194731	170
Neisseria_meningitidis	0.00570366	0.0102727	0.000605088	0.00309183	AS-Case	1.16752e-13	2.32336e-11	17	14	0.00570366	83
Neisseria_elongata	0.000214086	0.000546028	5.807e-05	0.000430287	AS-Case	5.35689e-06	8.07592e-05	17	14	0.000214086	163
Neisseria_bacilliformis	6.1828e-05	0.000264415	4.211e-06	4.4956e-05	AS-Case	0.00665934	0.0357922	16	15	6.1828e-05	189
Capnocytophaga_gingivalis	0.000202581	0.000656867	0	0	AS-Case	9.97656e-08	2.48167e-06	15	16	0.000202581	166
Actinomyces_johnsonii	0.000872473	0.00167847	7.7719e-05	0.000199522	AS-Case	2.14299e-15	5.3307e-13	14	17	0.000872473	125
Granulicatella_elegans	0.000755054	0.00247857	0.000326491	0.00101299	AS-Case	0.00748237	0.039184	14	17	0.000755054	129
Actinomyces_oris	0.00115355	0.00160546	0.000414737	0.000822105	AS-Case	2.51133e-07	5.31655e-06	13	18	0.00115355	118
Alloprevotella_rava	0.000197312	0.000586601	7.807e-06	6.7125e-05	AS-Case	4.43876e-06	7.01043e-05	13	18	0.000197312	168
Bifidobacterium_longum	1.19944	2.16286	0.199488	0.703549	AS-Case	2.46466e-12	3.06543e-10	12	19	1.19944	9
Bifidobacterium_pseudocatenulatum	1.0553	2.51275	0.175498	0.435431	AS-Case	1.20575e-06	2.22171e-05	12	19	1.0553	10
Bifidobacterium_catenulatum	0.118025	0.380091	0.0180013	0.0563722	AS-Case	8.38898e-08	2.19659e-06	12	19	0.118025	39
Atopobium_parvulum	0.00100419	0.00134726	0.000503772	0.00110166	AS-Case	2.45629e-05	0.000290954	12	19	0.00100419	122
Corynebacterium_durum	0.00132237	0.00190848	0.000520877	0.000807439	AS-Case	6.67835e-07	1.32899e-05	11	20	0.00132237	113
Rothia_dentocariosa	0.000492581	0.000853141	0.000240789	0.000565099	AS-Case	0.00974507	0.0480017	11	20	0.000492581	142
Prevotella_nigrescens	0.000366344	0.00160164	0.000220965	0.0017373	AS-Case	0.000146301	0.00145569	11	20	0.000366344	148
Cardiobacterium_hominis	0.000233333	0.000737616	6.5877e-05	0.000198614	AS-Case	0.00117516	0.00829277	11	20	0.000233333	159
Bacteroidetes_oral_taxon_274	3.3118e-05	0.00010745	8.947e-06	7.3885e-05	AS-Case	0.0065555	0.0354496	10	21	3.3118e-05	202
Capnocytophaga_unclassified	0.000489677	0.0017448	0	0	AS-Case	0.00146352	0.00990612	9	22	0.000489677	143
Collinsella_aerofaciens	0.345598	0.514821	0.0740317	0.103283	AS-Case	3.12602e-08	9.78185e-07	8	23	0.345598	27
Lautropia_mirabilis	0.00201226	0.00369022	0.00106377	0.00481593	AS-Case	1.58388e-07	3.58173e-06	8	23	0.00201226	105
Neisseria_gonorrhoeae	0.000837742	0.00181326	0.000373509	0.00190981	AS-Case	1.07392e-06	2.01613e-05	8	23	0.000837742	126
Stomatobaculum_longum	0.000436452	0.00149908	0.000146316	0.000593089	AS-Case	0.000113635	0.00116564	8	23	0.000436452	145
Porphyromonas_catoniae	0.000138172	0.000545158	0	0	AS-Case	9.21375e-06	0.000129122	8	23	0.000138172	179
Actinomyces_georgiae	0.000135806	0.000270255	3.8684e-05	0.000166295	AS-Case	7.43063e-05	0.000778261	8	23	0.000135806	180
Ruminococcus_sp_5_1_39BFAA	0.725286	1.11698	0.260254	0.444097	AS-Case	2.00727e-05	0.000252814	7	24	0.725286	15
Flavonifractor_plautii	0.137923	0.171926	0.0998549	0.201108	AS-Case	0.000450755	0.00372381	7	24	0.137923	38
Actinomyces_massiliensis	0.000643763	0.00133075	0.000173158	0.000437825	AS-Case	1.31131e-06	2.37229e-05	7	24	0.000643763	136
Kingella_oralis	0.000186237	0.000500901	6.316e-06	4.9676e-05	AS-Case	7.2211e-05	0.000765584	7	24	0.000186237	171
Salmonella_unclassified	6.1935e-05	0.00020135	1.5965e-05	8.8325e-05	AS-Case	0.00437749	0.0253233	7	24	6.1935e-05	188
Actinomyces_graevenitzii	0.0037871	0.00503262	0.00194684	0.00966087	AS-Case	4.4029e-09	1.90473e-07	6	25	0.0037871	92
Selenomonas_noxia	0.00023828	0.000560195	0.000238421	0.00124687	AS-Case	0.00831725	0.0423387	6	25	0.00023828	158
Veillonella_unclassified	0.236019	1.23455	0.18031	1.25519	AS-Case	7.09371e-05	0.000765584	5	26	0.236019	33
Selenomonas_artemidis	4.3118e-05	0.00013	1.6842e-05	0.000128154	AS-Case	0.00374885	0.0224705	5	26	4.3118e-05	197
Faecalibacterium_prausnitzii	12.0389	8.02614	8.03196	5.27946	AS-Case	0.000173664	0.00167978	4	27	12.0389	1
Pseudoramibacter_alactolyticus	0.000736667	0.00445227	1.0702e-05	0.000102704	AS-Case	9.92261e-06	0.000135247	4	27	0.000736667	130
Enterococcus_raffinosus	0.000370968	0.00173172	0	0	AS-Case	0.00612327	0.0336611	4	27	0.000370968	147
Actinomyces_turicensis	0.000303226	0.000902011	0.000414474	0.00381982	AS-Case	7.66402e-06	0.000108939	4	27	0.000303226	154
Bifidobacterium_breve	0.0198247	0.104717	0.00261833	0.0158328	AS-Case	0.00138496	0.00950369	3	28	0.0198247	64
Bifidobacterium_pseudolongum	0.00893527	0.0710426	1.1754e-05	7.5671e-05	AS-Case	0.0041718	0.0245618	3	28	0.00893527	78
Enterococcus_avium	0.00483538	0.0310557	1.6228e-05	0.000121992	AS-Case	4.64716e-08	1.32112e-06	3	28	0.00483538	85
Olsenella_profusa	0.00115355	0.00540156	5.0526e-05	0.000196216	AS-Case	0.000829726	0.00625437	3	28	0.00115355	118
Scardovia_inopinata	0.000165591	0.000770667	2.7895e-05	0.000265788	AS-Case	0.000315136	0.00279965	3	28	0.000165591	175
Achromobacter_unclassified	4.2151e-05	0.00017363	0	0	AS-Case	0.00612327	0.0336611	3	28	4.2151e-05	198
Oscillibacter_unclassified	0.650745	0.718414	0.36426	0.47157	AS-Case	0.00669079	0.0357922	2	29	0.650745	17
Eggerthella_unclassified	0.0460543	0.0813089	0.0176743	0.0267856	AS-Case	0.000320352	0.0028208	2	29	0.0460543	49
Eggerthella_lenta	0.0134931	0.0217409	0.00606456	0.0114228	AS-Case	0.000396558	0.00334435	2	29	0.0134931	70
Propionibacterium_avidum	0.00104581	0.00448946	0.000385351	0.0025518	AS-Case	0.00728795	0.0385719	2	29	0.00104581	120
Actinomyces_cardiffensis	0.000228172	0.000554527	3.5614e-05	0.000148497	AS-Case	3.67348e-07	7.45941e-06	2	29	0.000228172	160
Propionibacterium_acnes	0.000157957	0.000496088	2.9386e-05	0.000135616	AS-Case	0.000547928	0.00443242	2	29	0.000157957	176
Slackia_exigua	0.000109032	0.000325323	4.2193e-05	0.000186944	AS-Case	0.00841026	0.0424782	2	29	0.000109032	183
Campylobacter_fetus	0.0128927	0.123282	0	0	AS-Case	0.00612327	0.0336611	1	30	0.0128927	72
Eubacterium_cylindroides	0.0126683	0.0486394	0.00203561	0.0163728	AS-Case	0.00778334	0.0403356	1	30	0.0126683	73
Xanthomonas_perforans	0.00428043	0.0167233	7.9649e-05	0.000268648	AS-Case	6.27173e-08	1.71896e-06	1	30	0.00428043	87
Prevotella_salivae	0.00261473	0.0133392	5.8947e-05	0.000229101	AS-Case	1.08263e-08	3.7827e-07	1	30	0.00261473	99
Olsenella_uli	0.0018086	0.00892412	0.000247018	0.000943557	AS-Case	6.39213e-08	1.71896e-06	1	30	0.0018086	107
Porphyromonas_bennonis	0.000733226	0.00176224	0.00076307	0.00355732	AS-Case	2.33982e-05	0.000283918	1	30	0.000733226	132
Porphyromonas_asaccharolytica	0.000657204	0.00115996	0.000511053	0.00181741	AS-Case	0.000720708	0.0056465	1	30	0.000657204	134
Eubacterium_infirmum	0.000627312	0.000916216	0.000347193	0.000879011	AS-Case	0.000384907	0.00333028	1	30	0.000627312	138
Enterococcus_gallinarum	0.000519462	0.00287548	4.7105e-05	0.000204241	AS-Case	0.00939264	0.0467284	1	30	0.000519462	141
Kingella_unclassified	0.000324946	0.00109182	2.8684e-05	0.000306264	AS-Case	0.00175054	0.0113842	1	30	0.000324946	151
Lactobacillus_curvatus	0.000157849	0.000659843	8.2456e-05	0.000603447	AS-Case	0.00797795	0.0411298	1	30	0.000157849	177
Slackia_unclassified	0.000129247	0.000317131	7.9035e-05	0.000299779	AS-Case	0.00307417	0.0191175	1	30	0.000129247	181
Bifidobacterium_bifidum	0.446817	1.49055	0.0262354	0.128544	AS-Case	4.08594e-12	4.06552e-10	0	NA	0.446817	26
Collinsella_intestinalis	0.0298913	0.0938312	0.0220261	0.0894274	AS-Case	0.00808707	0.0414775	0	NA	0.0298913	56
Sphingobium_unclassified	0.000304839	0.00150382	0	0	AS-Case	0.00612327	0.0336611	0	NA	0.000304839	153
Capnocytophaga_granulosa	0.000182043	0.00083015	0.000165351	0.00100156	AS-Case	0.00908308	0.0456448	0	NA	0.000182043	173
Clostridium_bartlettii	0.0963087	0.517855	0.103256	0.241857	AS-Control	0.00114655	0.00820734	26	6	0.103256	42
Clostridium_glycolicum	0.000587204	0.00514634	0.000375789	0.000936386	AS-Control	0.00147414	0.00991061	26	6	0.000375789	146
Clostridium_perfringens	0.0103827	0.0652069	0.00972395	0.0344681	AS-Control	0.000245561	0.00224994	25	7	0.00972395	75
Odoribacter_splanchnicus	0.345507	0.517571	0.612974	0.57471	AS-Control	0.000196133	0.00184106	20	12	0.612974	19
Alistipes_senegalensis	0.0746795	0.11335	0.117306	0.137106	AS-Control	0.000396617	0.00334435	14	17	0.117306	40
Alistipes_shahii	0.526619	0.73159	0.761557	0.948183	AS-Control	0.00288184	0.018381	11	20	0.761557	13
Lactobacillus_salivarius	0.026537	0.208732	0.0391155	0.226562	AS-Control	4.51941e-05	0.000502201	11	20	0.0391155	52
Alistipes_putredinis	2.23237	3.3613	3.78172	4.58899	AS-Control	0.000246476	0.00224994	9	22	3.78172	4
Streptococcus_anginosus	0.00336054	0.0122733	0.0132742	0.0753628	AS-Control	0.000333817	0.00291358	9	22	0.0132742	71
Prevotella_buccae	0.00042043	0.00200525	0.00205772	0.0072769	AS-Control	0.000262484	0.00237428	8	23	0.00205772	103
Eubacterium_eligens	0.818952	1.06621	3.88986	5.3059	AS-Control	6.97828e-10	4.08435e-08	7	24	3.88986	3
Roseburia_inulinivorans	1.37125	2.02139	2.50903	3.33386	AS-Control	0.00171059	0.0111976	7	24	2.50903	5
Bacteroides_thetaiotaomicron	0.771204	1.28467	1.25012	1.84729	AS-Control	7.54576e-06	0.000108812	7	24	1.25012	8
Parabacteroides_distasonis	0.365163	0.626481	0.695321	0.825325	AS-Control	9.48048e-06	0.000131015	7	24	0.695321	16
Alistipes_finegoldii	0.191463	0.360953	0.329581	0.542721	AS-Control	0.00116073	0.00824951	7	24	0.329581	31
Lachnospiraceae_bacterium_9_1_43BFAA	0.0115787	0.0203516	0.0296743	0.0443263	AS-Control	4.90032e-09	2.03159e-07	6	25	0.0296743	57
Fusobacterium_nucleatum	0.000442151	0.00122914	0.00194904	0.00968791	AS-Control	0.000452846	0.00372381	6	25	0.00194904	106
Clostridium_clostridioforme	0.00363516	0.00753097	0.0161347	0.0723978	AS-Control	0.00162643	0.0108611	5	26	0.0161347	67
Lactobacillus_fermentum	0.000167634	0.000520694	0.0034636	0.0203769	AS-Control	0.000600494	0.00477993	5	26	0.0034636	96
Weissella_confusa	0.00039871	0.00199921	0.00207123	0.00741278	AS-Control	3.25978e-05	0.000372814	5	26	0.00207123	102
Pantoea_dispersa	0	0	0.000439737	0.00331021	AS-Control	0.00578668	0.0329014	5	26	0.000439737	144
Lactobacillus_casei_paracasei	3.1505e-05	0.000255006	0.000326842	0.00204723	AS-Control	0.00165358	0.0109687	5	26	0.000326842	150
Eubacterium_rectale	1.63172	3.07947	2.34753	2.81495	AS-Control	0.00425294	0.0248922	4	27	2.34753	6
Bacteroides_intestinalis	0.275088	0.7157	0.607461	1.0707	AS-Control	2.16896e-05	0.000269764	4	27	0.607461	20
Bacteroides_pectinophilus	0.0107131	0.0169586	0.032906	0.0472137	AS-Control	2.31012e-07	4.9969e-06	4	27	0.032906	54
Clostridium_symbiosum	0.0281569	0.111236	0.0244278	0.0650873	AS-Control	0.000120007	0.00121844	4	27	0.0244278	62
Klebsiella_oxytoca	0.00102817	0.00530302	0.00395746	0.0307238	AS-Control	0.00429988	0.0250197	4	27	0.00395746	89
Staphylococcus_hominis	4.086e-06	3.9404e-05	0.00240895	0.0118283	AS-Control	0.00834009	0.0423387	4	27	0.00240895	100
Leuconostoc_lactis	0.000115484	0.000352647	0.00202377	0.00926652	AS-Control	0.0092392	0.046196	4	27	0.00202377	104
Acinetobacter_junii	1.5161e-05	9.1052e-05	0.000318158	0.000931035	AS-Control	1.03737e-06	1.98496e-05	4	27	0.000318158	152
Bacteroides_vulgatus	3.45723	3.87077	5.58146	6.87593	AS-Control	0.0095189	0.0471209	3	28	5.58146	2
Alistipes_onderdonkii	0.613338	1.4937	0.619148	0.975283	AS-Control	0.000746322	0.00580149	3	28	0.619148	18
Bacteroides_salyersiae	0.091401	0.208929	0.332271	0.80171	AS-Control	3.14592e-08	9.78185e-07	3	28	0.332271	30
Bacteroides_oleiciplenus	0.0426218	0.119288	0.0685171	0.110865	AS-Control	0.000211524	0.00196698	3	28	0.0685171	46
Anaerotruncus_colihominis	0.0214099	0.027985	0.0432137	0.0500424	AS-Control	2.74461e-07	5.68936e-06	3	28	0.0432137	50
Butyricimonas_synergistica	0.00442989	0.00854276	0.0185783	0.0339113	AS-Control	4.30892e-08	1.26099e-06	3	28	0.0185783	65
Streptococcus_infantarius	0.000901935	0.00348964	0.00679333	0.0421439	AS-Control	0.0029788	0.018721	3	28	0.00679333	80
Staphylococcus_xylosus	5.699e-06	5.4958e-05	0.00612237	0.0200705	AS-Control	1.06295e-05	0.000142923	3	28	0.00612237	82
Lachnospiraceae_oral_taxon_107	0.00198796	0.00491636	0.00359974	0.0050276	AS-Control	5.51341e-06	8.11508e-05	3	28	0.00359974	93
Acidovorax_ebreus	0	0	0.000196053	0.000568516	AS-Control	4.86287e-06	7.56024e-05	3	28	0.000196053	169
Staphylococcus_vitulinus	0	0	0.000102807	0.00038432	AS-Control	0.000806148	0.00612303	3	28	0.000102807	184
Bacteroides_cellulosilyticus	0.26992	0.876102	0.495786	0.849023	AS-Control	2.18068e-06	3.67759e-05	2	29	0.495786	23
Coprobacter_fastidiosus	0.0660947	0.157468	0.192121	0.577493	AS-Control	0.000124216	0.00124843	2	29	0.192121	34
Alistipes_indistinctus	0.0407469	0.104879	0.14577	0.471241	AS-Control	1.661e-06	2.89946e-05	2	29	0.14577	37
Eubacterium_sp_3_1_31	0.0128663	0.0309549	0.0625346	0.18415	AS-Control	7.23265e-05	0.000765584	2	29	0.0625346	47
Bacteroides_nordii	0.0181494	0.0489191	0.0470348	0.0811596	AS-Control	2.73535e-05	0.000316474	2	29	0.0470348	48
Clostridium_innocuum	0.00643925	0.00934408	0.0165106	0.0535653	AS-Control	0.000850418	0.00636215	2	29	0.0165106	66
Citrobacter_freundii	0.00356581	0.0188259	0.0111254	0.0267582	AS-Control	1.28185e-07	3.03677e-06	2	29	0.0111254	74
Citrobacter_unclassified	0.00320258	0.0209679	0.00905623	0.0239634	AS-Control	2.00242e-09	9.48765e-08	2	29	0.00905623	77
Enterobacter_aerogenes	0.00447688	0.0306832	0.00414868	0.0192737	AS-Control	4.15291e-06	6.66475e-05	2	29	0.00414868	88
Klebsiella_variicola	3.3333e-05	0.000189015	0.0039293	0.0265325	AS-Control	1.43538e-05	0.000190426	2	29	0.0039293	91
Firmicutes_bacterium_M10_2	0.00205602	0.00332294	0.00357386	0.00418155	AS-Control	0.0010822	0.00797624	2	29	0.00357386	94
Lactococcus_garvieae	0.000705161	0.00646411	0.00126956	0.00430296	AS-Control	2.25529e-05	0.000277038	2	29	0.00126956	114
Enterobacteriaceae_bacterium_9_2_54FAA	0.000447097	0.00329279	0.00113886	0.00360347	AS-Control	0.00127808	0.00889296	2	29	0.00113886	119
Enterobacter_hormaechei	5.5376e-05	0.000298997	0.000331316	0.00105539	AS-Control	0.00477419	0.0274585	2	29	0.000331316	149
Succinatimonas_hippei	0.000805699	0.00714582	0.000260439	0.000610368	AS-Control	0.00563664	0.0322325	2	29	0.000260439	157
Bacteroides_fragilis	0.763827	1.9813	1.04654	2.0021	AS-Control	0.00123932	0.00868395	1	30	1.04654	11
Bacteroides_finegoldii	0.439099	1.18672	0.99077	2.41851	AS-Control	0.0011326	0.00816619	1	30	0.99077	12
Fusobacterium_mortiferum	0.0256262	0.119383	0.458485	1.56557	AS-Control	6.18779e-17	2.05229e-14	1	30	0.458485	25
Eubacterium_ventriosum	0.115953	0.16919	0.340763	0.913012	AS-Control	5.54598e-06	8.11508e-05	1	30	0.340763	28
Parabacteroides_goldsteinii	0.0434727	0.27453	0.0960474	0.160444	AS-Control	2.34207e-11	1.94196e-09	1	30	0.0960474	43
Lachnospiraceae_bacterium_6_1_63FAA	0.0342294	0.0657503	0.0792198	0.137751	AS-Control	0.00111408	0.0080913	1	30	0.0792198	45
Fusobacterium_ulcerans	0.00339054	0.0135054	0.0363071	0.164291	AS-Control	1.76427e-05	0.000230413	1	30	0.0363071	53
Enterobacter_cloacae	0.0173724	0.144656	0.0316369	0.0807095	AS-Control	3.03042e-12	3.3503e-10	1	30	0.0316369	55
Porphyromonas_somerae	0.0191678	0.105468	0.028549	0.14999	AS-Control	0.000578191	0.00463952	1	30	0.028549	58
Catenibacterium_mitsuokai	0.0490475	0.285412	0.0270854	0.131462	AS-Control	0.00758661	0.0395219	1	30	0.0270854	59
Streptococcus_thermophilus	0.00525936	0.0190064	0.0256579	0.0685298	AS-Control	0.00206284	0.0133281	1	30	0.0256579	60
Blautia_hansenii	0.00521194	0.01174	0.0160932	0.0327218	AS-Control	1.9949e-05	0.000252814	1	30	0.0160932	68
Fusobacterium_varium	0.000376559	0.00122971	0.00612281	0.0227475	AS-Control	1.78309e-05	0.000230413	1	30	0.00612281	81
Coriobacteriaceae_bacterium_BV3Ac1	0.00334022	0.0099992	0.0051243	0.00952647	AS-Control	0.000173887	0.00167978	1	30	0.0051243	84
Prevotella_pleuritidis	6.237e-06	3.6473e-05	0.000204912	0.00109187	AS-Control	0.0100205	0.0488743	1	30	0.000204912	165
Lactobacillus_murinus	1.4839e-05	0.000110529	0.000185877	0.000663621	AS-Control	0.00608821	0.0336611	1	30	0.000185877	172
Dysgonomonas_gadei	0	0	3.5351e-05	0.000122887	AS-Control	0.00216528	0.0138997	1	30	3.5351e-05	201
Bacteroides_eggerthii	0.402738	1.79254	2.00694	5.37714	AS-Control	0.000409162	0.00342115	0	NA	2.00694	7
Bacteroides_xylanisolvens	0.300027	0.592806	0.743995	1.55579	AS-Control	5.3055e-06	8.07592e-05	0	NA	0.743995	14
Lachnospiraceae_bacterium_1_1_57FAA	0.213824	0.474273	0.601264	0.899297	AS-Control	0.000389575	0.00334161	0	NA	0.601264	21
Roseburia_hominis	0.260305	0.549576	0.542291	0.749965	AS-Control	2.24944e-06	3.73033e-05	0	NA	0.542291	22
Akkermansia_muciniphila	0.0870098	0.440123	0.484257	1.8852	AS-Control	2.41782e-05	0.000289847	0	NA	0.484257	24
Butyrivibrio_crossotus	0.0045672	0.0065894	0.338012	1.83071	AS-Control	1.02666e-08	3.7827e-07	0	NA	0.338012	29
Klebsiella_pneumoniae	0.137235	0.582074	0.25625	0.743202	AS-Control	1.60985e-08	5.33933e-07	0	NA	0.25625	32
Parabacteroides_johnsonii	0.0820294	0.160807	0.176313	0.348416	AS-Control	0.000493607	0.00402573	0	NA	0.176313	35
Lachnospiraceae_bacterium_3_1_46FAA	0.0689626	0.121394	0.147616	0.278027	AS-Control	2.72357e-05	0.000316474	0	NA	0.147616	36
Cetobacterium_somerae	1.828e-06	1.7628e-05	0.107793	1.14218	AS-Control	0.00110678	0.0080913	0	NA	0.107793	41
Coprococcus_eutactus	0.00551548	0.0186092	0.0810731	0.424367	AS-Control	6.97854e-05	0.000763038	0	NA	0.0810731	44
Adlercreutzia_equolifaciens	0.0432381	0.120763	0.0416614	0.0731959	AS-Control	0.0016654	0.010974	0	NA	0.0416614	51
Oxalobacter_formigenes	0.0184434	0.0795129	0.0245959	0.0595178	AS-Control	0.000896752	0.00665872	0	NA	0.0245959	61
Lachnospiraceae_bacterium_4_1_37FAA	0.0125294	0.0278508	0.0218061	0.0508683	AS-Control	0.000755454	0.00582695	0	NA	0.0218061	63
Bacteroides_helcogenes	0.00119785	0.0085168	0.00355474	0.0120631	AS-Control	1.73214e-06	2.97152e-05	0	NA	0.00355474	95
Anaerococcus_vaginalis	0.000556129	0.00276363	0.00169193	0.00431714	AS-Control	0.00313773	0.0193915	0	NA	0.00169193	108
candidate_division_TM7_single_cell_isolate_TM7c	0.000905161	0.0012126	0.00164158	0.00218263	AS-Control	0.00387647	0.0229964	0	NA	0.00164158	110
Marvinbryantia_formatexigens	0.00101538	0.00411119	0.00154193	0.00268254	AS-Control	0.00980621	0.0480649	0	NA	0.00154193	111
Odoribacter_laneus	0.000227634	0.000721855	0.000991228	0.00329347	AS-Control	0.00137107	0.00947374	0	NA	0.000991228	123
Anaerofustis_stercorihominis	0.000435269	0.00134714	0.00055386	0.00111316	AS-Control	0.00625685	0.0342064	0	NA	0.00055386	140
Clostridium_butyricum	2.0538e-05	0.000142137	0.00022386	0.00123916	AS-Control	0.00681055	0.036238	0	NA	0.00022386	161
Alloscardovia_omnicolens	4.3441e-05	0.000138983	0.000181053	0.000449293	AS-Control	0.00649247	0.0353006	0	NA	0.000181053	174
Treponema_succinifaciens	0	0	4.0614e-05	0.00016112	AS-Control	0.003541	0.0217487	0	NA	4.0614e-05	199
Escherichia_coli	11.4843	16.6746	2.24765	4.7723	CD-Case	2.37513e-05	0.000475335	11	5	11.4843	1
Clostridium_ramosum	0.21909	0.371571	0.0167026	0.05061	CD-Case	1.78466e-05	0.000371643	8	7	0.21909	57
Leptotrichia_buccalis	5.8571e-05	0.000126968	8.113e-06	4.1373e-05	CD-Case	0.00533711	0.0498454	8	7	5.8571e-05	165
Clostridium_difficile	0.212788	0.597514	0.000226981	0.00089439	CD-Case	2.1507e-08	9.20619e-07	7	8	0.212788	59
Enterococcus_raffinosus	0.00320469	0.00999032	1.8868e-05	8.4641e-05	CD-Case	4.45469e-05	0.000807609	7	8	0.00320469	134
Enterococcus_avium	0.0142022	0.0422393	0.000164906	0.000775482	CD-Case	1.86991e-08	8.23296e-07	6	9	0.0142022	109
Yersinia_unclassified	0.00619469	0.0293861	0.000323962	0.00100143	CD-Case	9.39555e-05	0.00150818	6	9	0.00619469	124
Prevotella_melaninogenica	0.000655306	0.00300812	2.2453e-05	7.2904e-05	CD-Case	0.00110125	0.0131552	6	9	0.000655306	148
Salmonella_unclassified	0.000462041	0.00107758	3.1698e-05	0.000143081	CD-Case	3.65729e-06	9.39315e-05	6	9	0.000462041	150
Psychromonas_unclassified	7.449e-05	0.000225518	3.774e-06	2.7472e-05	CD-Case	0.00300833	0.0309056	6	9	7.449e-05	164
Coprobacillus_unclassified	0.752499	1.47483	0.0662111	0.170091	CD-Case	1.69229e-05	0.000357235	5	10	0.752499	25
Morganella_morganii	0.49025	2.16868	0.000126415	0.000470793	CD-Case	3.47067e-07	1.21552e-05	5	10	0.49025	36
Lactobacillus_salivarius	0.234329	1.56516	0.000223585	0.000842994	CD-Case	0.0015436	0.0173627	5	10	0.234329	53
Lactobacillus_mucosae	0.194141	0.879185	0.00298	0.0138626	CD-Case	0.000185818	0.00266153	5	10	0.194141	62
Clostridium_perfringens	0.0540396	0.215675	0.0120762	0.040754	CD-Case	0.00276145	0.0285597	5	10	0.0540396	88
Eikenella_corrodens	0.0218431	0.0994783	0.000117358	0.000426092	CD-Case	2.617e-05	0.000510481	5	10	0.0218431	102
Proteus_penneri	0.0144847	0.0691766	0	0	CD-Case	6.98705e-05	0.00117033	5	10	0.0144847	108
Leptotrichia_unclassified	9.6735e-05	0.000284718	2e-05	0.000115542	CD-Case	0.00406664	0.0394131	5	10	9.6735e-05	162
Fusobacterium_varium	0.428646	1.18448	0.0174862	0.0605799	CD-Case	5.13249e-09	2.63639e-07	4	11	0.428646	41
Enterococcus_gilvus	0.000174694	0.000392105	2.3962e-05	7.6292e-05	CD-Case	0.00401389	0.0391482	4	11	0.000174694	158
Bacteroidetes_bacterium_oral_taxon_272	0.000114694	0.000444588	5.6415e-05	0.00030374	CD-Case	0.00480528	0.0454291	4	11	0.000114694	161
Clostridium_symbiosum	1.64019	5.19113	0.0625674	0.0820772	CD-Case	0.00133517	0.0154699	3	12	1.64019	12
Lachnospiraceae_bacterium_2_1_58FAA	1.18773	2.07046	0.178122	0.489125	CD-Case	0.00470602	0.0447653	3	12	1.18773	17
Megasphaera_micronuciformis	0.168779	0.783282	0.00608981	0.0281881	CD-Case	7.2594e-05	0.00120279	3	12	0.168779	66
Fusobacterium_nucleatum	0.124616	0.562422	0.00216057	0.00640983	CD-Case	2.9205e-05	0.00054884	3	12	0.124616	71
Anaerostipes_unclassified	0.0290739	0.0738261	0.000220566	0.00160575	CD-Case	0.000141587	0.0021183	3	12	0.0290739	97
Fusobacterium_periodonticum	0.0101373	0.031836	0.00178491	0.0071062	CD-Case	0.000947555	0.0114975	3	12	0.0101373	115
Escherichia_albertii	0.00196408	0.00387874	0.000314151	0.000730328	CD-Case	6.35763e-05	0.00108857	3	12	0.00196408	140
Selenomonas_flueggei	0.000433673	0.00166738	4.528e-06	3.2967e-05	CD-Case	0.000151194	0.00224029	3	12	0.000433673	151
Clostridium_clostridioforme	0.651857	1.25355	0.0326074	0.074943	CD-Case	3.43299e-05	0.000637378	2	13	0.651857	31
Fusobacterium_ulcerans	0.295757	0.625646	0.00299189	0.00837644	CD-Case	1.0265e-08	5.10269e-07	2	13	0.295757	48
Proteus_mirabilis	0.0511406	0.237528	0.000269434	0.00150699	CD-Case	0.000399559	0.00530794	2	13	0.0511406	90
Sphingomonas_melonis	0.000223878	0.000553349	3.4528e-05	0.000161681	CD-Case	0.00142031	0.0163336	1	14	0.000223878	156
Anaeroglobus_geminatus	0.160402	0.755402	0.000136792	0.00043037	CD-Case	5.50809e-05	0.000975628	0	NA	0.160402	67
Escherichia_fergusonii	0.00629694	0.0256233	0.00187868	0.0118	CD-Case	0.00386164	0.0379031	0	NA	0.00629694	123
Faecalibacterium_prausnitzii	1.78865	3.34594	8.98887	5.70736	CD-Control	3.26558e-12	4.19354e-10	19	1	8.98887	2
Dorea_formicigenerans	0.0507867	0.162842	0.436353	0.450791	CD-Control	6.23321e-12	7.38875e-10	16	2	0.436353	40
Ruminococcus_sp_5_1_39BFAA	0.0853553	0.558272	1.15913	1.12853	CD-Control	2.82553e-13	7.2569e-11	14	3	1.15913	18
Ruminococcus_obeum	0.222693	0.362756	0.659566	0.564134	CD-Control	1.63638e-08	7.41664e-07	12	4	0.659566	30
Coprococcus_catus	0.0228124	0.0633135	0.134583	0.151955	CD-Control	2.23007e-10	1.56206e-08	9	6	0.134583	70
Alistipes_senegalensis	0.0216159	0.0454301	0.0578081	0.0839767	CD-Control	2.56813e-05	0.00050737	9	6	0.0578081	86
Dorea_longicatena	0.054572	0.131407	0.331982	0.417195	CD-Control	1.02979e-10	7.55671e-09	8	7	0.331982	45
Bifidobacterium_catenulatum	0.0154265	0.0355998	0.103404	0.247195	CD-Control	3.31482e-07	1.18794e-05	8	7	0.103404	73
Subdoligranulum_unclassified	0.802981	1.89039	1.56768	2.04351	CD-Control	1.34446e-06	3.83669e-05	7	8	1.56768	13
Alistipes_shahii	0.216047	0.525343	0.33247	0.47853	CD-Control	0.00010226	0.00162457	7	8	0.33247	44
Lachnospiraceae_bacterium_5_1_63FAA	0.0584755	0.171148	0.309208	0.36885	CD-Control	8.6808e-13	1.48635e-10	7	8	0.309208	46
Ruminococcus_champanellensis	0.000345102	0.00212428	0.0182947	0.0303188	CD-Control	3.93105e-16	3.02888e-13	7	8	0.0182947	105
Actinomyces_massiliensis	0.000178776	0.000354052	0.000541321	0.000753362	CD-Control	0.000186532	0.00266153	7	8	0.000541321	149
Alistipes_putredinis	1.57597	4.63915	2.4023	3.17941	CD-Control	4.99649e-06	0.000124187	6	9	2.4023	9
Coprococcus_comes	0.190938	0.707545	0.686981	0.837057	CD-Control	4.14055e-11	3.54477e-09	6	9	0.686981	28
Eubacterium_hallii	0.0528382	0.2935	0.279916	0.287444	CD-Control	7.01456e-15	3.60314e-12	6	9	0.279916	50
Subdoligranulum_variabile	0.0354741	0.173482	0.116227	0.16358	CD-Control	1.48881e-11	1.63876e-09	6	9	0.116227	72
Eubacterium_sp_3_1_31	0.0286747	0.131604	0.0802325	0.25606	CD-Control	1.55135e-05	0.000332031	6	9	0.0802325	76
Holdemania_filiformis	0.00788265	0.0221641	0.0672277	0.139339	CD-Control	4.65332e-10	3.11772e-08	6	9	0.0672277	81
Collinsella_intestinalis	0.00530102	0.0257334	0.065083	0.376592	CD-Control	7.65463e-06	0.000173467	6	9	0.065083	82
Gordonibacter_pamelaeae	0.00486306	0.0156429	0.0292594	0.0464899	CD-Control	1.13498e-08	5.29999e-07	6	9	0.0292594	96
Blautia_hydrogenotrophica	0.00178796	0.00363729	0.0116023	0.0306946	CD-Control	2.71229e-09	1.49273e-07	6	9	0.0116023	111
Turicibacter_sanguinis	0.00249755	0.00647526	0.00404774	0.0116787	CD-Control	0.000108548	0.00168963	6	9	0.00404774	128
Porphyromonas_uenonis	0.000106735	0.000657531	0.00376094	0.0236325	CD-Control	0.000373362	0.00500304	6	9	0.00376094	130
Porphyromonas_asaccharolytica	4.0612e-05	0.000128475	0.0036683	0.0208173	CD-Control	0.000177432	0.00257946	6	9	0.0036683	131
Listeria_marthii	0	0	0.000698491	0.00246341	CD-Control	0.000125665	0.00191732	6	9	0.000698491	147
Oscillibacter_valericigenes	0.000118571	0.000314331	0.000380943	0.000710434	CD-Control	0.000303021	0.00416924	6	9	0.000380943	152
Cronobacter_turicensis	0.000349796	0.00203188	0.000256226	0.000368235	CD-Control	0.00308323	0.0314653	6	9	0.000256226	154
Bifidobacterium_bifidum	0.014299	0.0781049	0.699293	2.60222	CD-Control	5.78452e-05	0.00101295	5	10	0.699293	27
Bifidobacterium_adolescentis	0.0109833	0.0610433	0.59524	1.4093	CD-Control	2.59046e-12	3.629e-10	5	10	0.59524	33
Ruminococcus_callidus	0.0180814	0.0882478	0.417566	0.769935	CD-Control	5.37721e-13	1.03578e-10	5	10	0.417566	42
Anaerostipes_hadrus	0.030519	0.0722012	0.153873	0.233846	CD-Control	7.08595e-10	4.36778e-08	5	10	0.153873	68
Clostridium_methylpentosum	0.00274347	0.0105675	0.0156392	0.0192222	CD-Control	3.18732e-11	2.88921e-09	5	10	0.0156392	107
Ruminococcus_albus	6.6327e-05	0.000188278	0.0130842	0.0312522	CD-Control	2.85373e-08	1.18854e-06	5	10	0.0130842	110
Peptoniphilus_lacrimalis	0.000219388	0.000885246	0.00998528	0.0644686	CD-Control	9.29412e-05	0.0015076	5	10	0.00998528	116
Campylobacter_hominis	0.00014898	0.00055182	0.00963774	0.0610795	CD-Control	0.000130876	0.00197725	5	10	0.00963774	117
Porphyromonas_bennonis	4.7551e-05	0.000159759	0.00837604	0.0469383	CD-Control	1.66589e-07	6.11225e-06	5	10	0.00837604	118
Lachnospiraceae_bacterium_ICM7	0.00750082	0.0345225	0.00730151	0.0153067	CD-Control	0.000321899	0.00438978	5	10	0.00730151	120
Bifidobacterium_angulatum	0.00121225	0.00558631	0.00196943	0.00393807	CD-Control	0.000557714	0.00716198	5	10	0.00196943	139
Eubacterium_brachy	0.000457347	0.00151386	0.000886981	0.00109658	CD-Control	1.30286e-05	0.000286816	5	10	0.000886981	146
Corynebacterium_variabile	6.0612e-05	0.000193126	0.000352075	0.000762202	CD-Control	0.000107362	0.00168821	5	10	0.000352075	153
Ruminococcus_bromii	0.606616	2.41073	3.88887	5.37909	CD-Control	1.0107e-12	1.55749e-10	4	11	3.88887	4
Eubacterium_ventriosum	0.105127	0.38134	1.27085	3.33247	CD-Control	5.3466e-13	1.03578e-10	4	11	1.27085	16
Parabacteroides_merdae	0.214508	0.473094	1.0077	1.44774	CD-Control	6.62062e-07	2.1255e-05	4	11	1.0077	20
Bacteroides_clarus	0.0763957	0.158248	0.230825	0.540156	CD-Control	5.91786e-06	0.000141636	4	11	0.230825	55
Alistipes_finegoldii	0.267527	0.954658	0.216393	0.459019	CD-Control	0.000260504	0.00364943	4	11	0.216393	58
Adlercreutzia_equolifaciens	0.0121882	0.0796839	0.0688625	0.104257	CD-Control	2.34316e-09	1.33734e-07	4	11	0.0688625	80
Bacteroides_oleiciplenus	0.0171002	0.040828	0.04197	0.0624523	CD-Control	5.25307e-05	0.000941278	4	11	0.04197	93
Lachnospiraceae_bacterium_oral_taxon_082	0.00235714	0.00676766	0.0228428	0.0826743	CD-Control	0.00346586	0.0349077	4	11	0.0228428	101
Oxalobacter_formigenes	0.00541326	0.0225952	0.0110845	0.0237552	CD-Control	0.000826824	0.0102753	4	11	0.0110845	112
Streptococcus_sanguinis	0.00459429	0.00695314	0.0110151	0.0198091	CD-Control	0.00324095	0.0328573	4	11	0.0110151	113
Lachnospiraceae_oral_taxon_107	0.0036851	0.00831561	0.00720717	0.00660319	CD-Control	1.69469e-06	4.74822e-05	4	11	0.00720717	121
Coriobacteriaceae_bacterium_BV3Ac1	0.0092051	0.0559224	0.00653792	0.0136044	CD-Control	8.30538e-07	2.61196e-05	4	11	0.00653792	122
Eubacterium_infirmum	0.00284755	0.0108837	0.00497226	0.0195808	CD-Control	0.000926745	0.0113342	4	11	0.00497226	127
Ruminococcus_flavefaciens	0.000118571	0.000227688	0.00297849	0.00698416	CD-Control	1.17449e-06	3.41488e-05	4	11	0.00297849	137
Clostridiales_genomosp_BVAB3	0.000453265	0.00289028	0.00140415	0.00301591	CD-Control	2.5665e-06	7.06245e-05	4	11	0.00140415	143
Enterorhabdus_caecimuris	0.000364898	0.00244736	0.00137641	0.00260248	CD-Control	4.66499e-06	0.000117848	4	11	0.00137641	144
Eubacterium_saphenum	6.5306e-05	0.000331072	0.000230189	0.000587234	CD-Control	0.00238382	0.0256886	4	11	0.000230189	155
Treponema_succinifaciens	0	0	8.0943e-05	0.000276623	CD-Control	0.00274331	0.0285597	4	11	8.0943e-05	163
Ruminococcus_torques	1.36183	2.56379	1.53993	2.02374	CD-Control	0.00118716	0.0140724	3	12	1.53993	14
Bifidobacterium_pseudocatenulatum	0.0899984	0.264457	0.901404	1.63803	CD-Control	1.07277e-06	3.24144e-05	3	12	0.901404	22
Bacteroides_coprophilus	0.144512	0.639208	0.585173	1.63689	CD-Control	0.000868403	0.0107057	3	12	0.585173	34
Collinsella_aerofaciens	0.0662694	0.184839	0.560578	0.981568	CD-Control	4.69227e-07	1.57191e-05	3	12	0.560578	35
Alistipes_onderdonkii	0.569365	2.36928	0.478519	0.922517	CD-Control	0.000121942	0.00187912	3	12	0.478519	37
Haemophilus_parainfluenzae	0.313825	0.917867	0.280952	0.489127	CD-Control	0.00368788	0.0365761	3	12	0.280952	49
Barnesiella_intestinihominis	0.0413712	0.256228	0.225318	0.535442	CD-Control	2.07778e-09	1.23148e-07	3	12	0.225318	56
Clostridium_leptum	0.0125824	0.0547374	0.19438	0.438576	CD-Control	7.30113e-11	5.62552e-09	3	12	0.19438	61
Bacteroidales_bacterium_ph8	0.0463633	0.141968	0.149754	0.464972	CD-Control	2.74667e-06	7.42564e-05	3	12	0.149754	69
Lachnospiraceae_bacterium_1_4_56FAA	0.0430688	0.130032	0.0564142	0.205442	CD-Control	2.90911e-05	0.00054884	3	12	0.0564142	87
Alistipes_indistinctus	0.047921	0.126529	0.0422432	0.0835629	CD-Control	0.000509955	0.0066037	3	12	0.0422432	92
Pseudoflavonifractor_capillosus	0.01047	0.0189199	0.021773	0.0274909	CD-Control	2.12989e-05	0.000431864	3	12	0.021773	103
Ruminococcaceae_bacterium_D16	0.0111396	0.0379945	0.0214413	0.0248383	CD-Control	6.39542e-06	0.000149323	3	12	0.0214413	104
Bacteroides_pectinophilus	0.00974755	0.0386867	0.0158753	0.0216511	CD-Control	3.18621e-11	2.88921e-09	3	12	0.0158753	106
Butyricimonas_synergistica	0.0124851	0.0546357	0.0108892	0.0220674	CD-Control	0.000172871	0.00253709	3	12	0.0108892	114
Clostridiaceae_bacterium_JC118	0.00984102	0.0412895	0.00759811	0.017067	CD-Control	5.53567e-06	0.000135404	3	12	0.00759811	119
Eubacterium_cellulosolvens	0.000178776	0.00083563	0.00388755	0.0119688	CD-Control	7.33694e-05	0.00120279	3	12	0.00388755	129
Butyricicoccus_pullicaecorum	0.0107939	0.0468568	0.00346849	0.0139715	CD-Control	3.47575e-05	0.000637635	3	12	0.00346849	132
Marvinbryantia_formatexigens	0.000782245	0.00183285	0.00284132	0.00714811	CD-Control	2.0463e-05	0.000420447	3	12	0.00284132	138
Actinobaculum_urinale	0	0	0.00015566	0.000662282	CD-Control	0.00497242	0.0467226	3	12	0.00015566	159
Eubacterium_rectale	0.338817	1.21415	5.04609	6.59213	CD-Control	3.4398e-14	1.32518e-11	2	13	5.04609	3
Roseburia_intestinalis	0.00543204	0.0161867	1.81257	2.40175	CD-Control	6.56246e-17	1.01127e-13	2	13	1.81257	11
Bifidobacterium_longum	0.264576	0.877004	0.948381	1.41254	CD-Control	6.15389e-07	2.01769e-05	2	13	0.948381	21
Lachnospiraceae_bacterium_1_1_57FAA	0.213013	0.483982	0.662151	0.849809	CD-Control	3.14741e-08	1.27636e-06	2	13	0.662151	29
Ruminococcus_lactaris	0.253498	1.34171	0.645088	1.75694	CD-Control	3.37249e-08	1.33257e-06	2	13	0.645088	32
Eubacterium_biforme	0.16777	0.664094	0.212761	0.635012	CD-Control	6.58623e-06	0.000151483	2	13	0.212761	60
Bacteroides_salyersiae	0.049871	0.17206	0.187921	0.539103	CD-Control	0.00019378	0.00273959	2	13	0.187921	65
Parabacteroides_johnsonii	0.0432445	0.100643	0.0786615	0.129778	CD-Control	0.000290275	0.00402985	2	13	0.0786615	78
Lachnospiraceae_bacterium_6_1_63FAA	0.0541341	0.119258	0.0631383	0.151325	CD-Control	0.00226299	0.0245582	2	13	0.0631383	83
Porphyromonas_somerae	0.0171457	0.11689	0.0624285	0.294515	CD-Control	0.00262354	0.0278819	2	13	0.0624285	84
Clostridium_bartlettii	0.0593829	0.247769	0.0615134	0.118647	CD-Control	5.97427e-06	0.000141636	2	13	0.0615134	85
Bacteroides_gallinarum	0.0318037	0.0915563	0.0503489	0.13755	CD-Control	0.000591703	0.00753565	2	13	0.0503489	91
Clostridium_asparagiforme	0.115154	0.423941	0.0357649	0.0430116	CD-Control	0.00104157	0.0125396	2	13	0.0357649	94
Bacteroides_nordii	0.0385361	0.100563	0.0298164	0.067488	CD-Control	0.000704491	0.00882618	2	13	0.0298164	95
Solobacterium_moorei	0.0816129	0.462341	0.0231272	0.0552537	CD-Control	0.00269397	0.0284343	2	13	0.0231272	100
Lactobacillus_ruminis	0	0	0.00555528	0.0389118	CD-Control	0.00274394	0.0285597	2	13	0.00555528	125
Cronobacter_sakazakii	1.4898e-05	6.7334e-05	0.0033566	0.0158108	CD-Control	0.000421341	0.00554946	2	13	0.0033566	133
Pasteurella_bettyae	0.000719388	0.00315182	0.00162943	0.00317278	CD-Control	0.00181014	0.0199245	2	13	0.00162943	141
Actinomyces_europaeus	0	0	0.000223774	0.000821058	CD-Control	0.00150448	0.0170471	2	13	0.000223774	157
Plautia_stali_symbiont	1e-05	4.9833e-05	0.000150755	0.000423215	CD-Control	0.00259762	0.0277982	2	13	0.000150755	160
Bacteroides_stercoris	1.82075	4.41214	3.34036	5.19079	CD-Control	1.04714e-05	0.00023386	1	14	3.34036	5
Bacteroides_coprocola	0.254789	1.12288	2.4799	5.57492	CD-Control	9.71358e-07	2.99373e-05	1	14	2.4799	8
Eubacterium_eligens	0.173751	0.753958	1.31886	2.30955	CD-Control	2.00495e-13	6.17927e-11	1	14	1.31886	15
Bacteroides_massiliensis	0.334503	1.14323	0.855015	1.73147	CD-Control	6.45796e-05	0.0010936	1	14	0.855015	23
Roseburia_hominis	0.232426	0.969343	0.730187	1.32796	CD-Control	4.78714e-11	3.88262e-09	1	14	0.730187	26
Bacteroides_intestinalis	0.125369	0.317811	0.478489	0.854937	CD-Control	3.02861e-06	8.0467e-05	1	14	0.478489	38
Bilophila_unclassified	0.291077	0.52483	0.467288	0.519062	CD-Control	0.00156749	0.0175036	1	14	0.467288	39
Oscillibacter_unclassified	0.14742	0.401978	0.242402	0.322291	CD-Control	3.20337e-06	8.36677e-05	1	14	0.242402	52
Bacteroides_eggerthii	0.364561	1.75795	0.233479	0.399381	CD-Control	1.13284e-06	3.35713e-05	1	14	0.233479	54
Bacteroides_cellulosilyticus	0.103231	0.397984	0.19132	0.690721	CD-Control	0.00417431	0.0402038	1	14	0.19132	63
Eubacterium_siraeum	0.0197684	0.128532	0.189848	0.714017	CD-Control	6.82356e-10	4.36778e-08	1	14	0.189848	64
Paraprevotella_clara	0.023891	0.0728819	0.0921708	0.215017	CD-Control	2.7372e-05	0.000527253	1	14	0.0921708	74
Prevotella_buccalis	0.0461253	0.14494	0.0909038	0.230869	CD-Control	0.0037027	0.0365761	1	14	0.0909038	75
Coprococcus_eutactus	0.00169286	0.00831907	0.0802255	0.429973	CD-Control	4.22277e-09	2.24389e-07	1	14	0.0802255	77
Catenibacterium_mitsuokai	0.02231	0.12268	0.0726845	0.222344	CD-Control	1.06241e-08	5.11616e-07	1	14	0.0726845	79
Anaerotruncus_colihominis	0.0240433	0.0571484	0.0526947	0.0505612	CD-Control	4.18878e-08	1.61373e-06	1	14	0.0526947	89
Butyrivibrio_crossotus	0.00289449	0.00894374	0.0253347	0.066515	CD-Control	8.26546e-08	3.1066e-06	1	14	0.0253347	98
Collinsella_tanakaei	0.00601347	0.037914	0.0241345	0.0819194	CD-Control	0.00124906	0.0146931	1	14	0.0241345	99
Neisseria_cinerea	0.000939592	0.00276427	0.00544283	0.01305	CD-Control	1.46792e-05	0.000318602	1	14	0.00544283	126
Collinsella_stercoris	0.00421429	0.0290391	0.00300811	0.0138388	CD-Control	0.00127777	0.014917	1	14	0.00300811	136
Anaerofustis_stercorihominis	0.00150102	0.00670141	0.00102038	0.0020311	CD-Control	0.00211636	0.0231299	1	14	0.00102038	145
Bacteroides_uniformis	1.51242	2.76008	3.21678	6.56023	CD-Control	0.00365064	0.0365301	0	NA	3.21678	6
Bacteroides_plebeius	1.56223	4.76501	2.82393	6.35033	CD-Control	0.00180093	0.0199245	0	NA	2.82393	7
Roseburia_inulinivorans	0.234195	0.556529	1.97556	3.86369	CD-Control	1.76566e-11	1.81392e-09	0	NA	1.97556	10
Megamonas_funiformis	0.548653	2.86846	1.09042	2.68487	CD-Control	0.000680706	0.0085981	0	NA	1.09042	19
Clostridium_sp_L2_50	0	0	0.780008	1.99479	CD-Control	0.000442428	0.00577781	0	NA	0.780008	24
Streptococcus_salivarius	0.366183	0.696134	0.345114	0.438525	CD-Control	0.00149943	0.0170471	0	NA	0.345114	43
Dialister_succinatiphilus	0.0309973	0.201997	0.29722	2.09239	CD-Control	6.00503e-05	0.00103975	0	NA	0.29722	47
Lachnospiraceae_bacterium_3_1_46FAA	0.14479	0.312439	0.249157	0.651131	CD-Control	0.000345801	0.00467438	0	NA	0.249157	51
Firmicutes_bacterium_M10_2	0.00192245	0.00618741	0.0031266	0.00620477	CD-Control	3.75825e-07	1.28699e-05	0	NA	0.0031266	135
Xanthomonas_gardneri	0.00110449	0.00118335	0.00162264	0.00118357	CD-Control	0.00455704	0.0436174	0	NA	0.00162264	142
Porphyromonas_uenonis	0.0724451	0.291402	0.000221228	0.00115064	CRC-Case	8.68281e-07	0.00046084	3	1	0.0724451	5
Porphyromonas_somerae	0.0399818	0.216283	4.6491e-05	0.00017808	CRC-Case	6.61822e-08	4.68349e-05	3	1	0.0399818	6
Fusobacterium_nucleatum	0.01136	0.0309955	0.000345789	0.00125696	CRC-Case	2.93907e-08	3.11983e-05	3	1	0.01136	9
Parvimonas_micra	0.00920011	0.0242769	0.000754561	0.00127557	CRC-Case	1.46033e-05	0.00442897	3	1	0.00920011	10
Porphyromonas_asaccharolytica	0.0994272	0.456684	0.000302982	0.00179051	CRC-Case	1.69246e-08	3.11983e-05	2	2	0.0994272	3
Peptostreptococcus_stomatis	0.0331021	0.111835	0.00128597	0.00328814	CRC-Case	0.000168223	0.032467	2	2	0.0331021	7
Parvimonas_unclassified	0.023216	0.0753517	0.00114228	0.00220976	CRC-Case	9.99539e-06	0.0035367	2	2	0.023216	8
Dialister_invisus	1.42767	3.00398	0.782319	2.94408	CRC-Case	2.63655e-05	0.00699675	0	NA	1.42767	1
Bacteroides_salyersiae	0.0802238	0.424768	0.0012721	0.0063088	CRC-Case	6.4912e-05	0.0137808	0	NA	0.0802238	4
Bifidobacterium_animalis	0.0883437	0.420035	0.292716	1.00546	CRC-Control	4.34199e-05	0.0102423	1	3	0.292716	2
Xanthomonas_gardneri	0.00292078	0.00230859	0.00495158	0.00340268	CRC-Control	6.84571e-06	0.00290669	1	3	0.00495158	11
Veillonella_unclassified	3.40757	5.26916	0.176601	1.24638	LC-Case	2.25185e-20	2.27887e-18	86	1	3.40757	8
Veillonella_parvula	1.26333	1.92439	0.085591	0.307148	LC-Case	2.0657e-26	1.04524e-23	71	2	1.26333	21
Haemophilus_parainfluenzae	2.15048	3.81506	0.248034	0.925444	LC-Case	1.73915e-18	1.46668e-16	65	3	2.15048	13
Campylobacter_concisus	0.0253924	0.0477388	0.00187825	0.0139828	LC-Case	1.34392e-21	2.26675e-19	60	4	0.0253924	135
Veillonella_atypica	0.630539	1.09964	0.0547603	0.285302	LC-Case	1.28352e-23	2.59784e-21	56	5	0.630539	30
Haemophilus_haemolyticus	0.0423206	0.0811439	0.00410517	0.0142081	LC-Case	3.63379e-17	2.29837e-15	55	6	0.0423206	117
Selenomonas_flueggei	0.00248553	0.00580742	9.5351e-05	0.000767115	LC-Case	1.15463e-15	5.08036e-14	53	7	0.00248553	222
Haemophilus_influenzae	0.00757569	0.0153492	0.000532982	0.00191746	LC-Case	7.48079e-16	3.44116e-14	49	8	0.00757569	175
Gemella_haemolysans	0.00330171	0.00668287	0.000670351	0.00147017	LC-Case	1.30319e-07	1.14681e-06	48	9	0.00330171	213
Megasphaera_micronuciformis	0.208552	0.463724	0.00445728	0.0334377	LC-Case	2.11625e-25	7.13882e-23	45	11	0.208552	65
Leptotrichia_hofstadii	0.00151756	0.00444165	2.8246e-05	0.000153636	LC-Case	6.13737e-10	7.86204e-09	45	11	0.00151756	241
Veillonella_dispar	0.843135	1.8433	0.0305808	0.157329	LC-Case	7.35493e-27	7.44319e-24	44	12	0.843135	25
Haemophilus_sputorum	0.0507107	0.133344	0.00487096	0.0224221	LC-Case	1.23744e-08	1.30446e-07	44	12	0.0507107	109
Streptococcus_mitis_oralis_pneumoniae	0.0409417	0.0828738	0.00539772	0.0102949	LC-Case	1.22328e-12	3.43878e-11	43	13	0.0409417	118
Selenomonas_noxia	0.0036513	0.00612189	0.000228246	0.00118326	LC-Case	1.50243e-20	1.6894e-18	43	13	0.0036513	210
Oribacterium_sinus	0.00147065	0.00224798	0.000183947	0.000500509	LC-Case	5.21688e-10	6.85647e-09	42	14	0.00147065	243
Streptococcus_sanguinis	0.0144467	0.0272038	0.00283667	0.00420906	LC-Case	3.74468e-05	0.000209371	41	15	0.0144467	155
Granulicatella_unclassified	0.0075513	0.0177368	0.00223193	0.00379181	LC-Case	0.000796491	0.00330348	41	15	0.0075513	176
Campylobacter_rectus	0.000982033	0.00202729	2.7456e-05	0.000231894	LC-Case	6.85518e-12	1.53221e-10	41	15	0.000982033	260
Streptococcus_anginosus	0.226947	0.48198	0.0133596	0.0767348	LC-Case	9.41214e-21	1.19064e-18	38	17	0.226947	61
Campylobacter_gracilis	0.0117572	0.0235001	0.000618947	0.00328247	LC-Case	3.81338e-21	5.51305e-19	38	17	0.0117572	159
Campylobacter_showae	0.0111971	0.0332282	0.000290088	0.00126153	LC-Case	1.50526e-16	8.46291e-15	35	18	0.0111971	161
Ruminococcus_gnavus	1.20676	2.31012	0.291474	0.585868	LC-Case	3.40822e-08	3.38148e-07	34	19	1.20676	22
Neisseria_macacae	0.00899846	0.0265831	0.000632018	0.00289259	LC-Case	3.16343e-13	1.00044e-11	34	19	0.00899846	169
Actinobacillus_unclassified	0.0267157	0.0863138	0.00199491	0.00741777	LC-Case	2.25878e-11	3.94118e-10	33	20	0.0267157	132
Prevotella_pallens	0.0095835	0.0368589	0.000201316	0.000593851	LC-Case	0.000146474	0.000712652	33	20	0.0095835	165
Streptococcus_salivarius	1.61613	3.0846	0.146163	0.256754	LC-Case	2.35929e-12	5.82341e-11	32	21	1.61613	15
Haemophilus_parahaemolyticus	0.0432739	0.202303	0.000487193	0.00145606	LC-Case	5.46601e-11	8.78033e-10	30	23	0.0432739	114
Streptococcus_gordonii	0.0259272	0.0399095	0.00239491	0.0046864	LC-Case	6.4388e-18	5.01236e-16	30	23	0.0259272	134
Lachnoanaerobaculum_saburreum	0.00161919	0.00595956	0.000188246	0.000806911	LC-Case	4.70019e-10	6.25867e-09	30	23	0.00161919	239
Centipeda_periodontii	0.000826423	0.00217009	3.2105e-05	0.00025905	LC-Case	1.34658e-12	3.68307e-11	30	23	0.000826423	270
Clostridium_nexile	0.608294	0.948004	0.226783	0.557301	LC-Case	0.000393946	0.00176404	29	24	0.608294	34
Neisseria_flavescens	0.0241389	0.126977	0.000548509	0.00249606	LC-Case	2.12725e-10	3.16584e-09	29	24	0.0241389	138
Neisseria_subflava	0.0087187	0.0262834	0.000867895	0.00197535	LC-Case	6.65606e-10	8.31597e-09	29	24	0.0087187	170
Neisseria_sicca	0.00552821	0.0230265	0.000208246	0.000915963	LC-Case	1.08305e-11	2.14912e-10	29	24	0.00552821	195
Leptotrichia_unclassified	0.00290813	0.0135467	6.7281e-05	0.000280266	LC-Case	2.95867e-06	2.00951e-05	29	24	0.00290813	218
Capnocytophaga_unclassified	0.000597967	0.00253794	0	0	LC-Case	0.00193209	0.00724404	29	24	0.000597967	284
Streptococcus_vestibularis	0.234217	0.502505	0.015711	0.0668939	LC-Case	8.40196e-13	2.42937e-11	28	25	0.234217	60
Fusobacterium_periodonticum	0.0446599	0.181188	0.000637281	0.00300733	LC-Case	1.37645e-16	8.19395e-15	28	25	0.0446599	112
Prevotella_oris	0.00903951	0.0296213	6.7105e-05	0.000336499	LC-Case	2.96233e-14	1.15303e-12	28	25	0.00903951	168
Granulicatella_adiacens	0.00771642	0.0165245	0.00118588	0.00221751	LC-Case	4.94268e-09	5.32127e-08	28	25	0.00771642	174
Selenomonas_sputigena	0.00100398	0.00280186	4.2368e-05	0.000309437	LC-Case	1.05823e-10	1.62262e-09	28	25	0.00100398	258
Pasteurella_bettyae	0.00818098	0.0407582	0.000568333	0.00148006	LC-Case	8.47153e-05	0.000441917	27	26	0.00818098	173
Leptotrichia_buccalis	0.00167008	0.00673202	2.3246e-05	0.00012632	LC-Case	7.2693e-08	6.87526e-07	27	26	0.00167008	238
Selenomonas_infelix	0.000600894	0.00164422	1.7281e-05	0.000156557	LC-Case	3.40195e-10	4.71612e-09	27	26	0.000600894	283
Streptococcus_parasanguinis	0.771751	1.77921	0.0371517	0.155955	LC-Case	4.63362e-20	4.26293e-18	26	27	0.771751	26
Aggregatibacter_segnis	0.0829781	0.268305	0.00253491	0.00557734	LC-Case	1.28421e-14	5.2027e-13	26	27	0.0829781	99
Neisseria_meningitidis	0.00426398	0.0141508	0.000604123	0.00296253	LC-Case	4.01506e-08	3.9449e-07	26	27	0.00426398	204
Prevotella_oulorum	0.00192943	0.00832396	1.8772e-05	0.000108507	LC-Case	2.75628e-09	3.13411e-08	26	27	0.00192943	233
Neisseria_polysaccharea	0.000900325	0.00223101	0.00023886	0.00110447	LC-Case	4.09787e-06	2.71048e-05	26	27	0.000900325	265
Kingella_unclassified	0.000724797	0.00399843	3.0088e-05	0.000321249	LC-Case	0.000549903	0.00238842	25	28	0.000724797	276
Prevotella_veroralis	0.024009	0.147657	9.307e-05	0.000417447	LC-Case	3.73636e-10	5.10973e-09	24	29	0.024009	139
Leptotrichia_wadei	0.0157488	0.0757466	0.000232281	0.00103049	LC-Case	1.49983e-13	5.05943e-12	24	29	0.0157488	153
Haemophilus_pittmaniae	0.012968	0.030036	0.00151412	0.00525241	LC-Case	1.59199e-12	4.23972e-11	24	29	0.012968	158
candidate_division_TM7_single_cell_isolate_TM7b	0.00392008	0.00836005	0.00135079	0.00213643	LC-Case	0.000512991	0.00225716	24	29	0.00392008	208
Eubacteriaceae_bacterium_OBRC8	9.1301e-05	0.000353245	1.7807e-05	0.000134347	LC-Case	9.80067e-05	0.00049992	24	29	9.1301e-05	338
Prevotella_denticola	0.0522906	0.296468	0.000231754	0.000874119	LC-Case	8.10146e-12	1.70806e-10	23	30	0.0522906	108
Streptococcus_cristatus	0.0163702	0.0383642	0.00121447	0.00278776	LC-Case	1.50075e-09	1.74569e-08	23	30	0.0163702	150
Prevotella_salivae	0.0107901	0.0736319	5.4649e-05	0.000226423	LC-Case	4.8597e-07	3.72577e-06	22	31	0.0107901	162
Rothia_dentocariosa	0.00244106	0.00766715	0.000234737	0.000561388	LC-Case	3.17659e-10	4.52776e-09	22	31	0.00244106	223
Scardovia_wiggsiae	0.00147585	0.00768514	0.000283509	0.000949504	LC-Case	1.16315e-05	6.84368e-05	22	31	0.00147585	242
Actinomyces_oris	0.00104358	0.00203909	0.000393158	0.00078655	LC-Case	8.34425e-05	0.000437532	22	31	0.00104358	254
Granulicatella_elegans	0.000954959	0.00224362	0.000327456	0.0010398	LC-Case	0.00130564	0.00522258	22	31	0.000954959	262
Haemophilus_paraphrohaemolyticus	0.0343628	0.12812	0.00224509	0.0153439	LC-Case	9.34731e-12	1.8919e-10	21	32	0.0343628	124
Prevotella_nigrescens	0.00430219	0.0162874	0.000213947	0.0017732	LC-Case	3.39792e-11	5.75044e-10	21	32	0.00430219	203
Selenomonas_artemidis	0.00029748	0.000596778	1.0175e-05	0.000108644	LC-Case	1.65727e-11	3.04938e-10	21	32	0.00029748	313
Capnocytophaga_gingivalis	0.000201789	0.00100608	0	0	LC-Case	7.06713e-05	0.000380422	21	32	0.000201789	319
Coprobacillus_unclassified	0.135877	0.423561	0.0340404	0.116823	LC-Case	1.05891e-07	9.6542e-07	20	33	0.135877	80
Streptococcus_tigurinus	0.0145776	0.0308594	0.00221728	0.00831568	LC-Case	4.55701e-14	1.70804e-12	20	33	0.0145776	154
Gemella_sanguinis	0.00721268	0.020747	0.00100325	0.00150759	LC-Case	5.58606e-06	3.55541e-05	20	33	0.00721268	178
Actinomyces_viscosus	0.00140545	0.00356923	0.000242544	0.000404339	LC-Case	2.92728e-10	4.23201e-09	20	33	0.00140545	245
Corynebacterium_matruchotii	0.000925691	0.00602261	0.00011807	0.000326894	LC-Case	2.44628e-06	1.70733e-05	20	33	0.000925691	263
Rothia_aeria	0.000737073	0.00188064	0.000109561	0.000234009	LC-Case	1.52477e-06	1.09437e-05	20	33	0.000737073	273
Prevotella_nanceiensis	0.000734065	0.003262	2.3684e-05	0.000120289	LC-Case	4.38336e-05	0.000243734	20	33	0.000734065	275
Bacillus_isronensis	0.000155691	0.000929412	1.0789e-05	8.6915e-05	LC-Case	0.00332081	0.0116873	20	33	0.000155691	327
Prevotella_multiformis	0.00991699	0.0486304	9.5965e-05	0.000416646	LC-Case	9.47575e-07	6.99961e-06	19	34	0.00991699	163
Streptococcus_oligofermentans	0.00696455	0.0161916	0.000693158	0.00119975	LC-Case	1.02301e-09	1.23248e-08	19	34	0.00696455	180
Haemophilus_aegyptius	0.00523	0.0184655	0.000516491	0.00223285	LC-Case	1.96749e-06	1.40218e-05	19	34	0.00523	196
Neisseria_lactamica	0.00206382	0.00683261	4.9825e-05	0.000226513	LC-Case	3.23893e-10	4.5525e-09	19	34	0.00206382	228
Actinomyces_naeslundii	0.000674878	0.00218412	0.000155088	0.000351989	LC-Case	0.00110453	0.0045072	19	34	0.000674878	279
Scardovia_unclassified	0.000540976	0.00212237	3.1404e-05	0.000335298	LC-Case	0.00271085	0.00983291	19	34	0.000540976	289
Actinobacillus_suis	0.000140407	0.000576705	4.0175e-05	0.000317877	LC-Case	0.001877	0.00714106	19	34	0.000140407	328
Streptococcus_infantis	0.0252464	0.0757194	0.00413807	0.0122687	LC-Case	3.60831e-07	2.85282e-06	17	36	0.0252464	136
Rothia_mucilaginosa	0.0203818	0.059501	0.0034864	0.00814424	LC-Case	4.15643e-12	9.78212e-11	17	36	0.0203818	143
Streptococcus_constellatus	0.00565724	0.011463	0.000937807	0.00222639	LC-Case	2.48833e-13	8.12318e-12	17	36	0.00565724	194
Stomatobaculum_longum	0.00418138	0.0225733	0.000140614	0.000612386	LC-Case	1.79826e-12	4.54959e-11	17	36	0.00418138	205
Capnocytophaga_ochracea	3.7805e-05	0.000182719	0	0	LC-Case	0.00111791	0.00454346	17	36	3.7805e-05	353
Eikenella_corrodens	0.00589252	0.0146528	0.000193333	0.00107817	LC-Case	2.68658e-17	1.81255e-15	16	37	0.00589252	191
Alloscardovia_omnicolens	0.0136415	0.123046	0.000144737	0.000445845	LC-Case	0.0133123	0.0395075	15	38	0.0136415	157
Aggregatibacter_aphrophilus	0.00869065	0.0370715	0.000695877	0.00219234	LC-Case	5.19483e-07	3.94697e-06	15	38	0.00869065	171
Actinomyces_odontolyticus	0.0063639	0.018451	0.00102596	0.00198964	LC-Case	2.53585e-12	6.11018e-11	15	38	0.0063639	187
Neisseria_bacilliformis	0.000400325	0.00195251	4.386e-06	4.6829e-05	LC-Case	3.01291e-06	2.02781e-05	15	38	0.000400325	295
Streptococcus_ferus	0.00026813	0.00132049	3.947e-06	3.0033e-05	LC-Case	0.000102959	0.000518381	15	38	0.00026813	316
Leuconostoc_gelidum	9.6992e-05	0.000309227	1.693e-05	0.000108889	LC-Case	0.00339415	0.0118037	15	38	9.6992e-05	336
Neisseria_gonorrhoeae	0.00196228	0.00710039	0.000379298	0.00193219	LC-Case	4.10852e-09	4.47078e-08	14	39	0.00196228	231
Fretibacterium_fastidiosum	0.00110341	0.00491124	7.1491e-05	0.000246283	LC-Case	3.40935e-11	5.75044e-10	14	39	0.00110341	252
Abiotrophia_defectiva	0.000652033	0.00183643	0.000107456	0.000289628	LC-Case	1.03512e-05	6.19848e-05	14	39	0.000652033	280
Bacteroidetes_oral_taxon_274	0.000378374	0.00213276	8.947e-06	7.5626e-05	LC-Case	0.00064773	0.00273126	14	39	0.000378374	302
Avibacterium_paragallinarum	0.000370163	0.00253348	0	0	LC-Case	0.000214676	0.00101048	14	39	0.000370163	303
Actinomyces_cardiffensis	0.000186504	0.000746049	3.7544e-05	0.000156293	LC-Case	0.00201906	0.0075121	14	39	0.000186504	322
Prevotella_maculosa	0.000133577	0.000669892	5e-06	4.3523e-05	LC-Case	0.00100828	0.00416482	14	39	0.000133577	330
Lactobacillus_salivarius	1.34011	4.06488	0.0396064	0.230902	LC-Case	1.5997e-17	1.15636e-15	13	40	1.34011	18
Clostridium_ramosum	0.0879122	0.409874	0.0115218	0.0304443	LC-Case	7.57231e-08	7.09553e-07	13	40	0.0879122	95
Solobacterium_moorei	0.00463195	0.0126528	0.00126307	0.00245483	LC-Case	0.00160163	0.00626315	13	40	0.00463195	201
Streptococcus_intermedius	0.00279634	0.00828929	0.000684912	0.00117897	LC-Case	0.000109624	0.000549208	13	40	0.00279634	219
Olsenella_uli	0.00226041	0.00840597	0.000230175	0.000907584	LC-Case	4.9358e-08	4.80291e-07	13	40	0.00226041	224
Actinobacillus_ureae	0.00206496	0.00607	0.000203684	0.000852947	LC-Case	6.93445e-08	6.62044e-07	13	40	0.00206496	227
Treponema_denticola	0.00130715	0.0134451	1.193e-05	7.9644e-05	LC-Case	0.000268579	0.0012468	13	40	0.00130715	246
Treponema_socranskii	0.00115333	0.0122329	8.77e-07	9.366e-06	LC-Case	2.93548e-06	2.00723e-05	13	40	0.00115333	250
Porphyromonas_gingivalis	0.00101805	0.00656521	0.000117895	0.000945759	LC-Case	3.03462e-07	2.47664e-06	13	40	0.00101805	257
Tannerella_forsythia	0.000651382	0.00645627	0	0	LC-Case	7.38756e-06	4.58663e-05	13	40	0.000651382	281
Treponema_maltophilum	0.000633821	0.00661117	0	0	LC-Case	0.000372796	0.00168987	13	40	0.000633821	282
Bulleidia_extructa	0.000538049	0.00438496	5.7719e-05	0.000170408	LC-Case	0.00212855	0.00783307	13	40	0.000538049	290
Kingella_denitrificans	0.00041626	0.00348238	3.684e-06	3.9337e-05	LC-Case	0.000309464	0.00141709	13	40	0.00041626	294
Aggregatibacter_actinomycetemcomitans	0.000166016	0.000876657	9.561e-06	6.0797e-05	LC-Case	0.000385457	0.0017337	13	40	0.000166016	323
Treponema_medium	9.878e-05	0.000957891	0	0	LC-Case	0.00333759	0.0116873	13	40	9.878e-05	335
Actinobacillus_capsulatus	7.5772e-05	0.00037066	2.281e-06	2.4351e-05	LC-Case	0.0131442	0.0391233	13	40	7.5772e-05	342
Treponema_vincentii	4.813e-05	0.000368516	0	0	LC-Case	0.0173208	0.0488644	13	40	4.813e-05	347
Prevotella_multisaccharivorax	0.0798278	0.311222	0.0293993	0.146903	LC-Case	1.98274e-06	1.40317e-05	12	41	0.0798278	102
Clostridium_difficile	0.0502006	0.450633	0.000289649	0.00163817	LC-Case	8.45618e-08	7.85106e-07	12	41	0.0502006	110
Streptococcus_peroris	0.0182407	0.0903616	0.000988947	0.00261298	LC-Case	9.4533e-06	5.69449e-05	12	41	0.0182407	144
Enterococcus_gallinarum	0.00626	0.0601664	5e-05	0.000216995	LC-Case	0.000169434	0.000816512	12	41	0.00626	188
Leptotrichia_shahii	0.00392911	0.0207842	0.00290114	0.0150382	LC-Case	0.00165495	0.00644159	12	41	0.00392911	207
Streptococcus_downei	0.00272366	0.0119568	0.000248772	0.00184928	LC-Case	5.22622e-07	3.94697e-06	12	41	0.00272366	220
Prevotella_oralis	0.000909268	0.00476887	1.5351e-05	9.328e-05	LC-Case	2.52686e-06	1.75149e-05	12	41	0.000909268	264
Lachnospiraceae_bacterium_2_1_58FAA	0.35088	1.21728	0.0773045	0.170319	LC-Case	4.39465e-06	2.86928e-05	11	42	0.35088	41
Clostridium_hathewayi	0.281775	2.0577	0.0270154	0.07698	LC-Case	2.57447e-07	2.20794e-06	11	42	0.281775	57
Bifidobacterium_dentium	0.214616	0.880066	0.0051579	0.02281	LC-Case	4.42658e-16	2.13319e-14	11	42	0.214616	63
Clostridiales_bacterium_1_7_47FAA	0.0423815	0.133515	0.0124737	0.0212152	LC-Case	0.0046747	0.0157169	11	42	0.0423815	116
Streptococcus_thermophilus	0.0318081	0.125909	0.0262261	0.0703443	LC-Case	0.00206636	0.00763195	11	42	0.0318081	126
Alloprevotella_tannerae	0.0168069	0.091648	0.000431667	0.00321727	LC-Case	8.71001e-10	1.06199e-08	11	42	0.0168069	148
Peptostreptococcus_unclassified	0.00981846	0.0430463	0.000931579	0.00211925	LC-Case	0.000267626	0.0012468	11	42	0.00981846	164
Atopobium_parvulum	0.00686333	0.015426	0.000488772	0.00107211	LC-Case	1.20862e-11	2.35217e-10	11	42	0.00686333	183
Prevotella_histicola	0.00668041	0.034739	4.0263e-05	0.000136502	LC-Case	3.64603e-07	2.8603e-06	11	42	0.00668041	185
Streptococcus_pseudopneumoniae	0.00302024	0.00747947	0.000589035	0.000859311	LC-Case	0.000257222	0.00120513	11	42	0.00302024	215
Porphyromonas_endodontalis	0.00087374	0.0041415	0.000584211	0.00460717	LC-Case	0.00375124	0.0129124	11	42	0.00087374	267
Eubacteriaceae_bacterium_CM5	0.000833659	0.00233173	0.000222456	0.000639193	LC-Case	1.70409e-07	1.48667e-06	11	42	0.000833659	269
Filifactor_alocis	0.000398862	0.00132466	4.1667e-05	0.000154736	LC-Case	0.000201386	0.000956818	11	42	0.000398862	297
Dolosigranulum_pigrum	0.000230081	0.000905097	2.5263e-05	0.000113201	LC-Case	0.000200649	0.000956818	11	42	0.000230081	318
Pasteurella_pneumotropica	0.000107398	0.000430436	8.421e-06	5.4717e-05	LC-Case	0.00174186	0.00672809	11	42	0.000107398	333
Pasteurella_dagmatis	6.0244e-05	0.000227717	1.0789e-05	0.0001152	LC-Case	0.000118239	0.00058945	11	42	6.0244e-05	346
Prevotella_melaninogenica	0.0303032	0.22887	0.000172281	0.000591563	LC-Case	5.67541e-10	7.36348e-09	10	43	0.0303032	127
Weissella_unclassified	0.00594528	0.0242337	0.00162904	0.0127553	LC-Case	0.00222229	0.00814838	10	43	0.00594528	190
Lautropia_mirabilis	0.00454447	0.0142058	0.00104079	0.00469498	LC-Case	1.05813e-05	6.29897e-05	10	43	0.00454447	202
Lactobacillus_ingluviei	0.00194772	0.0210872	0	0	LC-Case	0.0173212	0.0488644	10	43	0.00194772	232
Alloprevotella_rava	0.00175569	0.0110474	6.316e-06	6.7434e-05	LC-Case	5.23988e-08	5.05025e-07	10	43	0.00175569	235
Klebsiella_pneumoniae	1.37435	3.94683	0.248817	0.725704	LC-Case	0.00728838	0.0230495	9	44	1.37435	17
Lactobacillus_mucosae	0.307979	0.957848	0.00695526	0.0335467	LC-Case	1.08825e-13	3.79763e-12	9	44	0.307979	53
Peptostreptococcus_stomatis	0.0137763	0.0813455	0.000725	0.00137511	LC-Case	0.000123217	0.000608271	9	44	0.0137763	156
Campylobacter_curvus	0.00202439	0.0114285	0.000106228	0.000655524	LC-Case	1.43697e-11	2.69299e-10	9	44	0.00202439	230
Gemella_morbillorum	0.00177902	0.00996778	0.000357544	0.000953829	LC-Case	0.0011654	0.00471754	9	44	0.00177902	234
Enterococcus_avium	0.00120512	0.00797464	1.7193e-05	0.00012929	LC-Case	4.38442e-06	2.86928e-05	9	44	0.00120512	248
Slackia_exigua	0.000707073	0.0026953	4.0088e-05	0.000193567	LC-Case	2.80707e-07	2.32849e-06	9	44	0.000707073	278
Lactobacillus_equi	0.00055439	0.00252306	2.4737e-05	0.000145695	LC-Case	3.02568e-06	2.02781e-05	9	44	0.00055439	288
Oribacterium_sp_oral_taxon_078	0.000391789	0.000933214	0.000206228	0.000624245	LC-Case	0.00682696	0.0217946	9	44	0.000391789	299
Pseudoramibacter_alactolyticus	0.000353984	0.00169943	1.114e-05	0.000107356	LC-Case	1.13406e-07	1.02471e-06	9	44	0.000353984	307
Cryptobacterium_curtum	0.000314878	0.00147688	1.7719e-05	7.5995e-05	LC-Case	0.000174653	0.000837674	9	44	0.000314878	310
Clostridium_perfringens	0.188439	0.672168	0.0101104	0.0357859	LC-Case	3.15838e-06	2.10281e-05	8	45	0.188439	67
Pediococcus_unclassified	0.00171772	0.0122693	0	0	LC-Case	0.00333752	0.0116873	8	45	0.00171772	236
Eggerthia_catenaformis	0.000429106	0.0022193	3.4649e-05	0.000129281	LC-Case	0.00147673	0.00586059	8	45	0.000429106	293
Fusobacterium_russii	8.3171e-05	0.000221027	2.6579e-05	0.000141308	LC-Case	0.000374043	0.00168987	8	45	8.3171e-05	339
Bifidobacterium_thermophilum	7.5854e-05	0.000373167	3.246e-06	3.4654e-05	LC-Case	0.00469107	0.0157197	8	45	7.5854e-05	341
Brachyspira_unclassified	4.7724e-05	0.000228573	2.632e-06	2.8098e-05	LC-Case	0.0137586	0.0405938	8	45	4.7724e-05	349
Veillonella_sp_6_1_27	0.115867	0.588081	0	0	LC-Case	0.0173212	0.0488644	7	46	0.115867	84
Streptococcus_mutans	0.0261569	0.0695017	0.000659211	0.00156132	LC-Case	4.06902e-13	1.24783e-11	7	46	0.0261569	133
Lactobacillus_vaginalis	0.00599724	0.0164482	0.000720877	0.00459428	LC-Case	2.23803e-10	3.28244e-09	7	46	0.00599724	189
Actinomyces_graevenitzii	0.00399707	0.00787765	0.00191272	0.00953052	LC-Case	9.79844e-05	0.00049992	7	46	0.00399707	206
Shuttleworthia_satelles	0.00353626	0.0162083	0.00150939	0.00444133	LC-Case	0.000566746	0.00244062	7	46	0.00353626	211
Alloprevotella_unclassified	0.00209138	0.00694041	0.000492895	0.00196288	LC-Case	0.00785318	0.0247583	7	46	0.00209138	226
Peptoniphilus_duerdenii	0.00113569	0.00395344	9.5351e-05	0.000346089	LC-Case	0.000135973	0.000664756	7	46	0.00113569	251
Cardiobacterium_valvarum	0.000362358	0.0010564	3.3333e-05	0.000204665	LC-Case	1.25147e-06	9.1114e-06	7	46	0.000362358	305
Streptococcus_macacae	6.561e-05	0.000453329	0	0	LC-Case	0.00333759	0.0116873	7	46	6.561e-05	343
Clostridium_bolteae	0.304427	1.21988	0.0971751	0.531083	LC-Case	0.00160292	0.00626315	6	47	0.304427	54
Lactobacillus_fermentum	0.10865	0.425708	0.0033486	0.0199467	LC-Case	3.07412e-09	3.45668e-08	6	47	0.10865	87
Clostridium_symbiosum	0.0939079	0.169332	0.0242529	0.065188	LC-Case	2.14942e-06	1.51056e-05	6	47	0.0939079	92
Fusobacterium_nucleatum	0.0832885	0.331085	0.00198149	0.00994023	LC-Case	3.756e-24	9.50267e-22	6	47	0.0832885	98
Lactobacillus_gasseri	0.043582	0.175874	0.00355754	0.0250036	LC-Case	8.87291e-09	9.45198e-08	6	47	0.043582	113
Anaeroglobus_geminatus	0.011326	0.0743902	0.000214211	0.000801005	LC-Case	2.00692e-16	1.06895e-14	6	47	0.011326	160
Atopobium_rimae	0.0050526	0.036021	0.000239386	0.000775661	LC-Case	1.49994e-10	2.26558e-09	6	47	0.0050526	197
Lactobacillus_antri	0.00294569	0.0126516	0.000124737	0.000687709	LC-Case	3.35522e-08	3.36187e-07	6	47	0.00294569	216
Streptococcus_sobrinus	0.00219691	0.00843145	0.000435439	0.00305425	LC-Case	5.80758e-06	3.6733e-05	6	47	0.00219691	225
Prevotella_baroniae	0.00077626	0.00528657	2.807e-05	0.000164537	LC-Case	2.93176e-07	2.41215e-06	6	47	0.00077626	272
Scardovia_inopinata	0.00039439	0.00102412	3.2105e-05	0.000309711	LC-Case	3.78886e-07	2.94948e-06	6	47	0.00039439	298
Weissella_paramesenteroides	0.000139024	0.000612836	6.316e-06	3.9695e-05	LC-Case	0.00816826	0.0254347	6	47	0.000139024	329
Corynebacterium_propinquum	4.2276e-05	0.00020162	3.158e-06	3.3717e-05	LC-Case	0.00822701	0.0255391	6	47	4.2276e-05	350
Pasteurella_multocida	3.4065e-05	0.000133931	0	0	LC-Case	0.000646097	0.00273126	6	47	3.4065e-05	354
Enterococcus_gilvus	2.3252e-05	0.000107562	0	0	LC-Case	0.00998019	0.0305134	6	47	2.3252e-05	357
Prevotella_saccharolytica	1.7317e-05	7.8949e-05	0	0	LC-Case	0.0173212	0.0488644	6	47	1.7317e-05	358
Fusobacterium_ulcerans	0.115534	0.510243	0.0373632	0.169528	LC-Case	0.00320736	0.011429	5	48	0.115534	85
Lactobacillus_crispatus	0.0169074	0.0603621	0.00136517	0.0122884	LC-Case	4.37971e-11	7.26601e-10	5	48	0.0169074	147
Lactobacillus_oris	0.00692293	0.0248903	0.000395263	0.0037507	LC-Case	9.28587e-11	1.44574e-09	5	48	0.00692293	181
Anaerostipes_caccae	0.00671675	0.030608	0.00179517	0.00486123	LC-Case	0.00299505	0.0107102	5	48	0.00671675	184
Enterobacter_mori	0.00272187	0.0190518	0.000921754	0.0057404	LC-Case	0.00278716	0.0100736	5	48	0.00272187	221
Prevotella_loescheii	0.000961707	0.00581174	2.0088e-05	0.000107929	LC-Case	2.54607e-06	1.7528e-05	5	48	0.000961707	261
Yersinia_unclassified	0.000400163	0.00152112	4.0263e-05	0.000215585	LC-Case	0.000723189	0.00302424	5	48	0.000400163	296
Actinomyces_johnsonii	0.000378943	0.000714424	7.5702e-05	0.000199304	LC-Case	9.69907e-07	7.11265e-06	5	48	0.000378943	301
Slackia_unclassified	0.000366911	0.00115641	7.1316e-05	0.000299355	LC-Case	8.64337e-07	6.43168e-06	5	48	0.000366911	304
Olsenella_profusa	0.000312114	0.000887613	2.8246e-05	0.000136013	LC-Case	2.01947e-09	2.32239e-08	5	48	0.000312114	311
Clostridium_clostridioforme	0.116841	0.887729	0.015999	0.0725085	LC-Case	9.8935e-05	0.000500611	4	49	0.116841	83
Erysipelotrichaceae_bacterium_2_2_44A	0.0936793	0.260319	0.0256801	0.0438023	LC-Case	0.0118895	0.0355981	4	49	0.0936793	93
Klebsiella_oxytoca	0.027455	0.191178	0.00387254	0.0303741	LC-Case	0.000121288	0.000601681	4	49	0.027455	130
Aeromonas_veronii	0.0236089	0.221056	0.00333246	0.0338534	LC-Case	0.00198035	0.00739524	4	49	0.0236089	140
Escherichia_fergusonii	0.000360407	0.00108839	0.000109035	0.000353476	LC-Case	0.0065094	0.0211138	4	49	0.000360407	306
Aeromonas_aquariorum	7.7561e-05	0.000307769	8.509e-06	9.0849e-05	LC-Case	0.00171913	0.00666575	4	49	7.7561e-05	340
Prevotella_buccae	0.296122	1.532	0.00200912	0.00733358	LC-Case	4.35211e-16	2.13319e-14	3	50	0.296122	55
Streptococcus_infantarius	0.146672	0.655938	0.00683798	0.0427515	LC-Case	8.07285e-05	0.000425507	3	50	0.146672	75
Prevotella_intermedia	0.0160211	0.113256	6.1842e-05	0.00020723	LC-Case	3.16849e-09	3.52364e-08	3	50	0.0160211	152
Enterococcus_faecalis	0.00914764	0.0498523	0.000860351	0.00339394	LC-Case	0.0108399	0.0328442	3	50	0.00914764	166
Candidatus_Prevotella_conceptionensis	0.00909301	0.0466101	0.00119851	0.00931152	LC-Case	3.21181e-07	2.60028e-06	3	50	0.00909301	167
Prevotella_dentalis	0.00293911	0.0184661	1.5877e-05	0.000117592	LC-Case	4.09417e-10	5.5244e-09	3	50	0.00293911	217
Lactobacillus_equicursoris	0.00128504	0.00622096	4.123e-06	4.402e-05	LC-Case	3.20175e-05	0.000182032	3	50	0.00128504	247
Cardiobacterium_hominis	0.000721382	0.0021097	6.9211e-05	0.000208472	LC-Case	2.97518e-05	0.000170106	3	50	0.000721382	277
Streptococcus_urinalis	0.000586748	0.00342066	1.6842e-05	9.6426e-05	LC-Case	0.00709277	0.022572	3	50	0.000586748	285
Streptococcus_caballi	0.000436016	0.00269771	0	0	LC-Case	0.00193209	0.00724404	3	50	0.000436016	292
Kingella_oralis	0.000317154	0.00194628	6.579e-06	5.1762e-05	LC-Case	0.000546013	0.00238175	3	50	0.000317154	309
Ralstonia_unclassified	0.00016065	0.000713319	0	0	LC-Case	0.00333759	0.0116873	3	50	0.00016065	324
Lactobacillus_gastricus	9.4715e-05	0.000560618	0	0	LC-Case	0.0173212	0.0488644	3	50	9.4715e-05	337
Streptococcus_massiliensis	3.9837e-05	0.000143647	9.561e-06	7.2238e-05	LC-Case	0.0102076	0.0311149	3	50	3.9837e-05	352
Fusobacterium_varium	0.0606058	0.31286	0.00621281	0.0231179	LC-Case	9.24211e-05	0.000479642	2	51	0.0606058	107
Megasphaera_elsdenii	0.0377904	0.288777	0.00569719	0.0256218	LC-Case	5.94515e-05	0.000325216	2	51	0.0377904	121
Streptococcus_gallolyticus	0.00376732	0.0144774	0.000801316	0.00295171	LC-Case	0.00836795	0.0258971	2	51	0.00376732	209
Enterococcus_raffinosus	0.000274715	0.00175583	0	0	LC-Case	0.00193205	0.00724404	2	51	0.000274715	315
Clostridium_sartagoforme	0.00013	0.000390498	3.4649e-05	0.000140462	LC-Case	0.0118662	0.0355981	2	51	0.00013	331
Prevotella_bivia	0.069223	0.213912	0.0375201	0.157189	LC-Case	0.00450365	0.0152431	1	52	0.069223	104
Streptococcus_lutetiensis	0.0396047	0.242108	0.00146816	0.00453801	LC-Case	2.68287e-07	2.26255e-06	1	52	0.0396047	120
Clostridium_butyricum	0.0169599	0.156031	0.000203246	0.00123556	LC-Case	0.00153981	0.00606338	1	52	0.0169599	146
Acidaminococcus_fermentans	0.00737813	0.0351367	0.00187965	0.00715104	LC-Case	0.00569338	0.0187068	1	52	0.00737813	177
Lactobacillus_delbrueckii	0.00463236	0.021748	0.000164561	0.000833406	LC-Case	0.00122789	0.00493106	1	52	0.00463236	200
Neisseria_elongata	0.00202976	0.00668604	4.8158e-05	0.000338917	LC-Case	1.23456e-09	1.45508e-08	1	52	0.00202976	229
Escherichia_albertii	0.00108561	0.00953605	0.000144561	0.000437651	LC-Case	0.0158365	0.0461859	1	52	0.00108561	253
Parascardovia_denticolens	0.000776423	0.00294702	5.4825e-05	0.000337553	LC-Case	2.19703e-11	3.9007e-10	1	52	0.000776423	271
Corynebacterium_accolens	4.0813e-05	0.000144123	1.1754e-05	9.8072e-05	LC-Case	0.0037139	0.0128275	1	52	4.0813e-05	351
Serratia_liquefaciens	2.7724e-05	0.000147358	0	0	LC-Case	0.0173212	0.0488644	1	52	2.7724e-05	356
Dialister_invisus	0.0755563	0.237219	0.0261017	0.148026	LC-Case	1.28525e-14	5.2027e-13	0	NA	0.0755563	103
Butyrivibrio_unclassified	0.00477463	0.0204287	0.00130421	0.00692429	LC-Case	0.00495268	0.0164872	0	NA	0.00477463	199
Proteus_mirabilis	0.00307585	0.0235225	0.00159754	0.0133717	LC-Case	0.000746145	0.0031074	0	NA	0.00307585	214
Prevotella_amnii	0.000992276	0.00296164	0.000345439	0.00232502	LC-Case	0.000126014	0.000619057	0	NA	0.000992276	259
Pasteurella_unclassified	0.000868374	0.00248421	0.000180088	0.0008164	LC-Case	0.00369086	0.0127916	0	NA	0.000868374	268
Prevotella_marshii	0.000492927	0.00375365	5.263e-06	5.6195e-05	LC-Case	3.48231e-05	0.000195783	0	NA	0.000492927	291
Citrobacter_youngae	0.000383252	0.00144963	5.8421e-05	0.000255535	LC-Case	0.00442751	0.0150357	0	NA	0.000383252	300
Eubacterium_brachy	0.00030187	0.00047931	0.000227895	0.000626275	LC-Case	0.00813088	0.0253964	0	NA	0.00030187	312
Escherichia_hermannii	0.000157154	0.000840778	0.0006	0.0063337	LC-Case	0.0161962	0.0470993	0	NA	0.000157154	326
Capnocytophaga_granulosa	0.000124065	0.000463711	0.000126842	0.000758147	LC-Case	0.00297615	0.0106804	0	NA	0.000124065	332
Erwinia_pyrifoliae	4.7886e-05	0.000296997	0	0	LC-Case	0.0173212	0.0488644	0	NA	4.7886e-05	348
Desulfotomaculum_carboxydivorans	3.2683e-05	0.000233526	0	0	LC-Case	0.0173212	0.0488644	0	NA	3.2683e-05	355
Leptotrichia_goodfellowii	8.049e-06	4.1836e-05	0	0	LC-Case	0.0173212	0.0488644	0	NA	8.049e-06	359
Bilophila_unclassified	0.143092	0.313496	0.342713	0.337837	LC-Control	6.96457e-12	1.53221e-10	53	7	0.342713	45
Alistipes_senegalensis	0.0412237	0.0652059	0.113818	0.133671	LC-Control	7.63144e-10	9.41831e-09	48	9	0.113818	86
Alistipes_putredinis	1.65335	2.96366	3.67828	4.4824	LC-Control	6.65952e-07	4.99218e-06	47	10	3.67828	6
Coprococcus_catus	0.0348015	0.0612066	0.0997189	0.0968117	LC-Control	6.09963e-13	1.81554e-11	47	10	0.0997189	90
Oscillibacter_unclassified	0.202359	0.540218	0.355413	0.454093	LC-Control	3.76822e-09	4.14504e-08	40	16	0.355413	40
Subdoligranulum_variabile	0.0131966	0.0210148	0.0278391	0.029319	LC-Control	9.66892e-08	8.89541e-07	38	17	0.0278391	129
Odoribacter_splanchnicus	0.403823	0.752243	0.610545	0.576333	LC-Control	3.37447e-05	0.00019078	35	18	0.610545	33
Eubacterium_hallii	0.118178	0.171211	0.316061	0.353308	LC-Control	7.72297e-12	1.6629e-10	35	18	0.316061	51
Anaerotruncus_colihominis	0.0245062	0.0263357	0.0428363	0.0494317	LC-Control	8.03529e-05	0.000425507	35	18	0.0428363	115
Eubacterium_rectale	1.33464	2.68178	2.3725	2.85392	LC-Control	1.25146e-07	1.11094e-06	34	19	2.3725	12
Bacteroidales_bacterium_ph8	0.0709489	0.188932	0.327001	0.528108	LC-Control	5.01475e-12	1.15339e-10	31	22	0.327001	47
Gordonibacter_pamelaeae	0.00363187	0.0093943	0.0066736	0.00757902	LC-Control	1.262e-05	7.38231e-05	28	25	0.0066736	186
Adlercreutzia_equolifaciens	0.00634537	0.0212467	0.0403337	0.0709404	LC-Control	8.43457e-12	1.742e-10	27	26	0.0403337	119
Subdoligranulum_unclassified	0.405217	0.79501	1.37655	2.03082	LC-Control	5.57705e-11	8.8187e-10	26	27	1.37655	16
Bilophila_wadsworthia	0.0450712	0.123618	0.0919975	0.108619	LC-Control	1.23653e-09	1.45508e-08	26	27	0.0919975	94
Faecalibacterium_prausnitzii	6.22575	5.64855	7.71424	5.10601	LC-Control	0.00388871	0.0133403	22	31	7.71424	1
Alistipes_shahii	0.411857	0.898164	0.741422	0.927678	LC-Control	4.23083e-07	3.2684e-06	21	32	0.741422	28
Pseudoflavonifractor_capillosus	0.0104938	0.0250228	0.0164513	0.0208318	LC-Control	2.12967e-07	1.84207e-06	19	34	0.0164513	149
Clostridium_methylpentosum	0.00410406	0.00747192	0.0084164	0.010842	LC-Control	9.64104e-05	0.000497792	19	34	0.0084164	172
Lachnospiraceae_bacterium_1_1_57FAA	0.286737	0.724802	0.615269	0.923015	LC-Control	9.83045e-05	0.00049992	18	35	0.615269	31
Eubacterium_eligens	2.8646	4.87765	3.95425	5.39056	LC-Control	7.97459e-05	0.000424752	16	37	3.95425	3
Barnesiella_intestinihominis	0.274266	0.885869	0.655537	1.15626	LC-Control	5.59582e-05	0.00030777	13	40	0.655537	29
Coprococcus_comes	0.0726207	0.158074	0.187062	0.2533	LC-Control	5.10744e-11	8.33665e-10	13	40	0.187062	68
Dorea_longicatena	0.0748767	0.0989553	0.142348	0.204482	LC-Control	2.72202e-07	2.2766e-06	13	40	0.142348	77
Bacteroides_uniformis	1.85308	3.09039	3.28891	4.88313	LC-Control	6.02765e-06	3.76542e-05	12	41	3.28891	9
Clostridium_bartlettii	0.0969711	0.300518	0.105865	0.247771	LC-Control	0.0135506	0.0400971	12	41	0.105865	88
Butyricimonas_synergistica	0.00630675	0.0166427	0.0178942	0.0335887	LC-Control	2.6446e-08	2.70337e-07	12	41	0.0178942	145
Enterorhabdus_caecimuris	0.000147805	0.000493911	0.000736579	0.00166839	LC-Control	5.87383e-06	3.69212e-05	12	41	0.000736579	274
Roseburia_inulinivorans	1.96709	2.82462	2.51107	3.33522	LC-Control	0.00601928	0.0197136	11	42	2.51107	11
Roseburia_intestinalis	0.827888	2.62457	1.28932	2.35048	LC-Control	0.0019327	0.00724404	11	42	1.28932	20
Ruminococcus_obeum	0.246949	0.326028	0.319201	0.240415	LC-Control	5.03457e-06	3.22467e-05	11	42	0.319201	50
Ruminococcus_callidus	0.0599251	0.174544	0.125312	0.19683	LC-Control	1.08018e-05	6.39266e-05	11	42	0.125312	82
Lachnospiraceae_bacterium_7_1_58FAA	0.0651502	0.0953995	0.103611	0.158609	LC-Control	0.000309007	0.00141709	10	43	0.103611	89
Bacteroides_intestinalis	0.318953	0.723108	0.61217	1.08432	LC-Control	4.47524e-06	2.90317e-05	9	44	0.61217	32
Coriobacteriaceae_bacterium_BV3Ac1	0.00187488	0.00956161	0.00499316	0.0092496	LC-Control	1.82729e-11	3.30217e-10	9	44	0.00499316	198
Roseburia_hominis	0.315571	0.538754	0.535384	0.73479	LC-Control	4.98927e-06	3.21601e-05	8	45	0.535384	36
Lachnospiraceae_bacterium_5_1_63FAA	0.213921	0.944317	0.173527	0.33499	LC-Control	0.00118444	0.00477551	8	45	0.173527	70
Anaerostipes_hadrus	0.150336	0.57212	0.0867191	0.10755	LC-Control	0.00250552	0.0091208	8	45	0.0867191	96
Blautia_hydrogenotrophica	0.00313545	0.0143635	0.00719632	0.00959455	LC-Control	2.25043e-08	2.32391e-07	8	45	0.00719632	179
Ruminococcus_bromii	0.741849	1.492	1.28933	2.04692	LC-Control	2.38082e-05	0.000136897	7	46	1.28933	19
Parabacteroides_goldsteinii	0.0461063	0.134718	0.0959465	0.160124	LC-Control	1.37971e-06	9.9733e-06	7	46	0.0959465	91
Collinsella_tanakaei	0.000210569	0.00170586	0.00687298	0.0359772	LC-Control	0.0145608	0.0427118	7	46	0.00687298	182
Bacteroides_stercoris	3.59877	7.01334	3.8282	5.89867	LC-Control	0.00925164	0.0283717	6	47	3.8282	4
Dorea_formicigenerans	0.117548	0.137283	0.145297	0.118008	LC-Control	0.00855941	0.0264089	6	47	0.145297	76
Alistipes_indistinctus	0.0105308	0.0254035	0.141653	0.45925	LC-Control	6.4402e-14	2.32767e-12	6	47	0.141653	78
Eubacterium_biforme	0.0578867	0.180455	0.186353	0.464281	LC-Control	0.00618209	0.0201166	5	48	0.186353	69
Holdemania_filiformis	0.0240161	0.0661162	0.0366113	0.0576918	LC-Control	7.66143e-06	4.72766e-05	5	48	0.0366113	122
Bacteroides_plebeius	2.54977	5.32742	5.10741	8.36217	LC-Control	0.00109327	0.00447931	4	49	5.10741	2
Bacteroides_massiliensis	1.61576	3.74774	3.81432	6.32624	LC-Control	1.78447e-05	0.000103786	4	49	3.81432	5
Parabacteroides_merdae	0.893218	2.40278	1.03091	1.20687	LC-Control	0.000576033	0.00247011	4	49	1.03091	23
Megamonas_rupellensis	0.122487	0.412228	0.309402	0.716692	LC-Control	0.00102157	0.00420255	4	49	0.309402	52
Bifidobacterium_pseudocatenulatum	0.259468	1.0016	0.169659	0.422687	LC-Control	0.00678131	0.0217863	4	49	0.169659	72
Bacteroides_gallinarum	0.0418814	0.0746298	0.0479611	0.0675278	LC-Control	0.00205932	0.00763195	4	49	0.0479611	111
Oxalobacter_formigenes	0.00468805	0.0275612	0.0232951	0.0556909	LC-Control	2.71245e-08	2.745e-07	4	49	0.0232951	141
Ruminococcus_albus	0.00260317	0.00601634	0.00567719	0.0122119	LC-Control	0.00492706	0.0164561	4	49	0.00567719	193
Olsenella_unclassified	0.000590081	0.00336262	0.0015643	0.00412057	LC-Control	0.00504929	0.0167537	4	49	0.0015643	240
Anaerofustis_stercorihominis	0.000308862	0.000914829	0.000572544	0.00120494	LC-Control	0.00461626	0.0155722	4	49	0.000572544	287
Bacteroides_dorei	2.86466	5.8375	3.49579	5.92265	LC-Control	0.00180673	0.00695212	3	50	3.49579	7
Alistipes_onderdonkii	0.5864	2.00719	0.593636	0.912204	LC-Control	8.12386e-06	4.98264e-05	3	50	0.593636	35
Bacteroides_cellulosilyticus	0.349771	1.30914	0.49998	0.859538	LC-Control	3.31252e-07	2.6529e-06	3	50	0.49998	37
Ruminococcus_lactaris	0.199531	0.445957	0.342741	0.599681	LC-Control	2.03614e-05	0.000117747	3	50	0.342741	44
Alistipes_finegoldii	0.330995	1.1104	0.326292	0.538853	LC-Control	0.000415694	0.0018451	3	50	0.326292	48
Parabacteroides_johnsonii	0.0786859	0.272204	0.170825	0.316819	LC-Control	8.62394e-06	5.25748e-05	3	50	0.170825	71
Bacteroides_oleiciplenus	0.0687751	0.186981	0.0684286	0.111998	LC-Control	0.00245536	0.00897049	3	50	0.0684286	105
Ruminococcus_champanellensis	0.00673106	0.0153715	0.0350415	0.244676	LC-Control	8.924e-06	5.40784e-05	3	50	0.0350415	123
Bacteroides_pectinophilus	0.0258419	0.0515397	0.0331007	0.0477071	LC-Control	7.94896e-05	0.000424752	3	50	0.0331007	125
Ruminococcaceae_bacterium_D16	0.0544957	0.332615	0.0289055	0.0544196	LC-Control	6.67196e-05	0.000361071	3	50	0.0289055	128
Lachnospiraceae_oral_taxon_107	0.00226024	0.00461326	0.00347474	0.00520865	LC-Control	6.54974e-05	0.000356362	3	50	0.00347474	212
Collinsella_stercoris	0.000274553	0.00207055	0.000578596	0.00172695	LC-Control	0.0109406	0.0330505	3	50	0.000578596	286
Succinatimonas_hippei	0.000921138	0.00654366	0.000254035	0.000629404	LC-Control	0.00674449	0.0217835	3	50	0.000254035	317
Oscillibacter_valericigenes	9.6098e-05	0.000565075	0.000201316	0.000611494	LC-Control	0.00337859	0.0117901	3	50	0.000201316	320
Megamonas_funiformis	0.40623	2.70242	0.29226	0.845943	LC-Control	0.0060773	0.0198395	2	51	0.29226	56
Burkholderiales_bacterium_1_1_47	0.117509	0.251777	0.21252	0.348915	LC-Control	0.000202484	0.000957541	2	51	0.21252	64
Lachnospiraceae_bacterium_3_1_46FAA	0.152643	0.763262	0.148784	0.28491	LC-Control	2.66618e-07	2.26255e-06	2	51	0.148784	74
Oscillibacter_sp_KLE_1745	0.0280727	0.210066	0.0834953	0.351166	LC-Control	0.00682438	0.0217946	2	51	0.0834953	97
Clostridium_leptum	0.00268098	0.00828437	0.024189	0.0721584	LC-Control	1.70743e-12	4.43057e-11	2	51	0.024189	137
Staphylococcus_xylosus	6.7154e-05	0.000276357	0.00586781	0.0195236	LC-Control	0.000603174	0.00257558	2	51	0.00586781	192
Marvinbryantia_formatexigens	0.00118106	0.00450911	0.00145947	0.00254391	LC-Control	0.000708983	0.00297714	2	51	0.00145947	244
Eubacterium_limosum	0.000501463	0.00183926	0.00087807	0.00183737	LC-Control	0.010324	0.031375	2	51	0.00087807	266
Eubacterium_plexicaudatum	5.1057e-05	0.000224506	0.00019	0.000638505	LC-Control	0.0156268	0.0457062	2	51	0.00019	321
Bacteroides_eggerthii	0.236253	0.856595	2.01654	5.39365	LC-Control	3.32923e-07	2.6529e-06	1	52	2.01654	14
Coprococcus_sp_ART55_1	0.0342595	0.161676	0.490035	1.83284	LC-Control	0.00792922	0.0249204	1	52	0.490035	38
Butyrivibrio_crossotus	0.0731789	0.427559	0.347385	1.88314	LC-Control	0.00132565	0.00528174	1	52	0.347385	42
Eubacterium_ventriosum	0.12444	0.39914	0.347236	0.932086	LC-Control	1.31655e-11	2.51386e-10	1	52	0.347236	43
Bacteroides_clarus	0.168286	0.591338	0.322318	0.712861	LC-Control	1.30094e-08	1.35727e-07	1	52	0.322318	49
Paraprevotella_clara	0.122002	0.33252	0.279399	0.586426	LC-Control	0.0163027	0.047273	1	52	0.279399	58
Clostridium_sp_L2_50	0.00717122	0.0590875	0.251353	1.18381	LC-Control	0.011308	0.0340585	1	52	0.251353	59
Parasutterella_excrementihominis	0.129383	0.294999	0.216114	0.33487	LC-Control	0.000403141	0.00179726	1	52	0.216114	62
Coprobacter_fastidiosus	0.11957	0.434628	0.194887	0.584317	LC-Control	0.0143918	0.0423386	1	52	0.194887	66
Bacteroides_barnesiae	0.055212	0.130537	0.162368	0.42183	LC-Control	0.000503383	0.00222456	1	52	0.162368	73
Peptostreptococcaceae_noname_unclassified	0.0221241	0.0658153	0.136982	0.738694	LC-Control	0.00016579	0.000802772	1	52	0.136982	79
Bacteroides_fluxus	0.030153	0.0914376	0.125845	0.52259	LC-Control	0.0127677	0.0381147	1	52	0.125845	81
Coprococcus_eutactus	0.00526049	0.0242477	0.0817633	0.428545	LC-Control	0.000621617	0.00264318	1	52	0.0817633	100
Catenibacterium_mitsuokai	0.00690862	0.043299	0.0274155	0.13315	LC-Control	1.20332e-07	1.07766e-06	1	52	0.0274155	131
Collinsella_intestinalis	0.00385041	0.0160678	0.0208719	0.0850483	LC-Control	0.0173343	0.0488644	1	52	0.0208719	142
Clostridiales_genomosp_BVAB3	0.000274715	0.000681511	0.00170228	0.0109086	LC-Control	0.00561839	0.0185811	1	52	0.00170228	237
Listeria_marthii	0.000399106	0.00243575	0.00115974	0.003203	LC-Control	0.00184371	0.00704089	1	52	0.00115974	249
Lawsonia_intracellularis	2.065e-05	0.000187156	0.00104114	0.0041504	LC-Control	0.00151074	0.00597214	1	52	0.00104114	255
Lactobacillus_murinus	3.3659e-05	0.000194385	0.000159386	0.000577399	LC-Control	0.00924376	0.0283717	1	52	0.000159386	325
Bacillus_subtilis	0	0	9.9912e-05	0.000431256	LC-Control	0.00289273	0.0104179	1	52	9.9912e-05	334
Staphylococcus_vitulinus	2.033e-06	2.2542e-05	6.2368e-05	0.000222966	LC-Control	0.00182692	0.0070032	1	52	6.2368e-05	345
Bacteroides_coprocola	1.38251	4.32879	3.26493	6.64558	LC-Control	0.000558118	0.00241374	0	NA	3.26493	10
Bacteroides_finegoldii	0.469911	1.37702	0.998014	2.43706	LC-Control	4.43452e-05	0.000245232	0	NA	0.998014	24
Bacteroides_coprophilus	0.328689	1.57439	0.761297	2.54785	LC-Control	0.000300835	0.00139016	0	NA	0.761297	27
Eubacterium_siraeum	0.11474	0.677505	0.43477	1.2372	LC-Control	6.49679e-10	8.21843e-09	0	NA	0.43477	39
Bacteroides_salyersiae	0.224015	0.576488	0.334726	0.808242	LC-Control	0.00036064	0.001644	0	NA	0.334726	46
Lachnospiraceae_bacterium_6_1_63FAA	0.0502943	0.135531	0.0800969	0.139958	LC-Control	0.000540628	0.00236847	0	NA	0.0800969	101
Eubacterium_sp_3_1_31	0.0327066	0.104633	0.0631348	0.186954	LC-Control	0.00720001	0.0228414	0	NA	0.0631348	106
Blautia_hansenii	0.0154808	0.0315577	0.0162519	0.0330297	LC-Control	0.00405506	0.0138639	0	NA	0.0162519	151
Odoribacter_laneus	0.000341545	0.00127437	0.00102123	0.00340527	LC-Control	0.00424108	0.0144511	0	NA	0.00102123	256
Clostridium_glycolicum	0.000149593	0.000551032	0.000351404	0.000890315	LC-Control	0.00800015	0.0250655	0	NA	0.000351404	308
Ethanoligenens_harbinense	1.0569e-05	0.000117217	0.000278596	0.00144748	LC-Control	0.00675892	0.0217835	0	NA	0.000278596	314
Anaerococcus_lactolyticus	7.236e-06	5.2982e-05	6.5263e-05	0.000253465	LC-Control	0.00566901	0.0186874	0	NA	6.5263e-05	344
Streptococcus_mitis_oralis_pneumoniae	0.00858442	0.011212	0.00358838	0.00314791	Obesity-Case	6.73997e-05	0.00210101	33	1	0.00858442	63
Ruminococcus_gnavus	1.29966	2.54767	0.263906	0.554483	Obesity-Case	7.45931e-08	8.82695e-06	29	3	1.29966	7
Abiotrophia_defectiva	0.00209768	0.00407641	0.000213048	0.00040782	Obesity-Case	8.91633e-09	2.01509e-06	29	3	0.00209768	84
Granulicatella_elegans	0.000700316	0.00124302	0.000115524	0.000217693	Obesity-Case	3.10417e-08	4.00881e-06	27	5	0.000700316	100
Streptococcus_oligofermentans	0.00159642	0.00366144	0.000389333	0.000489299	Obesity-Case	9.32766e-05	0.00272543	26	6	0.00159642	88
Gemella_sanguinis	0.00855684	0.0163572	0.00239838	0.00339238	Obesity-Case	2.32512e-08	3.50318e-06	25	7	0.00855684	64
Streptococcus_cristatus	0.00138611	0.00215457	0.000636571	0.000774616	Obesity-Case	0.00106127	0.0218042	25	7	0.00138611	91
Granulicatella_adiacens	0.00695116	0.0155284	0.0018701	0.00236286	Obesity-Case	9.70172e-08	1.03181e-05	24	8	0.00695116	71
Eubacterium_infirmum	0.00163042	0.00259253	0.000609333	0.00212022	Obesity-Case	1.02923e-09	5.07284e-07	22	9	0.00163042	87
Eubacterium_brachy	0.000851263	0.00129945	0.000250286	0.000422614	Obesity-Case	4.86864e-05	0.00169279	20	10	0.000851263	95
Lachnospiraceae_bacterium_2_1_58FAA	0.234724	0.463502	0.0567704	0.111739	Obesity-Case	1.60665e-06	0.000100166	18	11	0.234724	31
Streptococcus_sanguinis	0.00701968	0.0122873	0.00431171	0.0079856	Obesity-Case	0.00251453	0.0428893	18	11	0.00701968	69
Gemella_morbillorum	0.00264779	0.00567101	0.000878952	0.00266343	Obesity-Case	6.76142e-06	0.000321701	18	11	0.00264779	79
Gemella_haemolysans	0.00233063	0.00601927	0.000507143	0.000709324	Obesity-Case	1.28127e-08	2.57392e-06	17	12	0.00233063	81
Peptostreptococcus_unclassified	0.00213158	0.00495709	0.000441619	0.000882497	Obesity-Case	0.000170099	0.00465147	16	13	0.00213158	83
Bulleidia_extructa	0.000777053	0.00253506	0.000139619	0.0002829	Obesity-Case	0.000734345	0.0158059	16	13	0.000777053	98
Clostridium_sartagoforme	8.2947e-05	0.000272134	0	0	Obesity-Case	2.48612e-05	0.000998869	15	14	8.2947e-05	110
Fusobacterium_ulcerans	0.135749	0.557862	0.00960838	0.0604837	Obesity-Case	7.0947e-06	0.000328903	14	15	0.135749	37
Lachnospiraceae_bacterium_4_1_37FAA	0.0673795	0.138192	0.0141686	0.0227545	Obesity-Case	2.33748e-05	0.000982831	14	15	0.0673795	47
Streptococcus_intermedius	0.000846737	0.00120435	0.000478762	0.00124339	Obesity-Case	0.000582677	0.0131685	14	15	0.000846737	96
Ruminococcus_torques	1.92442	2.81083	0.641402	0.63793	Obesity-Case	6.07883e-05	0.00204333	12	17	1.92442	5
Ruminococcus_sp_5_1_39BFAA	1.19301	1.43765	0.561398	0.84476	Obesity-Case	2.99171e-07	2.84684e-05	12	17	1.19301	8
Solobacterium_moorei	0.00929158	0.0194899	0.00290229	0.0038795	Obesity-Case	3.52964e-06	0.000193382	12	17	0.00929158	62
Olsenella_uli	0.00121516	0.00451777	0.000428381	0.00133788	Obesity-Case	0.00199961	0.0347625	12	17	0.00121516	92
Lachnospiraceae_bacterium_1_4_56FAA	0.0744182	0.149693	0.0227212	0.0422084	Obesity-Case	0.000125032	0.00347782	11	18	0.0744182	46
Actinomyces_viscosus	0.000702105	0.00101826	0.000312476	0.000474524	Obesity-Case	0.000595388	0.0132896	11	18	0.000702105	99
Granulicatella_unclassified	0.00464432	0.00478744	0.00282248	0.00369134	Obesity-Case	0.000376366	0.00895354	10	19	0.00464432	74
Atopobium_parvulum	0.00156726	0.00263191	0.000737905	0.00133136	Obesity-Case	6.10286e-05	0.00204333	10	19	0.00156726	89
Eggerthia_catenaformis	0.000267053	0.000664847	6.1905e-05	0.00016611	Obesity-Case	0.00120684	0.0242441	9	20	0.000267053	108
Eubacterium_ramulus	0.187728	0.275691	0.0604202	0.0898513	Obesity-Case	2.80837e-09	8.46257e-07	8	21	0.187728	34
Coprococcus_comes	0.587551	0.669353	0.217933	0.281328	Obesity-Case	5.03417e-07	4.55089e-05	7	22	0.587551	18
Ruminococcus_obeum	0.548286	0.427914	0.403318	0.336213	Obesity-Case	0.00247602	0.0426346	7	22	0.548286	20
Clostridium_nexile	0.462859	1.67919	0.149985	0.412383	Obesity-Case	0.00130055	0.0258395	7	22	0.462859	26
Dorea_longicatena	0.560362	0.672287	0.182569	0.184251	Obesity-Case	3.7253e-09	9.62193e-07	6	23	0.560362	19
Fusobacterium_varium	0.105321	0.480787	0.00121571	0.00591835	Obesity-Case	1.85504e-09	6.70782e-07	6	23	0.105321	43
Blautia_hansenii	0.0364479	0.0726769	0.0163825	0.0515621	Obesity-Case	0.00184023	0.0323621	6	23	0.0364479	52
Collinsella_aerofaciens	0.687827	1.18733	0.266563	0.430788	Obesity-Case	0.000238914	0.00608389	5	24	0.687827	15
Lachnospiraceae_bacterium_9_1_43BFAA	0.0775466	0.27712	0.0156905	0.0218645	Obesity-Case	4.68306e-05	0.00166019	5	24	0.0775466	45
Parvimonas_unclassified	0.0110958	0.0664132	0.00160333	0.0071565	Obesity-Case	4.16774e-05	0.00153781	5	24	0.0110958	61
Odoribacter_unclassified	0.00271432	0.00695383	0.000748	0.00488384	Obesity-Case	0.000172372	0.00465147	5	24	0.00271432	78
Eubacterium_hallii	0.535824	0.744569	0.261281	0.466145	Obesity-Case	2.45915e-07	2.47008e-05	4	25	0.535824	21
Dorea_formicigenerans	0.494674	0.609661	0.24041	0.260132	Obesity-Case	9.15824e-05	0.00272543	4	25	0.494674	23
Collinsella_intestinalis	0.111493	0.326331	0.0177405	0.105609	Obesity-Case	3.7891e-05	0.00142723	4	25	0.111493	40
Peptostreptococcus_stomatis	0.00469284	0.0262912	0.00143733	0.00839566	Obesity-Case	8.10419e-07	6.14854e-05	4	25	0.00469284	73
Actinomyces_massiliensis	0.000283895	0.000445018	0.000154476	0.000366535	Obesity-Case	0.00076295	0.0162284	4	25	0.000283895	107
Megamonas_rupellensis	0.806492	1.90361	0.25534	0.865878	Obesity-Case	0.00079558	0.0167257	3	26	0.806492	13
Clostridium_difficile	0.00168905	0.0141207	0.00147229	0.0100702	Obesity-Case	0.00135509	0.0263442	3	26	0.00168905	86
Staphylococcus_aureus	0.000671789	0.00488081	0.000203333	0.000834443	Obesity-Case	0.00302054	0.0496467	3	26	0.000671789	101
Streptococcus_mutans	0.00343284	0.0123931	0.00128914	0.00488755	Obesity-Case	9.34604e-05	0.00272543	2	27	0.00343284	76
Finegoldia_magna	0.00139895	0.00321441	0.000253524	0.000977517	Obesity-Case	7.11711e-10	5.07284e-07	2	27	0.00139895	90
Atopobium_rimae	0.00112779	0.00415529	0.000319619	0.000790389	Obesity-Case	1.19801e-05	0.000528293	2	27	0.00112779	94
Megasphaera_elsdenii	0.121487	0.589553	0.017155	0.0815352	Obesity-Case	6.08981e-07	5.00471e-05	1	28	0.121487	39
Acidaminococcus_intestini	0.0783366	0.221098	0.0164374	0.0683407	Obesity-Case	6.37645e-06	0.000311584	1	28	0.0783366	44
Collinsella_tanakaei	0.0619401	0.325372	0.00158381	0.00870386	Obesity-Case	4.06812e-06	0.000216328	1	28	0.0619401	48
Lachnospiraceae_bacterium_2_1_46FAA	0.0477206	0.181955	0.0154375	0.0913287	Obesity-Case	0.000210484	0.00548315	1	28	0.0477206	51
Eubacterium_dolichum	0.0223303	0.0544963	0.0122678	0.0761636	Obesity-Case	9.40199e-06	0.00042497	1	28	0.0223303	59
Streptococcus_sobrinus	0.000632211	0.00161384	6.7333e-05	0.00038864	Obesity-Case	6.59768e-05	0.00210101	1	28	0.000632211	102
Enterococcus_faecium	0.00721242	0.0273034	0.00589429	0.0461741	Obesity-Case	0.00182901	0.0323621	0	NA	0.00721242	67
Scardovia_wiggsiae	0.00119263	0.00186533	0.000954667	0.00246677	Obesity-Case	0.00168843	0.0311497	0	NA	0.00119263	93
Peptoniphilus_harei	0.000322316	0.000909003	0.000193524	0.00110858	Obesity-Case	0.000183466	0.00487803	0	NA	0.000322316	106
Alistipes_shahii	0.252294	0.371913	0.814701	0.911385	Obesity-Control	8.50185e-07	6.14854e-05	30	2	0.814701	12
Alistipes_putredinis	2.02527	3.09979	4.55176	4.31798	Obesity-Control	2.81701e-06	0.000159161	28	4	4.55176	2
Odoribacter_splanchnicus	0.248364	0.362343	0.648485	0.646696	Obesity-Control	1.57234e-08	2.79732e-06	27	5	0.648485	16
Faecalibacterium_prausnitzii	5.31311	4.84935	7.68036	5.93734	Obesity-Control	0.00112905	0.0229362	18	11	7.68036	1
Alistipes_senegalensis	0.0443039	0.0935021	0.134903	0.189265	Obesity-Control	7.81146e-08	8.82695e-06	16	13	0.134903	38
Aggregatibacter_segnis	0.0057539	0.0456862	0.00256133	0.0068029	Obesity-Control	0.00135192	0.0263442	14	15	0.00256133	80
Alistipes_finegoldii	0.126573	0.250366	0.369964	0.491322	Obesity-Control	8.23319e-07	6.14854e-05	13	16	0.369964	28
Haemophilus_parainfluenzae	0.158998	0.641447	0.257706	0.520362	Obesity-Control	1.28858e-05	0.000554705	13	16	0.257706	30
Haemophilus_sputorum	0.00269747	0.0171967	0.00563962	0.0143359	Obesity-Control	5.54986e-07	4.77817e-05	13	16	0.00563962	72
Bacteroidales_bacterium_ph8	0.159718	0.298625	0.488466	0.75214	Obesity-Control	2.61986e-06	0.000152797	11	18	0.488466	24
Aggregatibacter_aphrophilus	0.000350737	0.00180643	0.00053981	0.00150497	Obesity-Control	0.00165706	0.0308863	11	18	0.00053981	103
Barnesiella_intestinihominis	0.193129	0.430687	0.60555	0.819141	Obesity-Control	1.70191e-08	2.79732e-06	10	19	0.60555	17
Haemophilus_haemolyticus	0.00167379	0.00530675	0.00329343	0.00563683	Obesity-Control	6.26289e-05	0.00205878	10	19	0.00329343	77
Eubacterium_eligens	0.990137	1.6959	2.07065	3.29721	Obesity-Control	0.00184364	0.0323621	7	22	2.07065	4
Oscillibacter_valericigenes	0.000156421	0.000265173	0.000536286	0.000714403	Obesity-Control	9.85091e-07	6.85017e-05	7	22	0.000536286	104
Ruminococcus_champanellensis	0.0124965	0.0307966	0.0229876	0.0523023	Obesity-Control	2.44002e-05	0.000998869	6	23	0.0229876	58
Ruminococcus_albus	0.00497916	0.0142419	0.00769391	0.0136471	Obesity-Control	0.000263958	0.00653747	6	23	0.00769391	65
Actinobacillus_unclassified	0.000916211	0.00306512	0.00454162	0.0219589	Obesity-Control	0.00300168	0.0496467	6	23	0.00454162	75
Lautropia_mirabilis	0.000346842	0.000775448	0.00083781	0.00137624	Obesity-Control	0.000340343	0.00820454	6	23	0.00083781	97
Neisseria_macacae	0.000184737	0.000721858	0.000420476	0.000752408	Obesity-Control	8.29176e-05	0.00254093	6	23	0.000420476	105
Bacteroides_uniformis	1.77197	2.74801	3.0825	4.01458	Obesity-Control	0.000709491	0.0154549	5	24	3.0825	3
Ruminococcus_callidus	0.138838	0.293961	0.206911	0.376952	Obesity-Control	0.000541907	0.0125611	5	24	0.206911	33
Veillonella_unclassified	0.0632168	0.269778	0.144381	0.620038	Obesity-Control	1.55531e-06	0.000100166	4	25	0.144381	36
Lachnospiraceae_bacterium_3_1_57FAA_CT1	0.0147369	0.105482	0.0298319	0.0975544	Obesity-Control	4.59079e-05	0.00166003	4	25	0.0298319	55
Bacteroides_faecis	0.593051	1.52323	0.997074	2.32422	Obesity-Control	0.000257187	0.00645826	3	26	0.997074	10
Haemophilus_paraphrohaemolyticus	0.000297895	0.000972608	0.00704562	0.0488298	Obesity-Control	0.000289974	0.00708477	3	26	0.00704562	68
Ruminococcus_flavefaciens	0.00144389	0.00391319	0.00223191	0.00476185	Obesity-Control	0.00183029	0.0323621	3	26	0.00223191	82
Cardiobacterium_hominis	3.4526e-05	0.000125933	0.000128095	0.000306249	Obesity-Control	0.00142161	0.0270556	3	26	0.000128095	109
Alistipes_onderdonkii	0.360397	0.885491	0.766496	1.40866	Obesity-Control	5.41705e-06	0.000272056	2	27	0.766496	14
Bacteroides_cellulosilyticus	0.0863247	0.249341	0.482089	1.07665	Obesity-Control	1.12231e-09	5.07284e-07	2	27	0.482089	25
Bacteroides_intestinalis	0.178112	0.352961	0.42107	0.771788	Obesity-Control	6.73993e-05	0.00210101	2	27	0.42107	27
Anaerotruncus_colihominis	0.0551591	0.131132	0.0531195	0.0557861	Obesity-Control	0.00010132	0.00290773	2	27	0.0531195	49
Coriobacteriaceae_bacterium_BV3Ac1	0.00396653	0.0076173	0.00699486	0.0139647	Obesity-Control	0.00176494	0.0322325	2	27	0.00699486	70
Bacteroides_ovatus	0.871993	1.56381	1.87906	3.36526	Obesity-Control	0.00021229	0.00548315	1	28	1.87906	6
Bacteroides_thetaiotaomicron	0.517907	0.684947	1.11578	2.285	Obesity-Control	0.000839584	0.0174479	1	28	1.11578	9
Akkermansia_muciniphila	0.257603	1.58526	0.96609	2.75135	Obesity-Control	6.7657e-14	1.22324e-10	1	28	0.96609	11
Phascolarctobacterium_succinatutens	0.290279	1.4463	0.498706	1.59821	Obesity-Control	0.00138938	0.0267234	1	28	0.498706	22
Alistipes_indistinctus	0.0249171	0.0486926	0.16319	0.524936	Obesity-Control	3.56265e-05	0.00137048	1	28	0.16319	35
Oxalobacter_formigenes	0.00707368	0.0341423	0.0264342	0.0760228	Obesity-Control	5.40254e-06	0.000272056	1	28	0.0264342	57
Enterococcus_cecorum	0.00121832	0.00739204	0.00722229	0.0251522	Obesity-Control	0.000103351	0.00291967	1	28	0.00722229	66
Eubacterium_siraeum	0.0905346	0.689783	0.367207	1.15005	Obesity-Control	2.97318e-08	4.00881e-06	0	NA	0.367207	29
Coprobacter_fastidiosus	0.0801561	0.314582	0.215846	0.527548	Obesity-Control	0.000525159	0.012331	0	NA	0.215846	32
Bacteroides_oleiciplenus	0.0290679	0.0605574	0.110461	0.4708	Obesity-Control	2.54171e-05	0.000999004	0	NA	0.110461	41
Lachnospiraceae_bacterium_7_1_58FAA	0.0796747	0.143884	0.106226	0.171468	Obesity-Control	0.0027056	0.045717	0	NA	0.106226	42
Holdemania_filiformis	0.0339307	0.0726148	0.0477821	0.0614218	Obesity-Control	0.00294903	0.0493689	0	NA	0.0477821	50
Bacteroides_nordii	0.0252804	0.0873066	0.034369	0.0726097	Obesity-Control	0.00146006	0.0274978	0	NA	0.034369	53
Klebsiella_oxytoca	0.00334358	0.0196435	0.0303895	0.145616	Obesity-Control	2.55915e-06	0.000152797	0	NA	0.0303895	54
Clostridium_asparagiforme	0.0165837	0.0303617	0.0298026	0.0494157	Obesity-Control	0.000690596	0.0152268	0	NA	0.0298026	56
Butyricimonas_synergistica	0.0100061	0.0492404	0.0130342	0.0255984	Obesity-Control	1.21402e-06	8.12945e-05	0	NA	0.0130342	60
Olsenella_unclassified	0.000954526	0.00258884	0.00208209	0.00427667	Obesity-Control	0.000567499	0.0129878	0	NA	0.00208209	85
Atopobium_parvulum	0.00314547	0.00554786	0.000835946	0.00166958	RA-Case	2.77365e-08	1.88608e-05	2	2	0.00314547	7
Actinomyces_oris	0.00224684	0.00388375	0.000690135	0.00111133	RA-Case	3.32169e-05	0.00752917	2	2	0.00224684	8
Actinomyces_viscosus	0.00171642	0.00327729	0.000625405	0.00121531	RA-Case	6.2121e-05	0.0115206	2	2	0.00171642	10
Lactobacillus_salivarius	0.108527	0.457888	0.0779826	0.611453	RA-Case	7.54012e-06	0.00307637	0	NA	0.108527	5
Megamonas_hypermegale	0.178076	0.798329	1.00782	2.89449	RA-Control	3.20078e-05	0.00752917	3	1	1.00782	1
Megamonas_unclassified	0.260891	0.849267	0.978745	2.17319	RA-Control	9.61112e-06	0.00326778	3	1	0.978745	2
Megamonas_funiformis	0.124454	0.402225	0.543234	1.19841	RA-Control	0.00014807	0.0215759	3	1	0.543234	3
Megamonas_rupellensis	0.0532362	0.18312	0.351225	0.917944	RA-Control	1.93256e-05	0.00563202	3	1	0.351225	4
Xanthomonas_gardneri	0.00139653	0.00131318	0.00331865	0.00341255	RA-Control	1.22523e-08	1.24973e-05	1	3	0.00331865	6
Candidatus_Zinderia_insecticola	0.000185158	0.000230558	0.000372838	0.00036393	RA-Control	0.000115327	0.0196056	1	3	0.000372838	12
Pseudomonas_protegens	2.1579e-05	0.000120436	0.000354324	0.000517785	RA-Control	1.36459e-10	2.78375e-07	1	3	0.000354324	13
Pseudomonas_extremaustralis	1.2947e-05	5.7072e-05	0.000111892	0.000194032	RA-Control	1.38845e-06	0.000708107	1	3	0.000111892	14
Haemophilus_pittmaniae	0.00114537	0.0052811	0.00206054	0.00608741	RA-Control	0.00025288	0.0343917	0	NA	0.00206054	9
Serratia_marcescens	1.895e-06	1.8468e-05	0.00046	0.00342584	RA-Control	4.84582e-05	0.00988548	0	NA	0.00046	11
Prevotella_nigrescens	9.368e-06	9.1312e-05	4.2162e-05	9.352e-05	RA-Control	0.000143704	0.0215759	0	NA	4.2162e-05	15
Clostridiales_bacterium_1_7_47FAA	0.0498532	0.161985	0.0269628	0.0569588	T2D-Case	0.00179972	0.0484697	5	2	0.0498532	20
Eggerthella_lenta	0.0418343	0.176162	0.0108821	0.0312523	T2D-Case	0.000421295	0.0184902	4	3	0.0418343	22
Lactobacillus_mucosae	0.150396	0.601926	0.0172445	0.13771	T2D-Case	1.37837e-05	0.00233339	3	4	0.150396	17
Clostridium_ramosum	0.0694602	0.277831	0.0198651	0.0607487	T2D-Case	7.96316e-06	0.00164173	3	4	0.0694602	19
Clostridium_citroniae	0.0437402	0.0814151	0.0279967	0.0540276	T2D-Case	0.000112141	0.00763277	3	4	0.0437402	21
Clostridium_bolteae	1.02403	4.71297	0.148378	0.281987	T2D-Case	9.20819e-05	0.00763277	2	5	1.02403	6
Clostridium_clostridioforme	0.218793	1.77779	0.067069	0.362858	T2D-Case	0.000442036	0.0187076	2	5	0.218793	12
Clostridium_hathewayi	0.210416	0.817229	0.0623829	0.276758	T2D-Case	3.37099e-05	0.00443847	2	5	0.210416	13
Subdoligranulum_sp_4_3_54A2FAA	0.180436	0.509094	0.0448787	0.205826	T2D-Case	0.000386759	0.0176273	2	5	0.180436	14
Anaerostipes_unclassified	0.0373954	0.176419	0.0122863	0.0904682	T2D-Case	0.00131216	0.0420246	2	5	0.0373954	24
Erysipelotrichaceae_bacterium_21_3	0.0275089	0.123383	0.00920546	0.0141874	T2D-Case	9.93653e-05	0.00763277	2	5	0.0275089	26
Eubacterium_limosum	0.0150969	0.0697482	0.00327038	0.0164238	T2D-Case	0.000264095	0.0142251	2	5	0.0150969	30
Anaerococcus_hydrogenalis	7.3989e-05	0.000232443	1.3838e-05	8.9703e-05	T2D-Case	0.000282438	0.0145517	2	5	7.3989e-05	44
Bifidobacterium_breve	0.911629	4.8484	0.0502954	0.663124	T2D-Case	0.000540334	0.0220792	1	6	0.911629	7
Lactobacillus_amylovorus	0.32727	2.16887	0.000506973	0.00431766	T2D-Case	0.000355177	0.0168354	1	6	0.32727	9
Acidaminococcus_unclassified	0.305182	1.31967	0.0518341	0.556073	T2D-Case	8.27612e-05	0.007544	1	6	0.305182	10
Lactobacillus_johnsonii	0.0973703	1.04418	0.000108595	0.000804078	T2D-Case	0.000106216	0.00763277	1	6	0.0973703	18
Enterococcus_faecalis	0.0317656	0.22208	0.00390459	0.0293209	T2D-Case	0.00142182	0.0436392	1	6	0.0317656	25
Clostridium_innocuum	0.0222454	0.0500999	0.0141726	0.0321896	T2D-Case	0.00102417	0.0346756	1	6	0.0222454	27
Anaerostipes_caccae	0.00946115	0.0316487	0.00407357	0.0208912	T2D-Case	0.000171118	0.00965595	1	6	0.00946115	34
Finegoldia_magna	0.002453	0.00981548	0.000720703	0.00331514	T2D-Case	8.31255e-06	0.00164173	1	6	0.002453	39
Lactobacillus_helveticus	0.0385406	0.489937	2.5892e-05	0.000240094	T2D-Case	0.0017304	0.0476866	0	NA	0.0385406	23
Erysipelotrichaceae_bacterium_3_1_53	0.0169102	0.13552	0.00529713	0.0323727	T2D-Case	0.000635731	0.0235419	0	NA	0.0169102	29
Faecalibacterium_prausnitzii	4.51069	4.81569	6.6948	5.9626	T2D-Control	5.41411e-05	0.00534643	6	1	6.6948	1
Haemophilus_parainfluenzae	0.237722	0.798231	0.456897	1.3445	T2D-Control	5.98672e-07	0.000354713	6	1	0.456897	8
Haemophilus_sputorum	0.00447295	0.0200743	0.0116225	0.046515	T2D-Control	0.000115941	0.00763277	6	1	0.0116225	31
Haemophilus_paraphrohaemolyticus	0.00107781	0.00568368	0.0108081	0.0782051	T2D-Control	0.000581716	0.0222365	4	3	0.0108081	32
Actinobacillus_unclassified	0.00220574	0.00863936	0.00802265	0.0397482	T2D-Control	0.0016709	0.0471433	4	3	0.00802265	35
Haemophilus_parahaemolyticus	0.000526503	0.00199362	0.00200724	0.0109658	T2D-Control	0.001112	0.0366034	4	3	0.00200724	41
Haemophilus_haemolyticus	0.00351694	0.0116413	0.00749822	0.0289412	T2D-Control	1.11435e-06	0.00044017	3	4	0.00749822	36
Pasteurella_bettyae	0.000633552	0.0035724	0.00138378	0.00520971	T2D-Control	4.52063e-05	0.00486995	3	4	0.00138378	42
Eubacterium_rectale	1.61127	3.44469	2.86968	5.18127	T2D-Control	0.000850733	0.0296505	1	6	2.86968	2
Roseburia_inulinivorans	1.14458	2.27985	1.82622	2.88467	T2D-Control	0.000137529	0.00814859	1	6	1.82622	4
Peptostreptococcaceae_noname_unclassified	0.0397102	0.252185	0.166974	0.63955	T2D-Control	2.65001e-06	0.000785065	1	6	0.166974	16
candidate_division_TM7_single_cell_isolate_TM7c	0.00424885	0.00770661	0.00722189	0.0127407	T2D-Control	0.00162981	0.0471227	1	6	0.00722189	37
candidate_division_TM7_single_cell_isolate_TM7b	0.00316186	0.00599212	0.00559281	0.00977719	T2D-Control	0.00163041	0.0471227	1	6	0.00559281	38
Clostridium_sordellii	0.000548907	0.00219854	0.00208157	0.00635337	T2D-Control	4.45421e-05	0.00486995	1	6	0.00208157	40
Prevotella_stercorea	0.523038	2.43872	2.75212	7.71702	T2D-Control	0.000124161	0.00774373	0	NA	2.75212	3
Roseburia_intestinalis	0.343333	0.828209	1.36026	2.72262	T2D-Control	4.8071e-08	5.69642e-05	0	NA	1.36026	5
Lachnospiraceae_bacterium_5_1_63FAA	0.17284	0.34709	0.299767	0.614443	T2D-Control	0.00143623	0.0436392	0	NA	0.299767	11
Veillonella_unclassified	0.189667	0.580714	0.174395	0.62	T2D-Control	0.000299445	0.0147851	0	NA	0.174395	15
Streptococcus_australis	0.0166641	0.0242409	0.0205836	0.0248192	T2D-Control	0.000740737	0.0265992	0	NA	0.0205836	28
Aggregatibacter_segnis	0.00307754	0.0100915	0.0103515	0.0813074	T2D-Control	0.000575792	0.0222365	0	NA	0.0103515	33
Xanthomonas_oryzae	1.3279e-05	0.0001188	0.000103297	0.000416534	T2D-Control	3.08628e-05	0.00443847	0	NA	0.000103297	43
